# Supplementary material for: Massive-scale single-nucleus multi-omics identifies novel rare noncoding drivers of Parkinson’s disease
Source: bioRxiv. 2026 Mar 5:2026.03.05.709922. Preprint. [Version 1] doi: 10.64898/2026.03.05.709922 (PMC13001318; doi:10.64898/2026.03.05.709922)
Supplement: Supplement 1 [file media-1.xlsx]

## Sheet: SupData1-1 eQTL_PC30
Supplementary Data 1 - Sheet 1
This page of the table shows the eQTLs calculated
Row Explanation
Each row represents an eQTL
Column Explanations
variant_id – Unique identifier of the genetic variant (e.g., “chr_pos_ref_alt” or rsID).
phenotype_id – Identifier of the phenotype that is tested.
num_var – Number of variants tested in the cis‐window for that phenotype (i.e., the number of variant–phenotype pairs considered).
beta_shape1 – Shape1 parameter of the fitted Beta distribution used for permutation-based null modelling of p-values
beta_shape2 – Shape2 parameter of the fitted Beta distribution used for permutation-based null modelling of p-values.
true_df – Degrees of freedom used to compute the p-values under the “true” null degrees of freedom (before Beta‐approximation)
pval_true_df – P-value computed using the “true_df” degrees of freedom (i.e., nominal p from the model before permutation adjustment)
start_distance – Distance in bases from the variant to the start coordinate of the phenotype’s window (or transcription start site).
end_distance – Distance in bases from the variant to the end coordinate of the phenotype’s window (or transcription end site).
ma_samples – Number of minor‐allele carrying samples (i.e., count of samples carrying the minor allele or variant allele) included in the test.
ma_count – Minor‐allele count (across all samples) for the variant in this test.
af – Allele frequency of the effect (minor) allele in the sample (often minor‐allele frequency, MAF).
pval_nominal – Nominal P-value from the linear model (variant effect on phenotype) without permutation/correction.
slope – Estimated effect size (regression coefficient) for the variant on the phenotype (direction + magnitude).
slope_se – Standard error of the estimated slope (effect size) from the regression.
pval_perm – Empirical P-value obtained via permutations for the variant–phenotype pair (or leading variant) under the permutation scheme.
pval_beta – P-value obtained by the Beta‐approximation (qbeta) using the fitted Beta distribution with parameters beta_shape1 & beta_shape2.
qval – False discovery rate (FDR)–corrected q-value for the phenotype (or variant–phenotype pair) across tests (e.g., BH‐adjusted).
pval_nominal_threshold – Gene‐level or phenotype‐level nominal p‐value threshold derived from the permutation/Beta‐approximation procedure: variants with pval_nominal < this threshold are considered significant
chr – Chromosome of the variant (e.g., “chr1”, “chrX”).
position – Genomic base‐pair position of the variant on the given chromosome.
ref – Reference allele of the variant (as in the genotype encoding).
alt – Alternative (effect) allele of the variant.
CellType – cell type context in which the QTL test was performed.
PC –how many genotype principal components used.
variant_id_38 – Variant identifier lifted to build 38 (hg38) coordinates (if original variant_id was in another build or alternate encoding).
variant_id	phenotype_id	num_var	beta_shape1	beta_shape2	true_df	pval_true_df	start_distance	end_distance	ma_samples	ma_count	af	pval_nominal	slope	slope_se	pval_perm	pval_beta	qval	pval_nominal_threshold	chr	position	ref	alt	CellType	PC	variant_id_38
chr10_100221396	ENSG00000095485	4043	1.03387	220.88	49.2076	1.33695e-12	-46285	-46285	72	98	0.514852	4.65101e-15	2.75878	0.265136	9.999e-05	1.38403e-10	1.62707e-08	2.6164e-05	chr10	100221396	T	C	Astrocyte	PC30	chr10_100221396_C_T_b38
chr10_100406696	ENSG00000075290	4078	1.00267	210.839	48.4077	1.8542e-06	-56314	-56314	41	51	0.252475	1.07153e-07	0.251246	0.0416277	0.00049995	0.000382323	0.0064596	2.30254e-05	chr10	100406696	T	C	Astrocyte	PC30	chr10_100406696_C_T_b38
chr10_101510509	ENSG00000166167	3308	1.05939	172.897	49.2338	6.33142e-08	156475	156475	65	88	0.435644	2.2791e-09	-14.0157	1.99548	9.999e-05	5.41222e-06	0.000172594	3.82699e-05	chr10	101510509	TA	T	Astrocyte	PC30	chr10_101510509_T_TA_b38
chr10_102572232	ENSG00000138111	2998	1.08052	74.6671	45.3492	1.74645e-07	110836	110836	67	91	0.450495	1.77556e-09	0.855499	0.120709	9.999e-05	5.08799e-06	0.000163671	9.86509e-05	chr10	102572232	A	AT	Astrocyte	PC30	chr10_102572232_AT_A_b38
chr10_102883484	ENSG00000214435	3412	1.04548	112.48	46.5803	4.23204e-11	14013	14013	39	44	0.217822	6.67827e-14	-3.58543	0.369622	9.999e-05	1.95235e-09	1.692e-07	5.46799e-05	chr10	102883484	A	G	Astrocyte	PC30	chr10_102883484_G_A_b38
chr10_104336587	ENSG00000148841	4057	1.01698	149.271	47.396	5.0798e-09	-1879	-1879	54	62	0.306931	4.61856e-11	2.60496	0.325008	9.999e-05	5.92627e-07	2.58319e-05	3.52716e-05	chr10	104336587	T	TCCAACCAAGTGATC	Astrocyte	PC30	chr10_104336587_TCCAACCAAGTGATC_T_b38
chr10_112258339	ENSG00000119913	3877	1.05317	255.194	49.7028	4.06013e-09	-25062	-25062	13	14	0.0693069	9.95785e-11	0.601847	0.0769666	9.999e-05	4.8652e-07	2.18112e-05	2.51027e-05	chr10	112258339	T	C	Astrocyte	PC30	chr10_112258339_C_T_b38
chr10_113549168	ENSG00000198924	4302	1.07713	318.362	50.4482	1.68653e-05	-305216	-305216	23	24	0.118812	2.65196e-06	-0.949691	0.183072	0.00269973	0.00345692	0.0390873	2.27577e-05	chr10	113549168	C	T	Astrocyte	PC30	chr10_113549168_T_C_b38
chr10_113679881	ENSG00000165806	4234	1.02325	365.235	52.0988	1.11931e-10	718	718	47	55	0.272277	4.33521e-12	9.71641	1.12728	9.999e-05	2.72515e-08	1.69318e-06	1.49287e-05	chr10	113679881	C	CTT	Astrocyte	PC30	chr10_113679881_CTT_C_b38
chr10_116180959	ENSG00000151892	3940	0.978394	174.879	48.3037	2.58001e-06	-95845	-95845	72	95	0.529703	1.56118e-07	17.7888	2.99593	0.00079992	0.000537556	0.00874151	2.40653e-05	chr10	116180959	C	T	Astrocyte	PC30	chr10_116180959_T_C_b38
chr10_11742321	ENSG00000134463	5650	1.03496	507.637	51.1561	1.05211e-09	-46	-46	39	54	0.267327	3.78777e-11	1.44553	0.179223	9.999e-05	3.17493e-07	1.49445e-05	1.14526e-05	chr10	11742321	C	CGGGGCGTGCCGGGGCGGGGA	Astrocyte	PC30	chr10_11742321_CGGGGCGTGCCGGGGCGGGGA_C_b38
chr10_118679614	ENSG00000151893	4396	1.06231	345.702	50.5426	9.83828e-07	-75636	-75636	51	59	0.707921	9.44101e-08	-6.45158	1.06314	9.999e-05	0.000201131	0.00381863	1.94341e-05	chr10	118679614	A	G	Astrocyte	PC30	chr10_118679614_G_A_b38
chr10_119086994	ENSG00000188613	4362	1.02817	282.917	50.5145	2.01519e-07	57279	57279	59	78	0.613861	1.4346e-08	-0.871259	0.132936	9.999e-05	4.27712e-05	0.00104329	1.98014e-05	chr10	119086994	C	T	Astrocyte	PC30	chr10_119086994_T_C_b38
chr10_119161076	ENSG00000183605	4700	1.06593	281.65	49.8754	1.72463e-09	-4639	-4639	74	96	0.475248	3.84178e-11	4.78212	0.59317	9.999e-05	1.80921e-07	9.19142e-06	2.43012e-05	chr10	119161076	C	T	Astrocyte	PC30	chr10_119161076_T_C_b38
chr10_122483673	ENSG00000166033	5324	1.04811	418.251	51.8889	1.00752e-06	25121	25121	31	39	0.193069	1.42657e-07	23.2563	3.90131	0.00019998	0.000283837	0.00509351	1.49142e-05	chr10	122483673	C	T	Astrocyte	PC30	chr10_122483673_T_C_b38
chr10_124469341	ENSG00000107902	6144	1.04731	518.157	51.6102	7.47694e-07	7517	7517	33	37	0.183168	9.341e-08	3.71675	0.612195	9.999e-05	0.000261639	0.00477661	1.19878e-05	chr10	124469341	G	A	Astrocyte	PC30	chr10_124469341_A_G_b38
chr10_129467281	ENSG00000170430	5769	1.01416	468.992	50.2955	1.55061e-07	90	90	10	11	0.0544554	9.76988e-09	-25.9392	3.89925	9.999e-05	6.31585e-05	0.00143156	1.10506e-05	chr10	129467281	T	C	Astrocyte	PC30	chr10_129467281_C_T_b38
chr10_132332419	ENSG00000165752	6148	1.02175	471.208	48.5336	4.16157e-08	571	571	69	88	0.435644	1.04081e-09	-3.11705	0.431538	9.999e-05	1.53467e-05	0.000424208	1.14755e-05	chr10	132332419	T	C	Astrocyte	PC30	chr10_132332419_C_T_b38
chr10_132498816	ENSG00000130640	3202	1.00617	309.1	50.7529	2.64283e-06	-820008	-820008	18	19	0.905941	3.21301e-07	-4.57195	0.795268	0.00079992	0.000779492	0.0117387	1.60238e-05	chr10	132498816	C	T	Astrocyte	PC30	chr10_132498816_T_C_b38
chr10_14926602	ENSG00000152457	5873	1.03063	437.051	51.4642	1.54865e-08	-27831	-27831	32	36	0.178218	9.89135e-10	-4.27968	0.591436	9.999e-05	4.63851e-06	0.00015198	1.29925e-05	chr10	14926602	T	C	Astrocyte	PC30	chr10_14926602_C_T_b38
chr10_16435107	ENSG00000165983	5092	1.03909	321.286	51.2002	7.33936e-13	-1837	-1837	78	100	0.504951	7.84661e-15	-2.06778	0.201426	9.999e-05	9.74563e-11	1.20657e-08	1.85028e-05	chr10	16435107	T	C	Astrocyte	PC30	chr10_16435107_C_T_b38
chr10_18136489	ENSG00000165995	6903	1.06924	312.628	48.0379	7.43464e-06	-3936	-3936	63	76	0.376238	5.36496e-07	147.829	26.3322	0.00109989	0.00147937	0.0197603	2.22674e-05	chr10	18136489	G	A	Astrocyte	PC30	chr10_18136489_A_G_b38
chr10_27021652	ENSG00000120539	6064	1.03824	342.428	51.2359	1.53749e-05	-133173	-133173	48	60	0.70297	2.84585e-06	0.781317	0.15117	0.00359964	0.00422567	0.0451136	1.72806e-05	chr10	27021652	T	C	Astrocyte	PC30	chr10_27021652_C_T_b38
chr10_28329617	ENSG00000150054	6092	1.01267	355.383	49.3055	4.41189e-07	-4870	-4870	23	26	0.128713	2.46205e-08	-10.5436	1.64349	0.00019998	0.00013955	0.00280108	1.44615e-05	chr10	28329617	T	C	Astrocyte	PC30	chr10_28329617_C_T_b38
chr10_28659912	ENSG00000237128	6141	0.986674	273.103	45.2247	5.91422e-07	164098	164098	42	43	0.212871	8.42667e-09	1.88011	0.281026	0.00039996	0.000182443	0.00351364	1.61911e-05	chr10	28659912	A	G	Astrocyte	PC30	chr10_28659912_G_A_b38
chr10_31061122	ENSG00000183621	4479	1.02716	208.255	48.8308	1.58747e-05	29184	29184	66	82	0.594059	1.67758e-06	14.4416	2.7193	0.0029997	0.00279351	0.0330522	2.67507e-05	chr10	31061122	C	CA	Astrocyte	PC30	chr10_31061122_CA_C_b38
chr10_3120876	ENSG00000067057	6812	1.01952	544.163	50.6954	1.80621e-06	54542	54542	57	73	0.638614	2.02033e-07	-46.541	7.92807	0.00079992	0.00085101	0.012639	9.81463e-06	chr10	3120876	C	T	Astrocyte	PC30	chr10_3120876_T_C_b38
chr10_35285806	ENSG00000233200	4022	1.03135	163.751	49.202	2.37521e-13	55207	55207	64	79	0.391089	5.65537e-16	1.40761	0.12828	9.999e-05	1.80993e-11	2.74904e-09	3.48106e-05	chr10	35285806	GTGTTTT	G	Astrocyte	PC30	chr10_35285806_G_GTGTTTT_b38
chr10_35335154	ENSG00000271335	4089	1.03589	174.214	49.6601	5.65637e-10	-1248	-1248	60	74	0.366337	9.09275e-12	3.82634	0.453912	9.999e-05	5.43762e-08	3.10513e-06	3.35373e-05	chr10	35335154	T	C	Astrocyte	PC30	chr10_35335154_C_T_b38
chr10_38940264	ENSG00000075407	6498	1.02334	227.501	52.9855	9.66737e-06	845929	845929	77	91	0.549505	2.46786e-06	6.54754	1.25746	0.00149985	0.00188558	0.0240521	2.39776e-05	chr10	38940264	G	C	Astrocyte	PC30	chr10_38940264_C_G_b38
chr10_42493858	ENSG00000196693	5252	1.0199	278.566	50.5337	1.44262e-07	-144713	-144713	76	100	0.504951	9.72181e-09	3.7271	0.560164	9.999e-05	3.25772e-05	0.000824674	1.92118e-05	chr10	42493858	G	C	Astrocyte	PC30	chr10_42493858_C_G_b38
chr10_43120877	ENSG00000169826	5378	1.06284	242.898	49.796	2.12263e-07	-17569	-17569	32	32	0.841584	1.19997e-08	-9.13496	1.38414	9.999e-05	2.6965e-05	0.0006982	2.7734e-05	chr10	43120877	G	A	Astrocyte	PC30	chr10_43120877_A_G_b38
chr10_45726984	ENSG00000172661	3798	1.02926	203.518	50.0862	3.53324e-06	-217	-217	53	62	0.306931	3.78726e-07	-2.26029	0.396144	0.00039996	0.000574372	0.00922816	2.76907e-05	chr10	45726984	G	C	Astrocyte	PC30	chr10_45726984_C_G_b38
chr10_47487866	ENSG00000204172	1834	1.01164	165.651	51.2175	8.15432e-11	-35773	-35773	51	60	0.29703	1.95771e-12	-4.39175	0.497731	9.999e-05	1.08846e-08	7.56426e-07	3.08444e-05	chr10	47487866	G	A	Astrocyte	PC30	chr10_47487866_A_G_b38
chr10_51163037	ENSG00000185532	4515	1.0063	229.122	49.5116	2.25453e-11	172148	172148	71	99	0.509901	1.71981e-13	-445.842	47.1638	9.999e-05	4.56873e-09	3.58038e-07	2.16328e-05	chr10	51163037	A	G	Astrocyte	PC30	chr10_51163037_G_A_b38
chr10_59795610	ENSG00000108091	4869	1.01927	252.982	51.1003	3.59963e-06	-110947	-110947	60	75	0.371287	5.05936e-07	9.35496	1.66178	0.00039996	0.000788834	0.0118591	2.10807e-05	chr10	59795610	C	T	Astrocyte	PC30	chr10_59795610_T_C_b38
chr10_62421464	ENSG00000138311	4529	1.00781	154.742	46.282	1.20283e-06	47271	47271	48	60	0.70297	3.11923e-08	6.50558	1.02377	9.999e-05	0.000173467	0.00338054	3.23079e-05	chr10	62421464	G	T	Astrocyte	PC30	chr10_62421464_T_G_b38
chr10_65552999	ENSG00000228065	6992	0.942778	108.818	39.6502	5.47266e-06	-17340	-17340	13	16	0.0792079	2.10207e-08	74.312	11.5106	0.00189981	0.000931658	0.01355	3.09769e-05	chr10	65552999	A	G	Astrocyte	PC30	chr10_65552999_G_A_b38
chr10_68486149	ENSG00000138346	4887	1.03741	202.984	49.049	3.31169e-07	14027	14027	18	19	0.0940594	1.59538e-08	-5.40761	0.82853	9.999e-05	4.61722e-05	0.00110611	2.9021e-05	chr10	68486149	C	G	Astrocyte	PC30	chr10_68486149_G_C_b38
chr10_71972907	ENSG00000122863	4042	0.980405	254.622	47.9687	8.46725e-07	8511	8511	67	83	0.589109	3.53146e-08	-6.02085	0.952278	0.00069993	0.000256427	0.00468726	1.67291e-05	chr10	71972907	C	T	Astrocyte	PC30	chr10_71972907_T_C_b38
chr10_75586821	ENSG00000237149	2807	0.978297	126.473	46.0981	1.71398e-05	185301	185301	36	43	0.787129	9.07122e-07	-0.490042	0.0895075	0.00359964	0.00249598	0.0302412	3.32571e-05	chr10	75586821	GT	G	Astrocyte	PC30	chr10_75586821_G_GT_b38
chr10_75593554	ENSG00000148655	2814	0.975283	135.933	47.091	1.00615e-06	161929	161929	37	43	0.787129	3.27196e-08	-258.939	40.8278	0.00039996	0.000172138	0.00336353	3.03846e-05	chr10	75593554	G	A	Astrocyte	PC30	chr10_75593554_A_G_b38
chr10_77610036	ENSG00000236467	4142	1.02846	230.282	50.0686	1.17554e-05	721991	721991	73	97	0.480198	1.57979e-06	-1.97693	0.371125	0.00149985	0.00225698	0.0279195	2.43655e-05	chr10	77610036	C	T	Astrocyte	PC30	chr10_77610036_T_C_b38
chr10_77627354	ENSG00000156113	4088	1.03365	299.476	51.4822	2.06614e-10	-11016	-11016	71	96	0.475248	6.58087e-12	-96.1353	11.2935	9.999e-05	3.48872e-08	2.09793e-06	1.92744e-05	chr10	77627354	T	C	Astrocyte	PC30	chr10_77627354_C_T_b38
chr10_7828900	ENSG00000165632	6628	1.0455	568.001	51.0985	1.87788e-11	10402	10402	64	83	0.589109	3.30044e-13	9.59084	1.0331	9.999e-05	4.536e-09	3.57374e-07	1.08311e-05	chr10	7828900	GGTGC	G	Astrocyte	PC30	chr10_7828900_G_GGTGC_b38
chr10_79897366	ENSG00000133661	6202	1.02295	374.3	51.2025	2.0064e-10	-85249	-85249	77	99	0.509901	5.56936e-12	3.1368	0.366656	9.999e-05	5.10321e-08	2.92551e-06	1.45429e-05	chr10	79897366	G	A	Astrocyte	PC30	chr10_79897366_A_G_b38
chr10_79928848	ENSG00000273372	6126	1.02101	344.627	49.9566	1.05313e-06	-39366	-39366	53	60	0.29703	8.60443e-08	2.81834	0.462594	0.00039996	0.000304493	0.00538546	1.56255e-05	chr10	79928848	C	G	Astrocyte	PC30	chr10_79928848_G_C_b38
chr10_80061733	ENSG00000230091	6218	1.03619	350.001	50.4922	1.29302e-11	-17180	-17180	15	15	0.0742574	1.5287e-13	6.62176	0.69822	9.999e-05	2.22284e-09	1.91515e-07	1.67208e-05	chr10	80061733	T	C	Astrocyte	PC30	chr10_80061733_C_T_b38
chr10_80107926	ENSG00000133678	6219	1.05526	346.164	50.5348	3.82918e-06	29279	29279	34	37	0.183168	4.69495e-07	-3.38957	0.600011	0.00069993	0.00089647	0.0131551	1.87102e-05	chr10	80107926	G	A	Astrocyte	PC30	chr10_80107926_A_G_b38
chr10_80143011	ENSG00000189129	6137	1.02046	326.576	49.9811	8.06452e-06	11328	11328	79	101	0.5	9.86316e-07	0.383318	0.0702999	0.00249975	0.00230898	0.0283969	1.64387e-05	chr10	80143011	T	C	Astrocyte	PC30	chr10_80143011_C_T_b38
chr10_80165074	ENSG00000122359	6056	1.01477	230.918	45.9841	1.10314e-09	-40499	-40499	41	45	0.222772	3.19287e-12	-6.56278	0.75453	9.999e-05	2.02302e-07	1.00354e-05	2.25198e-05	chr10	80165074	T	C	Astrocyte	PC30	chr10_80165074_C_T_b38
chr10_84259333	ENSG00000148604	5850	0.97663	135.149	43.629	8.42012e-07	28666	28666	72	90	0.445545	7.26843e-09	11.3964	1.69389	0.00069993	0.000142053	0.00283972	3.08108e-05	chr10	84259333	CAG	C	Astrocyte	PC30	chr10_84259333_C_CAG_b38
chr10_86951703	ENSG00000148671	3781	1.03357	221.444	49.3342	9.43498e-08	-16730	-16730	73	95	0.529703	3.83717e-09	4.61082	0.669109	9.999e-05	1.4342e-05	0.000401713	2.60546e-05	chr10	86951703	T	TA	Astrocyte	PC30	chr10_86951703_TA_T_b38
chr10_88991152	ENSG00000026103	4635	0.972589	186.231	45.4253	4.3863e-09	37338	37338	62	71	0.351485	1.44329e-11	-23.1186	2.78148	9.999e-05	1.21317e-06	4.7663e-05	2.18178e-05	chr10	88991152	T	C	Astrocyte	PC30	chr10_88991152_C_T_b38
chr10_89836670	ENSG00000280560	5285	0.998378	204.031	47.5309	6.07234e-07	-16926	-16926	26	27	0.133663	2.01075e-08	1.23096	0.190334	0.00029997	0.000125793	0.00256691	2.32113e-05	chr10	89836670	C	G	Astrocyte	PC30	chr10_89836670_G_C_b38
chr10_91789934	ENSG00000228701	3938	1.00563	158.483	49.4324	8.71085e-12	-8376	-8376	65	86	0.574257	5.1978e-14	-0.690161	0.0706696	9.999e-05	1.22778e-09	1.10974e-07	3.11562e-05	chr10	91789934	A	G	Astrocyte	PC30	chr10_91789934_G_A_b38
chr10_93742320	ENSG00000148690	4546	0.999935	230.262	50.8454	9.27442e-09	39727	39727	63	85	0.579208	4.2767e-10	-9.74547	1.30826	9.999e-05	2.13743e-06	7.8335e-05	2.07532e-05	chr10	93742320	A	AT	Astrocyte	PC30	chr10_93742320_AT_A_b38
chr10_94023485	ENSG00000138193	4870	1.03105	192.06	49.0432	1.623e-07	29553	29553	70	98	0.485149	6.67849e-09	-33.5557	4.97152	9.999e-05	2.22847e-05	0.000589445	2.9632e-05	chr10	94023485	A	G	Astrocyte	PC30	chr10_94023485_G_A_b38
chr10_99627444	ENSG00000014919	3875	1.01961	158.193	49.5163	1.54097e-06	-104684	-104684	44	52	0.257426	1.19227e-07	1.89374	0.315212	0.00029997	0.000205327	0.00388328	3.37755e-05	chr10	99627444	GT	G	Astrocyte	PC30	chr10_99627444_G_GT_b38
chr11_102259734	ENSG00000137693	5295	1.04642	263.481	50.5772	1.50523e-07	149286	149286	59	79	0.608911	1.03738e-08	-23.7908	3.58458	9.999e-05	2.42789e-05	0.00063198	2.34628e-05	chr11	102259734	C	T	Astrocyte	PC30	chr11_102259734_T_C_b38
chr11_113289477	ENSG00000149292	4475	1.05437	281.595	50.5451	1.37798e-08	-25103	-25103	54	60	0.70297	6.06239e-10	-5.12451	0.696216	9.999e-05	1.92456e-06	7.1422e-05	2.28925e-05	chr11	113289477	T	C	Astrocyte	PC30	chr11_113289477_C_T_b38
chr11_113711782	ENSG00000166682	4824	1.04989	293.736	50.9067	6.37611e-06	5408	5408	48	58	0.287129	9.40944e-07	3.83996	0.702628	0.00159984	0.00133831	0.0181137	2.14361e-05	chr11	113711782	C	T	Astrocyte	PC30	chr11_113711782_T_C_b38
chr11_115271277	ENSG00000137634	4641	1.01896	233.4	47.2908	1.44665e-06	675490	675490	14	15	0.0742574	5.53286e-08	0.451673	0.0727712	0.00059994	0.000287773	0.00515084	2.28101e-05	chr11	115271277	TTTG	T	Astrocyte	PC30	chr11_115271277_T_TTTG_b38
chr11_116704757	ENSG00000236437	4781	1.0052	330.928	50.077	5.24156e-06	204106	204106	38	44	0.217822	6.04568e-07	0.252936	0.0453092	0.00149985	0.00167299	0.0218126	1.48846e-05	chr11	116704757	A	G	Astrocyte	PC30	chr11_116704757_G_A_b38
chr11_117324912	ENSG00000110274	5354	1.01248	468.219	52.7342	3.15932e-09	10354	10354	59	77	0.381188	2.59201e-10	3.78507	0.499586	9.999e-05	1.24438e-06	4.87591e-05	1.09648e-05	chr11	117324912	C	A	Astrocyte	PC30	chr11_117324912_A_C_b38
chr11_118621086	ENSG00000019144	4518	1.0288	268.039	49.4031	6.41789e-07	14645	14645	66	86	0.574257	3.99929e-08	-4.86843	0.773931	0.00019998	0.000132362	0.00268607	2.09727e-05	chr11	118621086	AC	A	Astrocyte	PC30	chr11_118621086_A_AC_b38
chr11_120217249	ENSG00000137709	4535	0.962636	212.169	44.838	4.98856e-10	-19392	-19392	11	11	0.0544554	5.84803e-13	1.47016	0.160933	9.999e-05	1.95843e-07	9.78084e-06	1.80138e-05	chr11	120217249	C	T	Astrocyte	PC30	chr11_120217249_T_C_b38
chr11_122865562	ENSG00000109944	4911	1.02043	397.552	50.9626	2.83023e-06	-17122	-17122	15	18	0.0891089	3.68292e-07	4.26671	0.746832	0.00069993	0.000970375	0.0139207	1.35017e-05	chr11	122865562	G	A	Astrocyte	PC30	chr11_122865562_A_G_b38
chr11_123566635	ENSG00000109971	5089	0.99466	301.404	48.0223	2.15508e-06	503404	503404	13	13	0.0643564	1.14763e-07	25.8095	4.2889	0.00049995	0.000676806	0.0105406	1.53764e-05	chr11	123566635	A	G	Astrocyte	PC30	chr11_123566635_G_A_b38
chr11_129316315	ENSG00000134909	4633	1.03335	416.447	51.6824	5.24783e-06	36990	36990	56	67	0.668317	9.07776e-07	-27.8852	5.09348	0.00119988	0.00175413	0.0227898	1.38388e-05	chr11	129316315	A	T	Astrocyte	PC30	chr11_129316315_T_A_b38
chr11_130894514	ENSG00000120451	4794	0.997038	361.345	47.8762	5.60095e-25	-21966	-21966	31	37	0.183168	6.17732e-31	42.1335	1.87276	9.999e-05	2.34956e-22	2.88468e-19	1.30045e-05	chr11	130894514	C	T	Astrocyte	PC30	chr11_130894514_T_C_b38
chr11_14456191	ENSG00000175868	3686	1.04009	185.872	50.0109	2.46909e-06	-448807	-448807	59	79	0.391089	2.41925e-07	-4.52213	0.776558	0.00029997	0.000331361	0.00577061	3.21519e-05	chr11	14456191	CT	C	Astrocyte	PC30	chr11_14456191_C_CT_b38
chr11_17476247	ENSG00000006071	4779	1.03983	257.024	50.5424	1.03987e-12	-648	-648	67	93	0.539604	7.92811e-15	7.72731	0.752932	9.999e-05	1.09178e-10	1.34044e-08	2.32206e-05	chr11	17476247	G	C	Astrocyte	PC30	chr11_17476247_C_G_b38
chr11_18081164	ENSG00000166788	5176	1.04558	304.644	50.4296	5.06182e-12	-24924	-24924	70	85	0.420792	4.84735e-14	-2.48511	0.253988	9.999e-05	5.99535e-10	5.88863e-08	2.02024e-05	chr11	18081164	A	G	Astrocyte	PC30	chr11_18081164_G_A_b38
chr11_18116194	ENSG00000129158	5035	1.04585	296.076	50.5472	7.29797e-06	103146	103146	73	88	0.564356	1.009e-06	10.9491	2.01028	0.00189981	0.00159677	0.0209485	2.08167e-05	chr11	18116194	A	ACACG	Astrocyte	PC30	chr11_18116194_ACACG_A_b38
chr11_18409381	ENSG00000166796	5252	1.00682	259.598	46.8487	1.3928e-29	-2938	-2938	22	24	0.118812	1.77497e-37	3.02893	0.102413	9.999e-05	2.38007e-27	5.84425e-24	1.91505e-05	chr11	18409381	C	CA	Astrocyte	PC30	chr11_18409381_CA_C_b38
chr11_1941470	ENSG00000214026	6229	1.04148	606.144	51.9177	5.18831e-08	-5809	-5809	35	39	0.193069	4.71787e-09	-0.696184	0.101807	9.999e-05	2.00917e-05	0.000540734	9.93391e-06	chr11	1941470	T	C	Astrocyte	PC30	chr11_1941470_C_T_b38
chr11_20360907	ENSG00000109854	5606	0.959228	383.988	48.1372	5.46277e-10	-2779	-2779	79	98	0.514852	4.08064e-12	4.00521	0.463841	9.999e-05	3.99254e-07	1.83819e-05	9.74388e-06	chr11	20360907	T	C	Astrocyte	PC30	chr11_20360907_C_T_b38
chr11_22662994	ENSG00000148935	6537	1.04191	235.662	50.8692	3.47185e-06	37484	37484	37	39	0.193069	4.56671e-07	4.95183	0.875425	0.00049995	0.000596184	0.00950603	2.56092e-05	chr11	22662994	A	G	Astrocyte	PC30	chr11_22662994_G_A_b38
chr11_236811	ENSG00000185627	3527	1.05187	303.2	50.1983	3.04832e-06	-156	-156	42	45	0.777228	3.27455e-07	-2.944	0.512539	0.00079992	0.000628552	0.00990423	2.09847e-05	chr11	236811	A	G	Astrocyte	PC30	chr11_236811_G_A_b38
chr11_2919262	ENSG00000110628	6042	0.986632	494.583	49.7612	1.34974e-07	19540	19540	21	21	0.89604	6.88473e-09	-1.10485	0.163881	9.999e-05	7.63333e-05	0.00167354	8.93825e-06	chr11	2919262	C	T	Astrocyte	PC30	chr11_2919262_T_C_b38
chr11_295876	ENSG00000142102	3731	1.03571	341.94	51.6259	3.501e-11	6749	6749	60	74	0.366337	8.97984e-13	2.95834	0.327815	9.999e-05	6.14509e-09	4.59571e-07	1.70709e-05	chr11	295876	T	C	Astrocyte	PC30	chr11_295876_C_T_b38
chr11_30218318	ENSG00000254530	3678	1.00759	147.056	48.2467	7.54689e-15	228989	228989	36	41	0.20297	4.0173e-18	3.25414	0.26351	9.999e-05	8.97731e-13	1.97407e-10	3.3954e-05	chr11	30218318	G	A	Astrocyte	PC30	chr11_30218318_A_G_b38
chr11_30218318	ENSG00000254532	3492	1.02514	140.841	48.8295	5.6196e-26	-104671	-104671	36	41	0.20297	1.38104e-31	27.619	1.19396	9.999e-05	2.05629e-24	3.78691e-21	3.91162e-05	chr11	30218318	G	A	Astrocyte	PC30	chr11_30218318_A_G_b38
chr11_30249120	ENSG00000152219	3492	1.02428	136.534	48.2524	2.68237e-11	-73985	-73985	61	74	0.633663	1.03046e-13	2.97471	0.310294	9.999e-05	2.26155e-09	1.92598e-07	4.01603e-05	chr11	30249120	A	G	Astrocyte	PC30	chr11_30249120_G_A_b38
chr11_306884	ENSG00000185201	3774	0.965825	236.792	46.7539	1.92491e-08	3228	3228	64	86	0.425743	1.86521e-10	4.73255	0.617823	9.999e-05	7.03711e-06	0.000218269	1.64621e-05	chr11	306884	C	T	Astrocyte	PC30	chr11_306884_T_C_b38
chr11_320836	ENSG00000142089	3843	1.00931	314.171	50.2411	2.65451e-06	-8640	-8640	71	98	0.485149	2.81052e-07	-13.7397	2.37545	0.00039996	0.000777301	0.0117216	1.60499e-05	chr11	320836	T	C	Astrocyte	PC30	chr11_320836_C_T_b38
chr11_32368272	ENSG00000183242	4286	0.986746	158.195	46.6816	1.02451e-09	-67247	-67247	11	15	0.0742574	4.2204e-12	0.592016	0.0686296	9.999e-05	2.00492e-07	9.97921e-06	2.79641e-05	chr11	32368272	C	T	Astrocyte	PC30	chr11_32368272_T_C_b38
chr11_32427728	ENSG00000184937	4286	0.962023	120.121	41.7576	1.38605e-06	-7837	-7837	40	48	0.237624	6.78658e-09	0.386492	0.0572965	0.00079992	0.000235271	0.00435458	3.16986e-05	chr11	32427728	C	G	Astrocyte	PC30	chr11_32427728_G_C_b38
chr11_33800642	ENSG00000110429	4689	1.04736	322.868	51.6482	1.88555e-05	26098	26098	61	71	0.648515	3.95036e-06	-2.77741	0.546785	0.00379962	0.00466884	0.0491328	1.92431e-05	chr11	33800642	TTTG	T	Astrocyte	PC30	chr11_33800642_T_TTTG_b38
chr11_34870724	ENSG00000149089	5479	1.03432	319.599	50.3997	2.76273e-37	-45656	-45656	57	69	0.341584	4.16589e-44	35.837	0.927141	9.999e-05	5.9e-36	8.69246e-32	1.81267e-05	chr11	34870724	G	A	Astrocyte	PC30	chr11_34870724_A_G_b38
chr11_35004135	ENSG00000110435	5478	1.01375	348.735	51.21	1.34591e-06	88305	88305	50	60	0.70297	1.65165e-07	-5.91074	0.997933	0.00039996	0.000419872	0.00702153	1.48265e-05	chr11	35004135	G	C	Astrocyte	PC30	chr11_35004135_C_G_b38
chr11_35732916	ENSG00000166326	5349	1.03813	312.639	49.8926	1.3273e-05	70140	70140	35	41	0.20297	1.75028e-06	-11.947	2.25442	0.00239976	0.00330437	0.0376806	1.89164e-05	chr11	35732916	G	A	Astrocyte	PC30	chr11_35732916_A_G_b38
chr11_44262375	ENSG00000151348	5085	1.04293	365.585	49.6756	1.3697e-08	166726	166726	49	55	0.272277	4.25511e-10	10.3787	1.39302	9.999e-05	2.91036e-06	0.000101607	1.65989e-05	chr11	44262375	G	A	Astrocyte	PC30	chr11_44262375_A_G_b38
chr11_46048627	ENSG00000121680	3079	1.04341	174.354	49.1618	3.03163e-05	129814	129814	16	17	0.915842	3.98662e-06	-0.831789	0.163834	0.00359964	0.00412033	0.0442777	3.48906e-05	chr11	46048627	A	G	Astrocyte	PC30	chr11_46048627_G_A_b38
chr11_47253513	ENSG00000025434	2746	1.0466	78.5068	48.1657	1.47841e-06	5212	5212	48	55	0.272277	7.51612e-08	1.88545	0.307702	9.999e-05	7.45724e-05	0.00164472	7.87995e-05	chr11	47253513	A	G	Astrocyte	PC30	chr11_47253513_G_A_b38
chr11_47338861	ENSG00000110514	2798	1.04114	76.0168	47.7738	8.12502e-06	69699	69699	63	74	0.366337	5.57301e-07	1.7825	0.31808	0.00019998	0.000447617	0.00746011	7.90471e-05	chr11	47338861	C	T	Astrocyte	PC30	chr11_47338861_T_C_b38
chr11_47972973	ENSG00000254879	4601	1.00585	90.5197	49.249	5.09905e-05	-42883	-42883	33	36	0.821782	7.62855e-06	0.0771671	0.0157502	0.00369963	0.00445152	0.0471151	5.46155e-05	chr11	47972973	A	AT	Astrocyte	PC30	chr11_47972973_AT_A_b38
chr11_539648	ENSG00000174915	4398	1.03562	329.847	50.0497	1.33645e-05	91379	91379	43	48	0.237624	1.83242e-06	-1.59176	0.301067	0.00389961	0.00357016	0.0399132	1.76881e-05	chr11	539648	A	G	Astrocyte	PC30	chr11_539648_G_A_b38
chr11_62331462	ENSG00000162174	3713	1.017	254.781	51.4866	2.60355e-06	-5987	-5987	50	56	0.722772	3.836e-07	-16.1643	2.83466	0.00029997	0.000581319	0.0093223	2.0668e-05	chr11	62331462	AGAT	A	Astrocyte	PC30	chr11_62331462_A_AGAT_b38
chr11_62593565	ENSG00000089597	3980	1.05837	255.167	50.6255	1.99267e-05	-53162	-53162	23	24	0.118812	3.362e-06	-2.31702	0.452251	0.00279972	0.00363176	0.040352	2.57956e-05	chr11	62593565	C	T	Astrocyte	PC30	chr11_62593565_T_C_b38
chr11_63608018	ENSG00000176485	3312	1.02716	200.582	51.1188	1.63896e-08	-8866	-8866	68	91	0.450495	9.27616e-10	-5.48001	0.755613	9.999e-05	2.30605e-06	8.32721e-05	2.77748e-05	chr11	63608018	G	C	Astrocyte	PC30	chr11_63608018_C_G_b38
chr11_63667763	ENSG00000168005	3318	0.98932	157.733	47.3445	5.37906e-06	-145694	-145694	13	14	0.0693069	2.94385e-07	3.60685	0.6249	0.00079992	0.000918709	0.0133881	2.84759e-05	chr11	63667763	CA	C	Astrocyte	PC30	chr11_63667763_C_CA_b38
chr11_64231768	ENSG00000173511	2923	1.04264	209.038	51.5732	2.49182e-05	-2817	-2817	68	82	0.405941	5.36663e-06	3.27211	0.65495	0.00389961	0.00407571	0.043976	2.89829e-05	chr11	64231768	C	G	Astrocyte	PC30	chr11_64231768_G_C_b38
chr11_64337016	ENSG00000168071	2830	1.01703	204.406	51.3133	6.44104e-06	-3189	-3189	66	86	0.425743	1.05213e-06	-1.09902	0.202195	0.00109989	0.00116671	0.0163085	2.57655e-05	chr11	64337016	T	C	Astrocyte	PC30	chr11_64337016_C_T_b38
chr11_65040880	ENSG00000110025	2937	1.03634	189.149	50.0612	4.25694e-07	13440	13440	57	73	0.638614	3.01157e-08	0.781657	0.122833	9.999e-05	5.62737e-05	0.0013077	3.09635e-05	chr11	65040880	A	AGCCCC	Astrocyte	PC30	chr11_65040880_AGCCCC_A_b38
chr11_65347096	ENSG00000173465	2947	1.028	160.253	49.3115	3.34859e-05	-223365	-223365	57	72	0.356436	4.65132e-06	0.238683	0.0474043	0.00369963	0.00456795	0.0482435	3.49235e-05	chr11	65347096	G	C	Astrocyte	PC30	chr11_65347096_C_G_b38
chr11_66268137	ENSG00000175115	2643	1.02915	112.346	47.03	4.68071e-05	197864	197864	67	85	0.579208	4.15714e-06	19.9593	3.94013	0.00409959	0.00444491	0.047079	5.01303e-05	chr11	66268137	C	A	Astrocyte	PC30	chr11_66268137_A_C_b38
chr11_66360927	ENSG00000174669	2393	1.03482	107.496	47.6892	4.98808e-05	-11288	-11288	15	18	0.0891089	5.25209e-06	2.61611	0.523028	0.00319968	0.00439134	0.046545	5.40335e-05	chr11	66360927	T	C	Astrocyte	PC30	chr11_66360927_C_T_b38
chr11_66561406	ENSG00000174483	2283	1.04801	107.963	48.5316	1.51974e-05	50799	50799	48	55	0.272277	1.47628e-06	-2.01967	0.377863	0.0009999	0.00118014	0.0164805	5.77371e-05	chr11	66561406	A	G	Astrocyte	PC30	chr11_66561406_G_A_b38
chr11_67601535	ENSG00000167792	3215	1.00695	204.883	51.9406	1.99067e-07	-4119	-4119	61	79	0.391089	2.23739e-08	5.01078	0.778076	9.999e-05	3.79067e-05	0.000943376	2.42824e-05	chr11	67601535	CTT	C	Astrocyte	PC30	chr11_67601535_C_CTT_b38
chr11_676768	ENSG00000177030	5527	1.02787	433.204	50.9493	1.46657e-07	-30351	-30351	57	62	0.693069	1.13935e-08	9.9034	1.49757	0.00019998	4.79522e-05	0.00113766	1.29108e-05	chr11	676768	T	C	Astrocyte	PC30	chr11_676768_C_T_b38
chr11_68072693	ENSG00000110721	4160	1.04286	215.981	50.7239	1.14097e-05	-48752	-48752	67	85	0.579208	1.78345e-06	-24.1713	4.5655	0.00109989	0.00186758	0.0238639	2.80842e-05	chr11	68072693	T	A	Astrocyte	PC30	chr11_68072693_A_T_b38
chr11_68905332	ENSG00000132740	4538	1.04771	296.634	50.4491	4.75264e-11	1468	1468	54	64	0.316832	6.99813e-13	1.76893	0.194627	9.999e-05	5.82882e-09	4.38142e-07	2.09831e-05	chr11	68905332	C	G	Astrocyte	PC30	chr11_68905332_G_C_b38
chr11_73731534	ENSG00000021300	3367	1.0285	157.117	49.4496	1.77207e-07	85355	85355	66	88	0.564356	8.5724e-09	4.6922	0.701819	9.999e-05	2.03982e-05	0.000545419	3.5718e-05	chr11	73731534	A	G	Astrocyte	PC30	chr11_73731534_G_A_b38
chr11_74486281	ENSG00000077514	3646	1.02685	162.373	48.6698	1.46994e-08	-7571	-7571	53	61	0.69802	3.05952e-10	-5.55101	0.736767	9.999e-05	1.66662e-06	6.34478e-05	3.4252e-05	chr11	74486281	C	A	Astrocyte	PC30	chr11_74486281_A_C_b38
chr11_74858894	ENSG00000166435	3414	1.02822	181.985	49.9938	4.38321e-31	-90307	-90307	52	67	0.331683	5.17255e-37	37.3526	1.28725	9.999e-05	1.26928e-29	9.35011e-26	3.07916e-05	chr11	74858894	A	G	Astrocyte	PC30	chr11_74858894_G_A_b38
chr11_78136925	ENSG00000159063	4037	1.0281	199.909	50.8917	5.86926e-12	-2736	-2736	70	98	0.485149	7.5172e-14	2.84182	0.293902	9.999e-05	6.50472e-10	6.30487e-08	2.80122e-05	chr11	78136925	C	G	Astrocyte	PC30	chr11_78136925_G_C_b38
chr11_78136925	ENSG00000246174	4037	1.05872	188.124	49.7516	2.35835e-13	-2832	-2832	70	98	0.485149	8.12407e-16	-2.35747	0.216786	9.999e-05	1.06633e-11	1.68927e-09	3.50522e-05	chr11	78136925	C	G	Astrocyte	PC30	chr11_78136925_G_C_b38
chr11_791462	ENSG00000255284	5720	1.05617	474.122	51.4811	8.9672e-13	13887	13887	70	88	0.435644	1.17288e-14	5.07007	0.499077	9.999e-05	1.23444e-10	1.47861e-08	1.37255e-05	chr11	791462	A	G	Astrocyte	PC30	chr11_791462_G_A_b38
chr11_82711904	ENSG00000245832	4912	0.997466	129.913	44.5158	1.40632e-21	-6396	-6396	23	24	0.118812	1.3902e-28	971.152	47.7975	9.999e-05	2.0402e-19	1.43135e-16	3.62614e-05	chr11	82711904	C	T	Astrocyte	PC30	chr11_82711904_T_C_b38
chr11_82736905	ENSG00000182103	4860	1.04084	166.511	48.0173	4.15619e-06	3040	3040	35	40	0.19802	2.59106e-07	6.44405	1.11002	0.00069993	0.00050497	0.00825718	3.60353e-05	chr11	82736905	A	ACTG	Astrocyte	PC30	chr11_82736905_ACTG_A_b38
chr11_835719	ENSG00000177697	5895	1.05027	447.888	50.5451	3.62397e-08	2831	2831	38	48	0.237624	1.90381e-09	-1.36845	0.19357	9.999e-05	9.12047e-06	0.000270911	1.4087e-05	chr11	835719	G	A	Astrocyte	PC30	chr11_835719_A_G_b38
chr11_87059705	ENSG00000166575	6118	1.06583	257.751	48.8989	2.00659e-05	21860	21860	72	96	0.475248	2.26995e-06	-22.4249	4.28817	0.00269973	0.003543	0.0397399	2.65401e-05	chr11	87059705	G	A	Astrocyte	PC30	chr11_87059705_A_G_b38
chr11_8715148	ENSG00000166436	5255	1.03622	337.171	50.9757	7.09455e-11	32453	32453	73	92	0.455446	1.47313e-12	6.48971	0.729447	9.999e-05	1.24725e-08	8.39074e-07	1.73597e-05	chr11	8715148	C	T	Astrocyte	PC30	chr11_8715148_T_C_b38
chr11_8965456	ENSG00000254860	5027	1.01343	281.923	49.0939	5.82721e-16	953	953	35	40	0.19802	3.42541e-19	12.6355	0.967484	9.999e-05	1.10019e-13	3.10857e-11	1.83071e-05	chr11	8965456	T	G	Astrocyte	PC30	chr11_8965456_G_T_b38
chr11_93767974	ENSG00000182919	4571	1.0508	195.709	50.2441	2.95357e-08	26382	26382	60	81	0.59901	1.33436e-09	-3.20689	0.447892	9.999e-05	3.0635e-06	0.000105788	3.23268e-05	chr11	93767974	A	G	Astrocyte	PC30	chr11_93767974_G_A_b38
chr11_94401637	ENSG00000020922	4004	1.04362	233.773	51.3746	6.63373e-07	-92249	-92249	46	56	0.277228	7.59166e-08	2.60962	0.426065	9.999e-05	0.00010378	0.00219298	2.60529e-05	chr11	94401637	C	G	Astrocyte	PC30	chr11_94401637_G_C_b38
chr12_101733484	ENSG00000139351	4435	1.047	257.167	49.876	6.90602e-09	-5989	-5989	53	59	0.292079	2.02968e-10	3.87034	0.506684	9.999e-05	9.339e-07	3.90885e-05	2.4112e-05	chr12	101733484	A	C	Astrocyte	PC30	chr12_101733484_C_A_b38
chr12_10229491	ENSG00000134539	6875	1.01784	367.459	50.1335	6.66764e-08	3432	3432	25	28	0.861386	3.37934e-09	5.83185	0.842343	0.00019998	2.01194e-05	0.000540734	1.4398e-05	chr12	10229491	G	T	Astrocyte	PC30	chr12_10229491_T_G_b38
chr12_103771144	ENSG00000111696	5198	1.0448	291.867	49.0519	1.52842e-06	-70091	-70091	70	91	0.450495	1.02784e-07	-3.92186	0.64863	0.00059994	0.000309579	0.00545577	2.09987e-05	chr12	103771144	C	T	Astrocyte	PC30	chr12_103771144_T_C_b38
chr12_105178651	ENSG00000136044	5325	1.06867	344.276	50.1916	1.51725e-05	-57553	-57553	31	37	0.816832	2.20402e-06	-10.0709	1.92288	0.00279972	0.00352266	0.0396178	2.01618e-05	chr12	105178651	C	A	Astrocyte	PC30	chr12_105178651_A_C_b38
chr12_10550557	ENSG00000213809	6672	0.965585	323.807	48.9094	1.92865e-06	158682	158682	31	37	0.183168	1.30772e-07	0.305017	0.0509739	0.00149985	0.000816238	0.012184	1.20204e-05	chr12	10550557	G	C	Astrocyte	PC30	chr12_10550557_C_G_b38
chr12_10560350	ENSG00000180574	6680	0.972886	251.459	45.8084	3.3501e-08	54747	54747	30	34	0.168317	2.49113e-10	0.27731	0.036553	9.999e-05	1.16941e-05	0.000336501	1.61873e-05	chr12	10560350	T	C	Astrocyte	PC30	chr12_10560350_C_T_b38
chr12_10986084	ENSG00000256436	6297	1.02046	483.977	52.3762	1.43347e-07	-45324	-45324	64	80	0.60396	1.76024e-08	-0.455261	0.0700237	0.00019998	5.65325e-05	0.00131164	1.10929e-05	chr12	10986084	T	C	Astrocyte	PC30	chr12_10986084_C_T_b38
chr12_10986084	ENSG00000247157	6388	1.00522	486.302	51.2788	1.23657e-14	-561947	-561947	64	80	0.60396	6.96456e-17	-6.12026	0.529998	9.999e-05	5.24346e-12	9.19666e-10	1.01298e-05	chr12	10986084	T	C	Astrocyte	PC30	chr12_10986084_C_T_b38
chr12_10987845	ENSG00000251655	6488	0.972806	398.621	49.6687	6.17678e-06	-367747	-367747	48	56	0.722772	6.61544e-07	-1.01241	0.182134	0.00319968	0.00292828	0.0342671	1.02062e-05	chr12	10987845	C	T	Astrocyte	PC30	chr12_10987845_T_C_b38
chr12_110577718	ENSG00000111229	2691	0.987654	95.111	44.6568	3.30573e-05	127295	127295	43	49	0.757426	1.44589e-06	-3.15914	0.590431	0.00339966	0.00338799	0.0384851	4.6763e-05	chr12	110577718	TTAAC	T	Astrocyte	PC30	chr12_110577718_T_TTAAC_b38
chr12_11069214	ENSG00000255374	6488	0.958733	286.619	45.0889	2.14558e-07	-23100	-23100	76	92	0.544554	2.09195e-09	-0.188591	0.0267675	0.00029997	9.33095e-05	0.00199525	1.30139e-05	chr12	11069214	C	A	Astrocyte	PC30	chr12_11069214_A_C_b38
chr12_11171340	ENSG00000256537	6400	0.990573	513.184	52.6655	9.16557e-12	145	145	65	83	0.589109	3.28182e-13	-1.39126	0.149839	9.999e-05	5.65787e-09	4.31903e-07	8.81709e-06	chr12	11171340	C	G	Astrocyte	PC30	chr12_11171340_G_C_b38
chr12_11171340	ENSG00000212127	6400	1.01309	498.125	52.2076	2.68358e-12	-234	-234	65	83	0.589109	6.31279e-14	-1.24163	0.127805	9.999e-05	1.01743e-09	9.48721e-08	1.03416e-05	chr12	11171340	C	G	Astrocyte	PC30	chr12_11171340_G_C_b38
chr12_11171577	ENSG00000212128	6366	1.01478	484.837	52.8796	6.97093e-08	262014	262014	65	82	0.594059	9.10836e-09	-0.338323	0.050721	0.00019998	2.88453e-05	0.000744268	1.07266e-05	chr12	11171577	A	C	Astrocyte	PC30	chr12_11171577_C_A_b38
chr12_11171577	ENSG00000231887	6400	1.02297	473.953	51.4657	1.57574e-25	-32	-32	65	82	0.594059	1.60661e-29	-45.4223	2.14599	9.999e-05	2.29432e-23	3.7558e-20	1.14865e-05	chr12	11171577	A	C	Astrocyte	PC30	chr12_11171577_C_A_b38
chr12_11185953	ENSG00000256188	6451	1.01868	516.749	52.4875	3.32031e-07	51308	51308	46	54	0.732673	4.74825e-08	-0.664732	0.106421	0.00019998	0.000144743	0.00288469	1.0287e-05	chr12	11185953	C	T	Astrocyte	PC30	chr12_11185953_T_C_b38
chr12_121914539	ENSG00000158023	4168	1.02623	222.616	49.848	9.31334e-12	-4054	-4054	75	100	0.49505	7.17775e-14	-3.2396	0.334622	9.999e-05	1.21347e-09	1.10359e-07	2.48976e-05	chr12	121914539	T	C	Astrocyte	PC30	chr12_121914539_C_T_b38
chr12_123272957	ENSG00000130787	3549	1.02151	164.47	50.3041	3.88381e-06	438503	438503	10	11	0.0544554	4.49233e-07	18.8206	3.32472	0.00039996	0.000540143	0.00876424	3.28312e-05	chr12	123272957	T	G	Astrocyte	PC30	chr12_123272957_G_T_b38
chr12_123367327	ENSG00000183955	3735	1.05548	200.369	50.1085	4.64889e-07	-16806	-16806	46	51	0.747525	3.39596e-08	2.81909	0.445168	9.999e-05	5.43201e-05	0.0012683	3.23598e-05	chr12	123367327	T	C	Astrocyte	PC30	chr12_123367327_C_T_b38
chr12_123578195	ENSG00000111364	3820	1.0291	261.681	50.5798	2.83426e-07	-23883	-23883	24	26	0.128713	2.19355e-08	-2.68297	0.416285	9.999e-05	5.55346e-05	0.00129461	2.15182e-05	chr12	123578195	T	C	Astrocyte	PC30	chr12_123578195_C_T_b38
chr12_12677930	ENSG00000183150	5436	1.02421	453.883	49.8421	3.19027e-06	-18278	-18278	53	70	0.346535	3.13691e-07	2.48691	0.432113	0.00139986	0.00122237	0.0169418	1.20768e-05	chr12	12677930	C	T	Astrocyte	PC30	chr12_12677930_T_C_b38
chr12_12724992	ENSG00000178878	5502	1.01179	493.031	50.6518	1.09175e-08	-926	-926	72	90	0.445545	4.80107e-10	12.9669	1.74761	9.999e-05	4.64204e-06	0.00015198	1.03721e-05	chr12	12724992	A	C	Astrocyte	PC30	chr12_12724992_C_A_b38
chr12_12920477	ENSG00000247498	5525	1.01982	436.646	50.2271	1.05179e-05	-7236	-7236	33	36	0.178218	1.4381e-06	0.648117	0.121098	0.00359964	0.00408357	0.0440111	1.22513e-05	chr12	12920477	ATTTG	A	Astrocyte	PC30	chr12_12920477_A_ATTTG_b38
chr12_130715374	ENSG00000060709	7416	0.927561	233.499	37.6588	2.58537e-07	-52855	-52855	13	13	0.0643564	7.15181e-11	17.6373	2.2315	0.00089991	0.00012558	0.00256612	1.30636e-05	chr12	130715374	T	C	Astrocyte	PC30	chr12_130715374_C_T_b38
chr12_130795585	ENSG00000111450	7347	1.05044	729.416	52.0761	3.62746e-14	-43670	-43670	63	87	0.569307	4.14722e-16	4.56644	0.412976	9.999e-05	7.5754e-12	1.26458e-09	8.6581e-06	chr12	130795585	A	T	Astrocyte	PC30	chr12_130795585_T_A_b38
chr12_14516132	ENSG00000256751	4630	1.05683	235.887	49.0019	1.85871e-07	-51262	-51262	51	60	0.70297	7.76445e-09	-1.70756	0.25444	9.999e-05	2.41786e-05	0.000630483	2.76809e-05	chr12	14516132	T	C	Astrocyte	PC30	chr12_14516132_C_T_b38
chr12_14516132	ENSG00000070019	4419	1.05385	246.956	49.9089	8.51377e-09	-180468	-180468	51	60	0.70297	2.64455e-10	-0.937837	0.123867	9.999e-05	1.01573e-06	4.15688e-05	2.60326e-05	chr12	14516132	T	C	Astrocyte	PC30	chr12_14516132_C_T_b38
chr12_14641571	ENSG00000214772	4486	1.02534	236.215	49.5127	5.13031e-08	-24085	-24085	49	60	0.29703	1.96215e-09	4.64139	0.65725	9.999e-05	8.99819e-06	0.000267819	2.33496e-05	chr12	14641571	C	T	Astrocyte	PC30	chr12_14641571_T_C_b38
chr12_14812398	ENSG00000182993	4162	1.03668	240.258	50.7088	1.46234e-15	8731	8731	59	71	0.648515	3.74221e-18	-7.61215	0.615399	9.999e-05	1.20786e-13	3.28644e-11	2.44226e-05	chr12	14812398	C	T	Astrocyte	PC30	chr12_14812398_T_C_b38
chr12_16366451	ENSG00000008394	3168	0.996398	203.005	49.6633	6.68505e-08	19308	19308	59	74	0.366337	2.85556e-09	-98.9658	14.2064	9.999e-05	1.41514e-05	0.000397886	2.30618e-05	chr12	16366451	G	A	Astrocyte	PC30	chr12_16366451_A_G_b38
chr12_17595021	ENSG00000256994	4616	1.0033	132.868	44.9478	2.26352e-07	4971	4971	46	52	0.257426	2.11853e-09	0.322808	0.0458383	9.999e-05	2.90189e-05	0.000747438	3.6669e-05	chr12	17595021	A	G	Astrocyte	PC30	chr12_17595021_G_A_b38
chr12_19964271	ENSG00000172572	6764	1.01806	240.735	46.0585	2.09162e-10	-404267	-404267	31	33	0.163366	3.83781e-13	157.854	17.0757	9.999e-05	3.68842e-08	2.17366e-06	2.20047e-05	chr12	19964271	C	CTCCCAGCTCCTTTCTTGCACCTTCCCTGCAGCATCT	Astrocyte	PC30	chr12_19964271_CTCCCAGCTCCTTTCTTGCACCTTCCCTGCAGCATCT_C_b38
chr12_21469761	ENSG00000111711	5407	1.01805	186.248	47.2228	9.33144e-07	-32021	-32021	28	32	0.158416	3.10995e-08	2.96021	0.465786	0.00039996	0.000147508	0.00292889	2.84386e-05	chr12	21469761	G	A	Astrocyte	PC30	chr12_21469761_A_G_b38
chr12_21535068	ENSG00000134548	5370	0.945197	141.076	43.8898	3.41049e-07	8771	8771	71	86	0.574257	2.36175e-09	8.8543	1.26226	0.00029997	8.48087e-05	0.00183478	2.42677e-05	chr12	21535068	C	A	Astrocyte	PC30	chr12_21535068_A_C_b38
chr12_22268354	ENSG00000111728	3835	0.992276	198.082	46.7563	1.27826e-08	-168688	-168688	32	41	0.20297	1.1065e-10	54.4872	6.99201	9.999e-05	2.80604e-06	9.86666e-05	2.30728e-05	chr12	22268354	T	C	Astrocyte	PC30	chr12_22268354_C_T_b38
chr12_25089494	ENSG00000118307	5445	0.996702	260.954	46.1472	1.10371e-06	-105669	-105669	12	14	0.0693069	2.66411e-08	6.34652	0.992404	0.00019998	0.000296235	0.00526238	1.79723e-05	chr12	25089494	A	G	Astrocyte	PC30	chr12_25089494_G_A_b38
chr12_27100917	ENSG00000211455	5372	1.04152	250.46	47.5027	9.48604e-06	-143052	-143052	62	77	0.618812	6.27988e-07	-9.89733	1.77614	0.00109989	0.00181348	0.0233958	2.40459e-05	chr12	27100917	G	A	Astrocyte	PC30	chr12_27100917_A_G_b38
chr12_27695410	ENSG00000256377	4986	0.977085	176.269	44.8231	3.52944e-14	-15394	-15394	18	18	0.0891089	1.66786e-18	0.949556	0.075356	9.999e-05	1.13442e-11	1.77802e-09	2.36879e-05	chr12	27695410	G	A	Astrocyte	PC30	chr12_27695410_A_G_b38
chr12_27714773	ENSG00000087448	4925	1.04291	246.683	49.6649	2.21863e-06	-65276	-65276	57	69	0.658416	1.93059e-07	3.31465	0.563499	9.999e-05	0.000389088	0.00655884	2.45959e-05	chr12	27714773	T	C	Astrocyte	PC30	chr12_27714773_C_T_b38
chr12_2891237	ENSG00000078246	5513	1.0291	518.216	51.6437	4.03852e-15	14013	14013	62	81	0.40099	2.44457e-17	-26.4862	2.23715	9.999e-05	9.4495e-13	2.01767e-10	1.08661e-05	chr12	2891237	C	T	Astrocyte	PC30	chr12_2891237_T_C_b38
chr12_30754660	ENSG00000110888	6606	1.04487	313.168	50.132	1.73011e-06	-68643	-68643	13	13	0.0643564	1.63791e-07	-8.03954	1.35685	0.00049995	0.000379058	0.00641178	1.95779e-05	chr12	30754660	C	A	Astrocyte	PC30	chr12_30754660_A_C_b38
chr12_31075301	ENSG00000013573	7103	1.04265	354.711	50.2831	1.76239e-24	1440	1440	65	88	0.435644	6.25755e-29	-2.30673	0.111821	9.999e-05	7.64897e-23	1.02447e-19	1.70819e-05	chr12	31075301	TA	T	Astrocyte	PC30	chr12_31075301_T_TA_b38
chr12_32399401	ENSG00000139132	7369	1.03302	262.738	48.5856	6.70427e-06	-158	-158	66	77	0.381188	5.48126e-07	48.5639	8.65924	0.00139986	0.00140725	0.0189343	2.1894e-05	chr12	32399401	A	AGGC	Astrocyte	PC30	chr12_32399401_AGGC_A_b38
chr12_39145452	ENSG00000258144	3687	1.05927	92.9069	46.3061	6.1643e-06	-31	-31	60	71	0.648515	2.57747e-07	10.5186	1.81145	0.00039996	0.000358459	0.00613376	7.11631e-05	chr12	39145452	T	C	Astrocyte	PC30	chr12_39145452_C_T_b38
chr12_39831292	ENSG00000188906	4944	1.039	157.744	48.0629	2.05832e-05	-365453	-365453	11	11	0.0544554	1.90958e-06	6.62905	1.25646	0.00249975	0.00254911	0.0307836	3.76636e-05	chr12	39831292	T	C	Astrocyte	PC30	chr12_39831292_C_T_b38
chr12_42269907	ENSG00000134283	5479	1.04213	238.108	50.2896	2.28417e-11	31459	31459	68	85	0.420792	2.68901e-13	-10.6651	1.14227	9.999e-05	2.3954e-09	2.01665e-07	2.53757e-05	chr12	42269907	CT	C	Astrocyte	PC30	chr12_42269907_C_CT_b38
chr12_4321174	ENSG00000078237	5057	1.0375	578.001	52.105	2.10001e-09	13410	13410	23	25	0.123762	1.26358e-10	4.7373	0.610553	9.999e-05	7.16565e-07	3.04241e-05	1.01972e-05	chr12	4321174	A	AGCCGGCCGGCT	Astrocyte	PC30	chr12_4321174_AGCCGGCCGGCT_A_b38
chr12_45137416	ENSG00000257319	2981	1.02947	127.573	50.073	3.28431e-05	86514	86514	26	28	0.138614	5.37749e-06	7.22082	1.44549	0.00429957	0.00351335	0.0395735	4.42252e-05	chr12	45137416	C	T	Astrocyte	PC30	chr12_45137416_T_C_b38
chr12_4588821	ENSG00000111254	5131	1.02234	574.706	52.4683	4.18611e-08	-60231	-60231	76	97	0.519802	4.45141e-09	1.42329	0.207685	9.999e-05	1.87883e-05	0.000511189	9.43987e-06	chr12	4588821	T	A	Astrocyte	PC30	chr12_4588821_A_T_b38
chr12_46355182	ENSG00000257261	3967	1.07106	212.832	50.3109	1.64928e-11	-28252	-28252	54	60	0.29703	1.84626e-13	45.1458	4.78514	9.999e-05	8.52811e-10	8.00284e-08	3.3011e-05	chr12	46355182	G	C	Astrocyte	PC30	chr12_46355182_C_G_b38
chr12_46451040	ENSG00000139209	4548	1.04532	240.429	50.4348	1.27236e-07	-381369	-381369	61	71	0.351485	8.10118e-09	1.08625	0.162121	9.999e-05	1.87258e-05	0.000510901	2.55618e-05	chr12	46451040	CCCTT	C	Astrocyte	PC30	chr12_46451040_C_CCCTT_b38
chr12_47377646	ENSG00000257906	5253	1.02954	228.367	48.9523	3.05142e-06	7	7	45	51	0.252475	2.31727e-07	-0.900797	0.15439	0.00069993	0.000554907	0.00895449	2.47156e-05	chr12	47377646	G	T	Astrocyte	PC30	chr12_47377646_T_G_b38
chr12_47522176	ENSG00000179715	4937	1.034	275.145	50.2022	3.49813e-06	442572	442572	13	13	0.0643564	3.86106e-07	-42.6411	7.48002	0.00049995	0.00074858	0.0113889	2.10192e-05	chr12	47522176	T	C	Astrocyte	PC30	chr12_47522176_C_T_b38
chr12_49119261	ENSG00000258017	3831	1.0265	146.687	47.781	1.44252e-05	-8522	-8522	57	74	0.366337	1.14258e-06	-1.36229	0.251649	0.00179982	0.00177517	0.0230225	3.78415e-05	chr12	49119261	C	A	Astrocyte	PC30	chr12_49119261_A_C_b38
chr12_49568784	ENSG00000110844	2855	1.0423	154.294	49.9417	1.07477e-05	565	565	47	55	0.727723	1.3764e-06	-3.42473	0.638498	0.00079992	0.00124091	0.0171343	3.91933e-05	chr12	49568784	A	G	Astrocyte	PC30	chr12_49568784_G_A_b38
chr12_50302048	ENSG00000139624	2954	1.02926	111.739	47.4172	1.23357e-06	134514	134514	63	75	0.628713	4.71721e-08	3.23791	0.518237	9.999e-05	0.000104945	0.00220878	5.04309e-05	chr12	50302048	C	G	Astrocyte	PC30	chr12_50302048_G_C_b38
chr12_53342072	ENSG00000185591	4527	0.938232	138.89	40.1908	5.50247e-06	-38105	-38105	42	49	0.242574	2.64071e-08	3.02435	0.472749	0.00079992	0.00121982	0.0169224	2.35636e-05	chr12	53342072	A	AAAAC	Astrocyte	PC30	chr12_53342072_AAAAC_A_b38
chr12_53628818	ENSG00000135390	3890	1.02839	292.725	51.2677	3.98873e-06	-48591	-48591	56	65	0.321782	5.95347e-07	4.38817	0.785496	0.00049995	0.000951652	0.0137458	1.9161e-05	chr12	53628818	C	T	Astrocyte	PC30	chr12_53628818_T_C_b38
chr12_54172587	ENSG00000250742	4041	1.06047	226.691	49.3629	4.60343e-06	46567	46567	66	82	0.594059	4.27929e-07	0.183442	0.0323326	0.00069993	0.000670558	0.0104654	2.93546e-05	chr12	54172587	T	G	Astrocyte	PC30	chr12_54172587_G_T_b38
chr12_54182016	ENSG00000123415	4126	1.06186	231.004	49.8656	8.81286e-11	-6993	-6993	74	98	0.485149	1.07729e-12	1.49917	0.166994	9.999e-05	6.62418e-09	4.90422e-07	2.90139e-05	chr12	54182016	A	C	Astrocyte	PC30	chr12_54182016_C_A_b38
chr12_55978774	ENSG00000139531	3407	1.01616	139.486	48.0628	5.91107e-07	-18407	-18407	71	86	0.425743	2.33099e-08	-1.55483	0.241831	0.00019998	7.03404e-05	0.00156285	3.75733e-05	chr12	55978774	C	CT	Astrocyte	PC30	chr12_55978774_CT_C_b38
chr12_56007301	ENSG00000197728	3375	1.01577	156.206	50.1268	3.75466e-08	-34051	-34051	72	88	0.564356	1.69931e-09	-3.61351	0.509058	9.999e-05	4.81776e-06	0.000157035	3.34787e-05	chr12	56007301	A	G	Astrocyte	PC30	chr12_56007301_G_A_b38
chr12_57724465	ENSG00000123427	3644	1.00938	162.647	49.297	4.19053e-07	-47028	-47028	52	62	0.306931	2.3067e-08	0.729242	0.113375	0.00019998	6.20418e-05	0.00141277	3.10143e-05	chr12	57724465	C	T	Astrocyte	PC30	chr12_57724465_T_C_b38
chr12_57941491	ENSG00000166896	3475	1.03075	164.518	50.2887	9.81485e-11	35451	35451	55	64	0.316832	1.52503e-12	-1.17185	0.131849	9.999e-05	9.17822e-09	6.5325e-07	3.45347e-05	chr12	57941491	A	C	Astrocyte	PC30	chr12_57941491_C_A_b38
chr12_58919370	ENSG00000257443	4384	1.0199	172.491	48.4542	2.26968e-07	-1270	-1270	41	48	0.237624	8.16804e-09	4.39108	0.655567	9.999e-05	3.17194e-05	0.000805727	3.10263e-05	chr12	58919370	T	G	Astrocyte	PC30	chr12_58919370_G_T_b38
chr12_62452892	ENSG00000061987	4874	1.00752	221.496	49.6092	1.30698e-05	-13926	-13926	63	80	0.60396	1.60425e-06	-5.37504	1.00983	0.00309969	0.0027577	0.0327127	2.25339e-05	chr12	62452892	G	A	Astrocyte	PC30	chr12_62452892_A_G_b38
chr12_63613023	ENSG00000118600	4488	1.03607	243.433	50.8734	1.01439e-05	-166811	-166811	19	20	0.0990099	1.60926e-06	-1.93236	0.363096	0.00179982	0.00195528	0.0248337	2.40253e-05	chr12	63613023	G	A	Astrocyte	PC30	chr12_63613023_A_G_b38
chr12_63668243	ENSG00000177990	4592	1.02023	245.772	50.288	5.01394e-07	-697	-697	39	45	0.222772	3.93136e-08	-7.83764	1.24507	0.00029997	0.00010182	0.00216155	2.18159e-05	chr12	63668243	C	A	Astrocyte	PC30	chr12_63668243_A_C_b38
chr12_6899554	ENSG00000111671	5145	1.05069	416.35	50.6656	8.34205e-08	10195	10195	49	58	0.287129	5.32507e-09	0.790125	0.116069	0.00019998	2.01862e-05	0.000540734	1.51874e-05	chr12	6899554	G	T	Astrocyte	PC30	chr12_6899554_T_G_b38
chr12_69838518	ENSG00000166268	5874	0.984744	208.65	44.2271	1.1856e-12	13290	13290	12	12	0.0594059	1.14193e-16	4.64724	0.40726	9.999e-05	3.48872e-10	3.59435e-08	2.09513e-05	chr12	69838518	G	T	Astrocyte	PC30	chr12_69838518_T_G_b38
chr12_70178637	ENSG00000257815	5667	1.07068	237.998	49.054	3.05102e-06	-64769	-64769	59	68	0.663366	2.38502e-07	23.0861	3.9619	0.00049995	0.000422084	0.00705052	2.94634e-05	chr12	70178637	T	C	Astrocyte	PC30	chr12_70178637_C_T_b38
chr12_7111653	ENSG00000010295	4662	1.05354	418.648	51.9099	1.49697e-05	555579	555579	53	68	0.336634	3.20537e-06	-1.52613	0.297129	0.00379962	0.00465075	0.0490125	1.53323e-05	chr12	7111653	A	G	Astrocyte	PC30	chr12_7111653_G_A_b38
chr12_7206088	ENSG00000139197	4821	1.03891	416.126	51.2747	5.91619e-09	17402	17402	47	56	0.277228	2.99588e-10	1.7816	0.236298	9.999e-05	1.46462e-06	5.64874e-05	1.42716e-05	chr12	7206088	T	C	Astrocyte	PC30	chr12_7206088_C_T_b38
chr12_75376972	ENSG00000180481	4575	1.04979	267.884	50.1547	2.62045e-18	-14118	-14118	64	74	0.366337	1.27513e-21	-9.68924	0.656891	9.999e-05	1.20903e-16	5.39776e-14	2.34917e-05	chr12	75376972	G	T	Astrocyte	PC30	chr12_75376972_T_G_b38
chr12_76906667	ENSG00000175183	4663	0.965244	166.039	42.4106	4.07639e-06	27643	27643	45	54	0.267327	4.03518e-08	6.96384	1.10744	0.00149985	0.000884441	0.0130174	2.33937e-05	chr12	76906667	T	C	Astrocyte	PC30	chr12_76906667_C_T_b38
chr12_77045571	ENSG00000165891	4743	1.03815	244.954	49.0819	2.39574e-09	-19999	-19999	55	65	0.321782	3.98401e-11	-1.10155	0.136792	9.999e-05	3.33908e-07	1.56174e-05	2.4145e-05	chr12	77045571	T	C	Astrocyte	PC30	chr12_77045571_C_T_b38
chr12_77293048	ENSG00000067798	4670	1.02107	242	48.8587	6.18107e-07	-31594	-31594	61	72	0.643564	3.20688e-08	-258.205	40.6789	9.999e-05	0.000123118	0.00252632	2.22599e-05	chr12	77293048	G	A	Astrocyte	PC30	chr12_77293048_A_G_b38
chr12_79532378	ENSG00000177425	3004	1.04335	150.482	50.2086	2.20053e-06	-158587	-158587	31	35	0.173267	2.22857e-07	16.6341	2.84597	0.00019998	0.000229578	0.00427607	4.04119e-05	chr12	79532378	T	C	Astrocyte	PC30	chr12_79532378_C_T_b38
chr12_8218510	ENSG00000166532	5725	1.0276	475.144	52.7348	9.60206e-06	-463091	-463091	15	15	0.0742574	2.31692e-06	-17.1392	3.28088	0.00279972	0.0038763	0.0423661	1.1754e-05	chr12	8218510	C	A	Astrocyte	PC30	chr12_8218510_A_C_b38
chr12_89436746	ENSG00000270344	3106	1.03866	158.306	50.0772	1.04713e-08	-87849	-87849	38	42	0.207921	3.62933e-10	4.51001	0.602066	9.999e-05	9.74488e-07	4.04426e-05	3.74615e-05	chr12	89436746	G	A	Astrocyte	PC30	chr12_89436746_A_G_b38
chr12_93367367	ENSG00000258171	4852	1.02737	335.225	50.6215	9.95306e-09	193896	193896	67	79	0.391089	4.25251e-10	-0.426079	0.0571871	9.999e-05	2.33483e-06	8.39e-05	1.66391e-05	chr12	93367367	G	A	Astrocyte	PC30	chr12_93367367_A_G_b38
chr12_9658888	ENSG00000069493	5626	1.04261	291.805	50.4317	2.96013e-06	-6082	-6082	22	23	0.113861	3.36866e-07	-6.17172	1.07587	0.00049995	0.00062754	0.00989887	2.07593e-05	chr12	9658888	GA	G	Astrocyte	PC30	chr12_9658888_G_GA_b38
chr12_98718545	ENSG00000166130	4179	1.04819	243.582	49.8234	5.73898e-09	73431	73431	48	56	0.277228	1.58972e-10	0.907312	0.117823	9.999e-05	7.14856e-07	3.04241e-05	2.56183e-05	chr12	98718545	G	A	Astrocyte	PC30	chr12_98718545_A_G_b38
chr13_101469644	ENSG00000102452	5052	1.05937	318.642	50.3872	1.70115e-07	53135	53135	52	58	0.712871	1.12494e-08	22.8242	3.44972	9.999e-05	2.94734e-05	0.0007565	2.07652e-05	chr13	101469644	C	T	Astrocyte	PC30	chr13_101469644_T_C_b38
chr13_108601929	ENSG00000041515	5871	0.999592	365.48	48.0899	7.3635e-06	5776	5776	57	63	0.311881	5.37742e-07	8.80512	1.5686	0.00269973	0.00269456	0.032171	1.30493e-05	chr13	108601929	T	C	Astrocyte	PC30	chr13_108601929_C_T_b38
chr13_111197140	ENSG00000102606	5876	1.02802	562.197	51.5615	3.88792e-07	82580	82580	61	79	0.391089	4.31515e-08	-11.7295	1.87045	9.999e-05	0.000170506	0.00334051	9.95704e-06	chr13	111197140	T	C	Astrocyte	PC30	chr13_111197140_C_T_b38
chr13_111979418	ENSG00000226903	5103	1.03993	424.661	50.4378	7.79095e-07	114281	114281	47	53	0.737624	6.9436e-08	-0.496959	0.0808322	0.00039996	0.00023607	0.00436388	1.40623e-05	chr13	111979418	T	C	Astrocyte	PC30	chr13_111979418_C_T_b38
chr13_111979418	ENSG00000224243	5117	1.00816	483.923	51.7065	6.09565e-12	-77428	-77428	47	53	0.737624	1.23459e-13	-10.5465	1.10556	9.999e-05	2.50444e-09	2.08462e-07	1.03519e-05	chr13	111979418	T	C	Astrocyte	PC30	chr13_111979418_C_T_b38
chr13_111979418	ENSG00000182968	5080	1.02004	521.815	52.425	1.18009e-07	-87732	-87732	47	53	0.737624	1.43166e-08	-1.09804	0.167525	9.999e-05	5.02685e-05	0.00119068	1.02646e-05	chr13	111979418	T	C	Astrocyte	PC30	chr13_111979418_C_T_b38
chr13_20177981	ENSG00000225316	6261	1.05162	370.2	50.823	1.56086e-05	616652	616652	11	12	0.0594059	2.63773e-06	0.224767	0.0433163	0.00419958	0.00431689	0.045888	1.71644e-05	chr13	20177981	A	G	Astrocyte	PC30	chr13_20177981_G_A_b38
chr13_20549620	ENSG00000032742	5338	1.0479	340.379	50.5318	5.82506e-06	-17519	-17519	23	28	0.138614	7.70131e-07	14.956	2.71024	0.00169983	0.00143972	0.0193148	1.83055e-05	chr13	20549620	T	G	Astrocyte	PC30	chr13_20549620_G_T_b38
chr13_20897412	ENSG00000172458	5346	0.998609	383.345	51.7088	3.81068e-08	195284	195284	70	91	0.549505	3.0724e-09	-11.3337	1.6313	9.999e-05	1.48446e-05	0.000412651	1.23705e-05	chr13	20897412	C	T	Astrocyte	PC30	chr13_20897412_T_C_b38
chr13_21459023	ENSG00000180776	5740	1.01741	471.657	51.7974	1.99353e-08	-348	-348	45	50	0.247525	1.49951e-09	6.34888	0.890413	9.999e-05	7.62954e-06	0.000231765	1.11905e-05	chr13	21459023	G	C	Astrocyte	PC30	chr13_21459023_C_G_b38
chr13_24441426	ENSG00000234056	6228	1.0421	423.59	50.9645	1.31377e-05	-738654	-738654	28	28	0.138614	2.22618e-06	0.60223	0.115045	0.00509949	0.00437894	0.046447	1.42624e-05	chr13	24441426	C	T	Astrocyte	PC30	chr13_24441426_T_C_b38
chr13_24442137	ENSG00000102699	6881	1.01943	443.433	50.4934	6.37e-06	-70642	-70642	42	43	0.212871	8.47744e-07	-3.48953	0.635286	0.00269973	0.00249581	0.0302412	1.20377e-05	chr13	24442137	T	C	Astrocyte	PC30	chr13_24442137_C_T_b38
chr13_26159055	ENSG00000127870	4882	1.00414	396.563	51.8231	6.39487e-07	-63260	-63260	38	46	0.772277	8.29042e-08	-4.3332	0.710113	0.00039996	0.000244591	0.00450138	1.23456e-05	chr13	26159055	A	T	Astrocyte	PC30	chr13_26159055_T_A_b38
chr13_30956872	ENSG00000175664	5328	1.00814	413.605	50.7483	3.20715e-06	24215	24215	67	86	0.425743	4.0299e-07	1.86091	0.327084	0.00179982	0.00125165	0.017218	1.21109e-05	chr13	30956872	A	G	Astrocyte	PC30	chr13_30956872_G_A_b38
chr13_38676725	ENSG00000229437	4783	0.990039	160.477	44.9839	1.01086e-06	109009	109009	52	56	0.722772	1.5636e-08	-1.10445	0.169085	0.00029997	0.000177674	0.00344597	2.81076e-05	chr13	38676725	A	G	Astrocyte	PC30	chr13_38676725_G_A_b38
chr13_38755978	ENSG00000236354	4762	1.03115	184.115	47.07	2.36525e-06	210678	210678	50	60	0.29703	9.59721e-08	0.352265	0.0580896	0.00039996	0.000337575	0.00586496	3.0926e-05	chr13	38755978	A	T	Astrocyte	PC30	chr13_38755978_T_A_b38
chr13_38757586	ENSG00000150893	4747	0.989341	209.675	48.5639	1.64789e-06	70508	70508	68	80	0.39604	9.71926e-08	-30.0084	4.95116	0.00059994	0.000377769	0.00639731	2.14242e-05	chr13	38757586	T	C	Astrocyte	PC30	chr13_38757586_C_T_b38
chr13_39638280	ENSG00000133103	4860	1.04682	393.448	52.7619	2.19724e-12	-17348	-17348	40	49	0.242574	6.81249e-14	-7.73241	0.797563	9.999e-05	3.18827e-10	3.3314e-08	1.5746e-05	chr13	39638280	A	G	Astrocyte	PC30	chr13_39638280_G_A_b38
chr13_43023570	ENSG00000120675	4675	1.04004	298.5	51.6145	2.45412e-17	366	366	46	50	0.247525	6.38508e-20	-8.24172	0.607965	9.999e-05	1.95554e-15	7.78676e-13	2.00171e-05	chr13	43023570	T	C	Astrocyte	PC30	chr13_43023570_C_T_b38
chr13_43869841	ENSG00000151773	4014	1.00949	294.733	51.0904	1.91772e-12	-9900	-9900	71	95	0.529703	2.26434e-14	6.42922	0.643901	9.999e-05	4.599e-10	4.63509e-08	1.71263e-05	chr13	43869841	C	T	Astrocyte	PC30	chr13_43869841_T_C_b38
chr13_44133990	ENSG00000227258	3725	1.01453	268.619	50.7635	1.69875e-10	23538	23538	25	28	0.138614	3.70475e-12	7.43221	0.858255	9.999e-05	3.54736e-08	2.11051e-06	1.93338e-05	chr13	44133990	T	C	Astrocyte	PC30	chr13_44133990_C_T_b38
chr13_46068699	ENSG00000123200	4414	1.0437	273.957	50.7683	1.53619e-05	15939	15939	48	60	0.29703	2.55665e-06	3.84121	0.739063	0.00239976	0.00324431	0.0373425	2.2241e-05	chr13	46068699	G	C	Astrocyte	PC30	chr13_46068699_C_G_b38
chr13_46426976	ENSG00000231817	4436	1.00767	263.819	49.6149	7.28411e-06	-88983	-88983	57	68	0.663366	7.95415e-07	-0.152454	0.0276699	0.00229977	0.00182405	0.0235115	1.8935e-05	chr13	46426976	G	C	Astrocyte	PC30	chr13_46426976_C_G_b38
chr13_46796035	ENSG00000139684	4810	1.01813	224.609	48.3781	1.29513e-08	-1386	-1386	65	82	0.594059	2.31241e-10	5.81197	0.764187	9.999e-05	2.29082e-06	8.31298e-05	2.35934e-05	chr13	46796035	T	A	Astrocyte	PC30	chr13_46796035_A_T_b38
chr13_47930433	ENSG00000260388	4128	1.02759	151.839	46.7784	6.90704e-06	-2190	-2190	24	25	0.123762	3.42764e-07	0.310736	0.0542112	0.0009999	0.000857239	0.0127187	3.67772e-05	chr13	47930433	T	C	Astrocyte	PC30	chr13_47930433_C_T_b38
chr13_47982500	ENSG00000136146	3934	1.0196	159.391	48.2708	2.40676e-08	-112632	-112632	15	17	0.915842	4.75662e-10	-5.29691	0.713662	9.999e-05	2.97935e-06	0.000103525	3.35194e-05	chr13	47982500	GA	G	Astrocyte	PC30	chr13_47982500_G_GA_b38
chr13_49251845	ENSG00000102543	3662	0.993183	122.3	45.6052	2.35889e-07	3919	3919	32	36	0.178218	2.92356e-09	3.10669	0.446344	9.999e-05	3.10677e-05	0.000793276	3.75689e-05	chr13	49251845	A	ACT	Astrocyte	PC30	chr13_49251845_ACT_A_b38
chr13_49323441	ENSG00000102547	3867	1.0508	150.887	47.4493	1.32606e-07	-120624	-120624	41	44	0.217822	2.8817e-09	43.3153	6.21991	9.999e-05	1.12959e-05	0.000328249	4.19263e-05	chr13	49323441	G	A	Astrocyte	PC30	chr13_49323441_A_G_b38
chr13_50979518	ENSG00000136104	3532	1.06014	246.559	49.9996	2.52423e-15	69770	69770	59	74	0.633663	4.16734e-18	8.13378	0.659205	9.999e-05	1.11827e-13	3.10857e-11	2.69424e-05	chr13	50979518	T	TA	Astrocyte	PC30	chr13_50979518_TA_T_b38
chr13_51180971	ENSG00000236778	3552	1.04269	236.697	50.3144	1.58038e-06	-271394	-271394	24	26	0.128713	1.54942e-07	3.86476	0.650673	0.00019998	0.00026213	0.00477965	2.56036e-05	chr13	51180971	C	T	Astrocyte	PC30	chr13_51180971_T_C_b38
chr13_52091250	ENSG00000123191	3737	1.01445	210.77	49.4823	1.23815e-06	79124	79124	19	20	0.0990099	9.06462e-08	-3.2156	0.528971	0.00029997	0.000230195	0.00427675	2.4628e-05	chr13	52091250	C	CAA	Astrocyte	PC30	chr13_52091250_CAA_C_b38
chr13_52551342	ENSG00000235660	3621	1.02229	146.48	47.4006	1.98735e-10	62125	62125	58	84	0.415842	7.75167e-13	-0.388071	0.0428221	9.999e-05	1.95854e-08	1.25457e-06	3.70236e-05	chr13	52551342	A	G	Astrocyte	PC30	chr13_52551342_G_A_b38
chr13_52898764	ENSG00000102837	3965	0.957315	109.973	44.6626	1.00956e-05	-130050	-130050	12	12	0.0594059	2.98475e-07	0.38882	0.0674067	0.00219978	0.00150939	0.0200702	3.36213e-05	chr13	52898764	A	G	Astrocyte	PC30	chr13_52898764_G_A_b38
chr13_79300406	ENSG00000227354	4034	1.03472	215.35	50.4485	7.13655e-11	-105888	-105888	13	13	0.0643564	1.13346e-12	5.35276	0.597118	9.999e-05	8.10737e-09	5.79834e-07	2.69591e-05	chr13	79300406	G	A	Astrocyte	PC30	chr13_79300406_A_G_b38
chr13_79558238	ENSG00000227676	3958	1.00022	157.024	46.7079	6.81229e-07	-8441	-8441	75	100	0.49505	1.74521e-08	0.480472	0.0738763	9.999e-05	0.000106738	0.00223558	3.0483e-05	chr13	79558238	G	C	Astrocyte	PC30	chr13_79558238_C_G_b38
chr13_91405002	ENSG00000179399	4651	1.0032	197.047	48.9474	5.8888e-06	6380	6380	56	61	0.30198	5.15713e-07	-772.231	137.3	0.00169983	0.00113332	0.0159021	2.47126e-05	chr13	91405002	A	G	Astrocyte	PC30	chr13_91405002_G_A_b38
chr13_94601777	ENSG00000152749	5446	0.992595	344.399	49.4469	7.89884e-07	-81	-81	59	70	0.653465	5.21122e-08	5.00484	0.804349	0.00029997	0.000289946	0.0051779	1.32952e-05	chr13	94601777	T	C	Astrocyte	PC30	chr13_94601777_C_T_b38
chr13_95740237	ENSG00000247400	4766	1.07141	232.335	49.0263	8.4857e-07	63263	63263	23	26	0.128713	4.98131e-08	4.67407	0.749786	0.00029997	0.000103857	0.00219298	3.02934e-05	chr13	95740237	A	G	Astrocyte	PC30	chr13_95740237_G_A_b38
chr13_98962639	ENSG00000088387	5596	1.05412	373.277	49.872	1.41883e-05	-123987	-123987	71	88	0.435644	1.88623e-06	-7.34724	1.39171	0.00379962	0.00388422	0.0424212	1.72477e-05	chr13	98962639	T	A	Astrocyte	PC30	chr13_98962639_A_T_b38
chr13_99474032	ENSG00000280734	5125	1.03689	306.451	50.851	1.17512e-05	-27211	-27211	44	50	0.247525	1.90241e-06	-0.30793	0.0583533	0.00219978	0.00287451	0.0338798	1.91697e-05	chr13	99474032	A	C	Astrocyte	PC30	chr13_99474032_C_A_b38
chr14_100254778	ENSG00000197119	4335	0.998834	442.005	51.7673	2.81169e-08	-51770	-51770	45	56	0.277228	2.20697e-09	-12.7107	1.80757	9.999e-05	1.25987e-05	0.000358333	1.07428e-05	chr14	100254778	TA	T	Astrocyte	PC30	chr14_100254778_T_TA_b38
chr14_100335383	ENSG00000176473	4279	0.998192	388.063	50.3712	8.47451e-06	-41036	-41036	75	98	0.485149	1.15288e-06	3.30869	0.61147	0.00229977	0.0033199	0.0378284	1.21906e-05	chr14	100335383	AT	A	Astrocyte	PC30	chr14_100335383_A_AT_b38
chr14_102310587	ENSG00000022976	3654	1.01198	237.724	49.4765	5.03136e-09	-6791	-6791	26	32	0.158416	1.1692e-10	2.26804	0.291568	9.999e-05	1.01067e-06	4.15635e-05	2.15341e-05	chr14	102310587	A	C	Astrocyte	PC30	chr14_102310587_C_A_b38
chr14_102777733	ENSG00000131323	3743	1.02101	158.429	45.6947	1.02268e-05	283	283	73	96	0.524752	4.14032e-07	-8.57067	1.50831	0.00169983	0.00140187	0.0188792	3.39886e-05	chr14	102777733	G	C	Astrocyte	PC30	chr14_102777733_C_G_b38
chr14_103407878	ENSG00000075413	4354	1.02069	244.704	49.0707	2.0932e-07	22500	22500	61	76	0.376238	9.19351e-09	-20.3485	3.05171	9.999e-05	4.13854e-05	0.00101622	2.19664e-05	chr14	103407878	C	T	Astrocyte	PC30	chr14_103407878_T_C_b38
chr14_103700738	ENSG00000166170	4496	1.07673	247.798	48.5594	9.62018e-08	138080	138080	43	52	0.742574	2.94918e-09	-1.47647	0.212196	9.999e-05	1.01796e-05	0.000298757	2.91785e-05	chr14	103700738	T	C	Astrocyte	PC30	chr14_103700738_C_T_b38
chr14_103717747	ENSG00000258735	4744	1.02081	320.268	50.6366	1.06844e-08	-129975	-129975	9	11	0.0544554	4.65203e-10	1.30847	0.176158	9.999e-05	2.61019e-06	9.24422e-05	1.67951e-05	chr14	103717747	CTGGG	C	Astrocyte	PC30	chr14_103717747_C_CTGGG_b38
chr14_103916576	ENSG00000156414	4842	1.02714	328.835	50.3506	8.43496e-06	-11881	-11881	55	60	0.29703	1.14069e-06	1.46525	0.270647	0.00209979	0.0023334	0.0286007	1.69405e-05	chr14	103916576	T	TA	Astrocyte	PC30	chr14_103916576_TA_T_b38
chr14_105641600	ENSG00000211893	6236	0.983614	272.289	45.7637	2.06618e-06	-3191	-3191	71	95	0.529703	5.26836e-08	-0.31575	0.0507685	0.0009999	0.000640157	0.0100548	1.59468e-05	chr14	105641600	A	G	Astrocyte	PC30	chr14_105641600_G_A_b38
chr14_105677124	ENSG00000211896	6346	0.983207	248.434	44.9419	7.16903e-07	-65948	-65948	75	100	0.49505	9.7591e-09	-1.1298	0.169827	0.00039996	0.000207312	0.0039108	1.74357e-05	chr14	105677124	C	CA	Astrocyte	PC30	chr14_105677124_CA_C_b38
chr14_22738755	ENSG00000258458	5993	1.03493	504.574	51.4874	6.11616e-13	-27808	-27808	68	88	0.435644	7.54234e-15	9.28113	0.903165	9.999e-05	1.41453e-10	1.64096e-08	1.15201e-05	chr14	22738755	T	C	Astrocyte	PC30	chr14_22738755_C_T_b38
chr14_22750246	ENSG00000255804	6042	1.03663	485.201	51.5098	1.55355e-07	105893	105893	69	89	0.440594	1.46449e-08	0.563793	0.0860924	0.00019998	5.23997e-05	0.00123323	1.20905e-05	chr14	22750246	A	G	Astrocyte	PC30	chr14_22750246_G_A_b38
chr14_22930850	ENSG00000257285	5698	1.04113	587.515	53.2856	1.70001e-18	1242	1242	71	89	0.559406	1.20364e-20	8.68058	0.617458	9.999e-05	2.36988e-16	1.02692e-13	1.02299e-05	chr14	22930850	A	C	Astrocyte	PC30	chr14_22930850_C_A_b38
chr14_22938569	ENSG00000100461	5772	1.03628	493.062	51.349	6.39211e-07	19386	19386	71	93	0.539604	7.21639e-08	2.4672	0.401951	0.00019998	0.000231537	0.00429087	1.18753e-05	chr14	22938569	CA	C	Astrocyte	PC30	chr14_22938569_C_CA_b38
chr14_23022075	ENSG00000100804	5576	1.05948	521.901	51.7977	1.40999e-06	-13156	-13156	46	57	0.282178	2.04974e-07	-2.31456	0.39453	0.00039996	0.000466547	0.00771452	1.26859e-05	chr14	23022075	G	C	Astrocyte	PC30	chr14_23022075_C_G_b38
chr14_23567689	ENSG00000258727	4801	1.02057	457.965	51.9024	1.57847e-09	6591	6591	17	19	0.0940594	8.36342e-11	0.82216	0.104548	9.999e-05	5.35711e-07	2.37016e-05	1.17299e-05	chr14	23567689	GCAGCGGCAGCGGCAGCGA	G	Astrocyte	PC30	chr14_23567689_G_GCAGCGGCAGCGGCAGCGA_b38
chr14_23945589	ENSG00000259334	4694	1.00224	359.636	50.0203	2.65797e-06	11020	11020	11	11	0.0544554	2.64874e-07	0.872436	0.150431	0.00079992	0.000939819	0.0136417	1.34652e-05	chr14	23945589	C	T	Astrocyte	PC30	chr14_23945589_T_C_b38
chr14_23945589	ENSG00000157326	4694	1.02909	427.724	52.3721	2.76772e-07	-8146	-8146	11	11	0.0544554	3.72726e-08	-2.9168	0.462348	0.00019998	8.98679e-05	0.00193571	1.31638e-05	chr14	23945589	C	T	Astrocyte	PC30	chr14_23945589_T_C_b38
chr14_24299328	ENSG00000157379	5127	1.05282	358.373	51.1124	1.36451e-08	-453	-453	72	97	0.480198	7.46692e-10	-1.26265	0.172787	9.999e-05	2.50451e-06	8.95605e-05	1.78436e-05	chr14	24299328	T	G	Astrocyte	PC30	chr14_24299328_G_T_b38
chr14_24946581	ENSG00000168952	5337	1.00936	298.888	50.519	2.47934e-07	-103567	-103567	35	41	0.79703	1.83609e-08	-59.4068	9.15259	9.999e-05	6.75196e-05	0.00150494	1.68757e-05	chr14	24946581	C	T	Astrocyte	PC30	chr14_24946581_T_C_b38
chr14_26450701	ENSG00000139910	4255	0.988934	266.49	50.0025	6.8304e-06	-147333	-147333	31	34	0.168317	8.13316e-07	-37.9333	6.89212	0.00179982	0.00195912	0.024861	1.68162e-05	chr14	26450701	C	T	Astrocyte	PC30	chr14_26450701_T_C_b38
chr14_34379202	ENSG00000258897	5521	1.00003	431.228	48.615	6.25095e-07	339104	339104	16	16	0.0792079	3.00213e-08	3.82315	0.60071	0.00019998	0.000269458	0.00488305	1.10876e-05	chr14	34379202	G	A	Astrocyte	PC30	chr14_34379202_A_G_b38
chr14_34984006	ENSG00000100883	5282	1.05389	268.291	49.0425	3.18377e-07	2048	2048	59	76	0.376238	1.5173e-08	-2.88209	0.440713	9.999e-05	5.03548e-05	0.00119081	2.39672e-05	chr14	34984006	A	T	Astrocyte	PC30	chr14_34984006_T_A_b38
chr14_35119090	ENSG00000092020	5171	1.07387	244.646	49.3087	9.17403e-13	-3428	-3428	61	72	0.356436	3.13987e-15	-6.13287	0.58351	9.999e-05	4.20836e-11	5.68823e-09	2.91302e-05	chr14	35119090	C	A	Astrocyte	PC30	chr14_35119090_A_C_b38
chr14_49603666	ENSG00000165501	4135	1.05204	229.034	50.2105	2.29352e-05	4904	4904	76	99	0.509901	3.61692e-06	0.379146	0.0742916	0.00269973	0.003897	0.0425063	2.7804e-05	chr14	49603666	C	T	Astrocyte	PC30	chr14_49603666_T_C_b38
chr14_49629842	ENSG00000100479	3926	1.06309	226.58	50.538	5.58874e-08	-58581	-58581	47	53	0.737624	3.1703e-09	-3.04722	0.439103	9.999e-05	6.04599e-06	0.00019156	2.9769e-05	chr14	49629842	T	C	Astrocyte	PC30	chr14_49629842_C_T_b38
chr14_50301765	ENSG00000087299	4390	1.04272	247.352	49.2986	2.35523e-06	-10465	-10465	61	80	0.60396	1.86828e-07	2.5568	0.43403	0.00039996	0.000415904	0.00696307	2.4504e-05	chr14	50301765	G	A	Astrocyte	PC30	chr14_50301765_A_G_b38
chr14_53218639	ENSG00000235269	4238	1.00871	253.275	50.2296	1.48159e-05	-632244	-632244	48	56	0.277228	2.1618e-06	0.853087	0.162721	0.00369963	0.00355449	0.0398238	1.98408e-05	chr14	53218639	A	C	Astrocyte	PC30	chr14_53218639_C_A_b38
chr14_64489663	ENSG00000259116	3959	1.04433	170.352	48.5109	4.32341e-08	-50706	-50706	54	59	0.292079	1.08108e-09	-2.09927	0.29102	9.999e-05	4.27817e-06	0.000142926	3.5887e-05	chr14	64489663	A	G	Astrocyte	PC30	chr14_64489663_G_A_b38
chr14_64907746	ENSG00000258289	3935	1.03699	209.93	50.5019	2.24205e-09	-6616	-6616	42	51	0.747525	6.93367e-11	4.63117	0.585359	9.999e-05	2.70226e-07	1.30106e-05	2.79974e-05	chr14	64907746	C	T	Astrocyte	PC30	chr14_64907746_T_C_b38
chr14_66387967	ENSG00000171723	3580	1.0403	113.316	47.6276	3.65303e-05	-119441	-119441	16	17	0.0841584	3.50848e-06	103.546	20.2566	0.00319968	0.00325426	0.0373986	5.27955e-05	chr14	66387967	C	T	Astrocyte	PC30	chr14_66387967_T_C_b38
chr14_67670870	ENSG00000081181	3609	1.02305	137.735	47.5351	3.24987e-05	50949	50949	51	60	0.29703	2.96434e-06	-0.930647	0.180448	0.00349965	0.003904	0.0425063	3.95405e-05	chr14	67670870	C	T	Astrocyte	PC30	chr14_67670870_T_C_b38
chr14_70612084	ENSG00000134007	4635	1.05982	240.388	49.6149	2.0712e-06	77068	77068	26	28	0.138614	1.75213e-07	-0.896562	0.151765	0.00029997	0.000307635	0.00542801	2.75882e-05	chr14	70612084	A	G	Astrocyte	PC30	chr14_70612084_G_A_b38
chr14_70936594	ENSG00000100731	4578	1.05551	229.775	49.4219	3.59929e-07	29188	29188	61	76	0.623762	1.99971e-08	11.7812	1.82124	9.999e-05	4.78972e-05	0.00113766	2.82231e-05	chr14	70936594	C	T	Astrocyte	PC30	chr14_70936594_T_C_b38
chr14_73271868	ENSG00000133961	5043	1.02619	226.366	49.7248	3.77684e-08	-186750	-186750	70	94	0.534653	1.4701e-09	-15.2301	2.13447	9.999e-05	6.22783e-06	0.000196477	2.44798e-05	chr14	73271868	G	GGCTTT	Astrocyte	PC30	chr14_73271868_GGCTTT_G_b38
chr14_73533881	ENSG00000119673	5022	1.03926	191.33	48.1597	3.70957e-07	-33740	-33740	40	78	0.613861	1.35165e-08	1.02468	0.155982	9.999e-05	4.79528e-05	0.00113766	3.10973e-05	chr14	73533881	T	TA	Astrocyte	PC30	chr14_73533881_TA_T_b38
chr14_73559459	ENSG00000184227	5007	1.02252	189.43	47.7555	3.55119e-07	22315	22315	51	58	0.287129	1.11057e-08	-1.72347	0.260361	9.999e-05	5.36608e-05	0.00125889	2.86665e-05	chr14	73559459	A	G	Astrocyte	PC30	chr14_73559459_G_A_b38
chr14_73566890	ENSG00000187105	5020	1.02119	186.769	47.7753	1.16638e-05	7942	7942	75	100	0.504951	8.75281e-07	-3.44965	0.628996	0.0019998	0.00189381	0.0241153	2.88606e-05	chr14	73566890	G	A	Astrocyte	PC30	chr14_73566890_A_G_b38
chr14_73825425	ENSG00000259065	4914	1.0349	173.489	48.0508	5.01508e-20	38069	38069	33	35	0.173267	1.19599e-24	5.07309	0.297968	9.999e-05	2.17544e-18	1.14467e-15	3.34973e-05	chr14	73825425	T	C	Astrocyte	PC30	chr14_73825425_C_T_b38
chr14_74745411	ENSG00000119689	3971	1.00589	197.772	49.1302	9.82856e-07	-136481	-136481	69	89	0.559406	6.15343e-08	-2.05107	0.331926	0.00049995	0.000184362	0.00354596	2.50038e-05	chr14	74745411	C	G	Astrocyte	PC30	chr14_74745411_G_C_b38
chr14_76125122	ENSG00000089916	4442	1.04851	436.686	51.8152	3.55123e-06	-26795	-26795	19	20	0.0990099	5.97684e-07	7.90869	1.41594	0.00059994	0.00110844	0.0156002	1.43146e-05	chr14	76125122	C	G	Astrocyte	PC30	chr14_76125122_G_C_b38
chr14_80649848	ENSG00000258766	4424	0.9739	157.446	44.725	1.45467e-11	438428	438428	14	16	0.0792079	4.83825e-15	5.00736	0.481726	9.999e-05	3.89103e-09	3.11557e-07	2.60135e-05	chr14	80649848	A	G	Astrocyte	PC30	chr14_80649848_G_A_b38
chr14_80649848	ENSG00000100629	4528	1.03379	196.138	48.875	7.98479e-14	-309670	-309670	14	16	0.0792079	1.18759e-16	21.9606	1.92634	9.999e-05	6.65833e-12	1.14066e-09	2.94516e-05	chr14	80649848	A	G	Astrocyte	PC30	chr14_80649848_G_A_b38
chr14_85946460	ENSG00000258733	5362	0.9987	254.184	49.5156	2.42129e-09	35021	35021	15	15	0.925743	4.91438e-11	37.4167	4.67752	9.999e-05	6.27347e-07	2.71844e-05	1.86663e-05	chr14	85946460	T	A	Astrocyte	PC30	chr14_85946460_A_T_b38
chr14_88408571	ENSG00000042317	4576	1.04413	250.271	51.5515	2.18096e-24	23646	23646	56	73	0.361386	3.80497e-28	-13.7959	0.692173	9.999e-05	6.1717e-23	9.09276e-20	2.44016e-05	chr14	88408571	C	T	Astrocyte	PC30	chr14_88408571_T_C_b38
chr14_89956320	ENSG00000042088	4749	1.04463	406.641	51.4271	6.85545e-07	1380	1380	70	96	0.475248	8.00966e-08	1.92606	0.315177	0.00029997	0.000189716	0.00362528	1.50586e-05	chr14	89956320	C	T	Astrocyte	PC30	chr14_89956320_T_C_b38
chr14_91415360	ENSG00000015133	5115	1.04535	324.332	50.0039	1.11472e-11	-2485	-2485	67	84	0.415842	9.7364e-14	5.72025	0.595762	9.999e-05	1.46809e-09	1.29475e-07	1.89526e-05	chr14	91415360	T	C	Astrocyte	PC30	chr14_91415360_C_T_b38
chr14_91797327	ENSG00000133962	5362	0.987028	218.39	43.8664	1.7662e-05	16619	16619	67	84	0.584158	4.96441e-07	-1.09788	0.194851	0.00489951	0.00416008	0.0446398	2.029e-05	chr14	91797327	C	A	Astrocyte	PC30	chr14_91797327_A_C_b38
chr14_91797327	ENSG00000165929	5283	0.981987	249.387	45.9246	8.98363e-10	-70210	-70210	67	84	0.584158	2.366e-12	-3.29579	0.375596	9.999e-05	2.97408e-07	1.41803e-05	1.7243e-05	chr14	91797327	C	A	Astrocyte	PC30	chr14_91797327_A_C_b38
chr14_93930580	ENSG00000258584	5663	1.04661	420.622	50.1219	1.71993e-08	3513	3513	57	72	0.643564	6.68185e-10	-0.878882	0.119807	9.999e-05	4.08263e-06	0.000137327	1.47128e-05	chr14	93930580	A	T	Astrocyte	PC30	chr14_93930580_T_A_b38
chr14_96364089	ENSG00000100744	5560	1.03054	534.364	53.1449	1.76624e-06	636	636	55	67	0.331683	3.77533e-07	-1.60574	0.281384	0.00109989	0.000752592	0.0114191	1.06212e-05	chr14	96364089	C	G	Astrocyte	PC30	chr14_96364089_G_C_b38
chr15_100553922	ENSG00000140471	6670	1.03125	607.184	51.5994	5.21655e-20	-49309	-49309	75	97	0.480198	4.94642e-23	-10.5874	0.670705	9.999e-05	9.53453e-18	4.53136e-15	9.38339e-06	chr15	100553922	C	T	Astrocyte	PC30	chr15_100553922_T_C_b38
chr15_28831849	ENSG00000261649	3387	1.03836	312.844	52.946	2.04078e-06	-16827	-16827	32	34	0.168317	4.22485e-07	-0.506242	0.0891746	0.00039996	0.000473393	0.00780145	1.89268e-05	chr15	28831849	A	G	Astrocyte	PC30	chr15_28831849_G_A_b38
chr15_28923057	ENSG00000034053	3380	0.991583	275.911	51.1758	1.43257e-07	38573	38573	27	29	0.143564	1.19474e-08	-36.2489	5.49155	9.999e-05	4.31983e-05	0.00105023	1.64972e-05	chr15	28923057	C	T	Astrocyte	PC30	chr15_28923057_T_C_b38
chr15_34567691	ENSG00000215252	5248	1.04459	373.901	50.942	2.52881e-07	-20813	-20813	68	82	0.405941	2.15431e-08	-11.3343	1.75735	9.999e-05	6.13425e-05	0.00140118	1.63742e-05	chr15	34567691	C	T	Astrocyte	PC30	chr15_34567691_T_C_b38
chr15_40358201	ENSG00000140323	3970	1.01783	191.661	49.104	4.7926e-09	-19	-19	28	29	0.143564	9.36576e-11	1.18765	0.15158	9.999e-05	7.11513e-07	3.04241e-05	2.76019e-05	chr15	40358201	G	C	Astrocyte	PC30	chr15_40358201_C_G_b38
chr15_40361865	ENSG00000128944	3944	0.999188	149.644	45.8943	6.60494e-14	-20857	-20857	32	34	0.168317	9.47493e-18	1.56497	0.129275	9.999e-05	1.00929e-11	1.61629e-09	3.17958e-05	chr15	40361865	T	G	Astrocyte	PC30	chr15_40361865_G_T_b38
chr15_40564287	ENSG00000128891	3936	1.04989	191.574	49.7188	5.69321e-14	-768	-768	64	83	0.410891	1.43373e-16	-4.54169	0.400209	9.999e-05	3.02912e-12	5.5785e-10	3.28662e-05	chr15	40564287	G	A	Astrocyte	PC30	chr15_40564287_A_G_b38
chr15_41293509	ENSG00000137804	4061	1.02466	161.68	47.6756	1.2499e-08	-27286	-27286	40	47	0.232673	1.62858e-10	0.809846	0.10525	0.00019998	1.4472e-06	5.59621e-05	3.39854e-05	chr15	41293509	G	GCTACTAAAAATACAAAAAAAAGGTCAGGAGTTTGAGACCAGCCTGGTCAACATCCTGAAACCCTATCT	Astrocyte	PC30	chr15_41293509_GCTACTAAAAATACAAAAAAAAGGTCAGGAGTTTGAGACCAGCCTGGTCAACATCCTGAAACCCTATCT_G_b38
chr15_41387294	ENSG00000137806	4067	1.01802	167.454	48.8998	3.26971e-08	-22110	-22110	39	46	0.227723	8.95423e-10	1.42143	0.195752	9.999e-05	4.36776e-06	0.000145144	3.16258e-05	chr15	41387294	A	G	Astrocyte	PC30	chr15_41387294_G_A_b38
chr15_41588421	ENSG00000092445	4009	1.03123	159.263	48.788	1.74693e-05	30745	30745	53	66	0.326733	1.86588e-06	-3.1765	0.601359	0.00129987	0.00228106	0.0281229	3.5768e-05	chr15	41588421	G	A	Astrocyte	PC30	chr15_41588421_A_G_b38
chr15_43462169	ENSG00000242866	1699	0.957671	57.877	44.7044	1.55895e-05	-156632	-156632	12	14	0.0693069	5.39019e-07	0.527629	0.0940053	0.00179982	0.00123423	0.017074	6.40376e-05	chr15	43462169	C	T	Astrocyte	PC30	chr15_43462169_T_C_b38
chr15_43478218	ENSG00000168803	2085	1.03386	81.9823	49.2724	7.21381e-12	147545	147545	23	27	0.133663	3.76086e-14	-6.40233	0.649912	9.999e-05	2.83855e-10	3.00866e-08	7.04788e-05	chr15	43478218	G	T	Astrocyte	PC30	chr15_43478218_T_G_b38
chr15_45039135	ENSG00000140263	3173	1.01129	153.01	48.5463	1.30998e-05	15987	15987	17	19	0.0940594	1.23473e-06	-2.10544	0.390421	0.00209979	0.00185786	0.0238223	3.3326e-05	chr15	45039135	CT	C	Astrocyte	PC30	chr15_45039135_C_CT_b38
chr15_45161251	ENSG00000137857	3314	1.03251	183.208	51.1752	7.37663e-08	31317	31317	20	22	0.108911	5.49949e-09	-1.77116	0.260496	9.999e-05	9.25578e-06	0.000273826	3.13113e-05	chr15	45161251	CA	C	Astrocyte	PC30	chr15_45161251_C_CA_b38
chr15_45264631	ENSG00000137860	3444	1.03756	166.592	50.1309	1.14344e-08	12396	12396	44	51	0.747525	4.11984e-10	1.60584	0.215298	9.999e-05	1.14281e-06	4.58776e-05	3.53885e-05	chr15	45264631	G	A	Astrocyte	PC30	chr15_45264631_A_G_b38
chr15_45264631	ENSG00000259520	3487	0.988225	171.043	51.1837	6.40788e-11	-14621	-14621	44	51	0.747525	1.45201e-12	12.3596	1.38865	9.999e-05	1.36671e-08	9.07018e-07	2.60908e-05	chr15	45264631	G	A	Astrocyte	PC30	chr15_45264631_A_G_b38
chr15_50358292	ENSG00000244879	4746	1.0335	146.135	48.4668	1.26684e-19	3347	3347	66	82	0.405941	5.95514e-24	33.4003	2.02629	9.999e-05	5.0197e-18	2.55018e-15	3.94649e-05	chr15	50358292	A	G	Astrocyte	PC30	chr15_50358292_G_A_b38
chr15_51093137	ENSG00000259240	4474	1.03003	123.668	46.8999	2.46342e-12	55648	55648	50	60	0.29703	2.15702e-15	3.15294	0.297136	9.999e-05	1.55765e-10	1.7653e-08	4.57595e-05	chr15	51093137	A	G	Astrocyte	PC30	chr15_51093137_G_A_b38
chr15_51752824	ENSG00000069956	3950	1.03331	189.035	50.4855	5.87141e-08	-199283	-199283	70	89	0.440594	3.29815e-09	-6.03822	0.87137	9.999e-05	7.48172e-06	0.000228216	3.04784e-05	chr15	51752824	A	G	Astrocyte	PC30	chr15_51752824_G_A_b38
chr15_55287671	ENSG00000069943	6133	1.02718	206.178	48.2601	5.0155e-06	-31290	-31290	52	61	0.30198	3.5047e-07	2.40362	0.419764	0.00059994	0.00084748	0.0125993	2.70233e-05	chr15	55287671	G	A	Astrocyte	PC30	chr15_55287671_A_G_b38
chr15_55308494	ENSG00000069974	6133	1.04205	204.879	48.2039	5.42054e-06	-10620	-10620	18	18	0.0891089	3.79758e-07	9.14644	1.60322	0.00049995	0.00081871	0.0122085	2.94787e-05	chr15	55308494	G	C	Astrocyte	PC30	chr15_55308494_C_G_b38
chr15_55924595	ENSG00000069869	4846	1.00767	180.597	48.0781	2.66615e-07	-69066	-69066	56	71	0.351485	8.71659e-09	-8.54572	1.27901	9.999e-05	4.44677e-05	0.00107225	2.76617e-05	chr15	55924595	T	C	Astrocyte	PC30	chr15_55924595_C_T_b38
chr15_63116121	ENSG00000103642	4596	1.04761	318.367	50.7169	3.20578e-07	-5713	-5713	76	101	0.5	2.65046e-08	1.51129	0.236272	9.999e-05	6.45364e-05	0.00145259	1.95407e-05	chr15	63116121	A	G	Astrocyte	PC30	chr15_63116121_G_A_b38
chr15_63390132	ENSG00000074410	4083	0.967966	153.681	42.3697	5.14087e-08	8285	8285	12	12	0.0594059	8.48353e-11	34.8066	4.42812	9.999e-05	1.16627e-05	0.000336255	2.57022e-05	chr15	63390132	T	C	Astrocyte	PC30	chr15_63390132_C_T_b38
chr15_64588261	ENSG00000090470	2923	0.953612	127.013	45.6512	6.21176e-07	-545548	-545548	11	11	0.945545	1.05548e-08	-9.69174	1.46124	0.00059994	0.000124598	0.00255313	2.84395e-05	chr15	64588261	C	CA	Astrocyte	PC30	chr15_64588261_CA_C_b38
chr15_64792266	ENSG00000246922	2893	0.996381	154.851	48.9872	2.35654e-05	-322935	-322935	13	13	0.935644	2.81943e-06	-5.27899	1.02089	0.00479952	0.00372292	0.0410845	3.02304e-05	chr15	64792266	GA	G	Astrocyte	PC30	chr15_64792266_G_GA_b38
chr15_64844272	ENSG00000140451	2966	0.984336	134.283	47.9729	9.76284e-13	18603	18603	55	64	0.683168	1.3975e-15	-1.40021	0.13052	9.999e-05	1.88456e-10	2.10004e-08	3.24758e-05	chr15	64844272	G	A	Astrocyte	PC30	chr15_64844272_A_G_b38
chr15_65051748	ENSG00000103710	2844	0.993737	150.762	49.5385	4.32137e-06	-24943	-24943	63	79	0.391089	4.15804e-07	-10.4769	1.84414	0.00059994	0.000683698	0.0106367	3.05751e-05	chr15	65051748	T	C	Astrocyte	PC30	chr15_65051748_C_T_b38
chr15_66557196	ENSG00000075131	4529	1.05764	285.745	49.6025	2.02536e-05	170449	170449	73	96	0.524752	2.71196e-06	-2.25997	0.436163	0.00359964	0.00418037	0.0447923	2.29492e-05	chr15	66557196	G	A	Astrocyte	PC30	chr15_66557196_A_G_b38
chr15_67510233	ENSG00000259673	4582	1.03699	307.717	51.4614	2.3257e-06	-11612	-11612	35	38	0.811881	3.34276e-07	-7.31252	1.27428	0.00079992	0.000538591	0.00874869	1.91006e-05	chr15	67510233	A	G	Astrocyte	PC30	chr15_67510233_G_A_b38
chr15_67517485	ENSG00000137764	4567	1.04271	277.488	50.0924	1.08414e-08	-25219	-25219	49	54	0.267327	3.80639e-10	-21.6093	2.88941	9.999e-05	1.71562e-06	6.51448e-05	2.18427e-05	chr15	67517485	A	T	Astrocyte	PC30	chr15_67517485_T_A_b38
chr15_68213286	ENSG00000129007	3436	1.02383	204.146	50.7412	1.3346e-05	7206	7206	74	96	0.524752	2.1533e-06	-1.04168	0.198654	0.00259974	0.00233961	0.0286321	2.67936e-05	chr15	68213286	T	C	Astrocyte	PC30	chr15_68213286_C_T_b38
chr15_69384383	ENSG00000137819	3722	1.00819	317.58	49.4683	1.37133e-05	85470	85470	8	11	0.0544554	1.64244e-06	0.245604	0.0461972	0.00389961	0.00414202	0.0444784	1.57765e-05	chr15	69384383	T	TCCTCCGTGTTCATGGTGGAGGGTGAGCGGGC	Astrocyte	PC30	chr15_69384383_TCCTCCGTGTTCATGGTGGAGGGTGAGCGGGC_T_b38
chr15_70766428	ENSG00000137831	4520	1.04649	401.285	51.1285	6.71024e-07	2869	2869	21	22	0.108911	7.1561e-08	9.16687	1.49292	9.999e-05	0.000180036	0.00347637	1.54116e-05	chr15	70766428	AT	A	Astrocyte	PC30	chr15_70766428_A_AT_b38
chr15_78131254	ENSG00000136425	5047	1.02202	254.674	49.7186	6.56883e-07	-282	-282	38	41	0.20297	4.54329e-08	0.832582	0.133051	0.00019998	0.000136836	0.00275944	2.1263e-05	chr15	78131254	C	A	Astrocyte	PC30	chr15_78131254_A_C_b38
chr15_78970780	ENSG00000103811	5454	1.03882	327.262	50.1675	8.88703e-06	21205	21205	17	17	0.0841584	1.16001e-06	12.8295	2.37171	0.00159984	0.00227639	0.0281124	1.8138e-05	chr15	78970780	G	T	Astrocyte	PC30	chr15_78970780_T_G_b38
chr15_82241006	ENSG00000188659	3658	1.03478	183.549	47.9455	4.88458e-06	-21805	-21805	16	18	0.0891089	3.1023e-07	5.58319	0.969617	0.00049995	0.00069165	0.0107377	3.16401e-05	chr15	82241006	C	T	Astrocyte	PC30	chr15_82241006_T_C_b38
chr15_82314868	ENSG00000278662	3574	1.02087	155.165	46.1726	1.11117e-08	-34608	-34608	50	55	0.727723	7.03372e-11	2.57852	0.326064	9.999e-05	1.29554e-06	5.04951e-05	3.46759e-05	chr15	82314868	C	T	Astrocyte	PC30	chr15_82314868_T_C_b38
chr15_82412929	ENSG00000197978	3573	1.02436	163.775	47.0569	2.2497e-05	-16888	-16888	58	68	0.663366	1.6562e-06	-1.76398	0.331937	0.00319968	0.00317504	0.0367174	3.34961e-05	chr15	82412929	C	A	Astrocyte	PC30	chr15_82412929_A_C_b38
chr15_83644036	ENSG00000156218	3246	1.02236	136.819	46.943	1.25574e-05	-10053	-10053	14	14	0.0693069	7.6769e-07	66.011	11.9603	0.00119988	0.00147475	0.0197165	3.96518e-05	chr15	83644036	C	T	Astrocyte	PC30	chr15_83644036_T_C_b38
chr15_84391590	ENSG00000184206	3653	1.02463	185.415	48.5577	1.62108e-05	155816	155816	20	21	0.10396	1.60852e-06	1.50349	0.282503	0.00149985	0.00257396	0.0309822	2.96301e-05	chr15	84391590	T	G	Astrocyte	PC30	chr15_84391590_G_T_b38
chr15_84833530	ENSG00000177082	4240	1.03434	170.778	48.1193	1.02784e-06	179186	179186	39	42	0.792079	4.71934e-08	-3.3195	0.531306	9.999e-05	0.000128511	0.00261512	3.39246e-05	chr15	84833530	G	C	Astrocyte	PC30	chr15_84833530_C_G_b38
chr15_90347346	ENSG00000140575	5235	1.00602	321.596	49.6614	3.26059e-09	-40897	-40897	37	41	0.20297	7.5093e-11	15.2945	1.93813	9.999e-05	9.62743e-07	4.0068e-05	1.53881e-05	chr15	90347346	TTAACAAGGC	T	Astrocyte	PC30	chr15_90347346_T_TTAACAAGGC_b38
chr15_92734199	ENSG00000185442	6979	1.07458	640.979	50.8206	1.58063e-08	-75686	-75686	44	48	0.762376	7.93295e-10	5.47757	0.751158	9.999e-05	4.15683e-06	0.000139188	1.11595e-05	chr15	92734199	G	C	Astrocyte	PC30	chr15_92734199_C_G_b38
chr15_99086348	ENSG00000283597	6247	1.02694	537.83	50.6072	7.18136e-06	565961	565961	72	90	0.554455	1.00484e-06	-0.323842	0.0594461	0.00309969	0.00328061	0.0375258	1.03465e-05	chr15	99086348	C	T	Astrocyte	PC30	chr15_99086348_T_C_b38
chr15_99253969	ENSG00000103852	6346	1.03413	506.578	50.8216	1.15996e-12	2745	2745	69	81	0.40099	1.06884e-14	-6.74971	0.662805	9.999e-05	2.80314e-10	2.99265e-08	1.14246e-05	chr15	99253969	G	A	Astrocyte	PC30	chr15_99253969_A_G_b38
chr15_99733402	ENSG00000183060	6377	1.03046	493.442	51.2845	7.1913e-16	-160	-160	52	59	0.707921	2.51651e-18	-2.7408	0.219565	9.999e-05	1.46264e-13	3.78054e-11	1.14966e-05	chr15	99733402	C	G	Astrocyte	PC30	chr15_99733402_G_C_b38
chr16_10663437	ENSG00000213853	6969	1.03124	489.647	50.9058	2.38845e-11	82804	82804	39	45	0.222772	3.95056e-13	-5.00767	0.542139	9.999e-05	6.52174e-09	4.85276e-07	1.16352e-05	chr16	10663437	A	T	Astrocyte	PC30	chr16_10663437_T_A_b38
chr16_11976565	ENSG00000234719	7220	1.03559	400.883	49.6773	2.98339e-29	-79	-79	60	74	0.633663	5.01602e-35	-5.16897	0.193364	9.999e-05	1.40755e-27	4.14749e-24	1.45515e-05	chr16	11976565	C	T	Astrocyte	PC30	chr16_11976565_T_C_b38
chr16_11983267	ENSG00000048462	7203	0.988433	262.49	44.122	4.05032e-07	18056	18056	49	57	0.282178	3.28414e-09	0.136189	0.0196502	0.00049995	0.00011875	0.00245723	1.7022e-05	chr16	11983267	T	G	Astrocyte	PC30	chr16_11983267_G_T_b38
chr16_1226793	ENSG00000095917	6389	0.995845	389.095	47.3342	9.48707e-09	-29267	-29267	65	88	0.435644	9.87336e-11	0.62202	0.0795243	9.999e-05	3.8951e-06	0.00013162	1.19935e-05	chr16	1226793	T	C	Astrocyte	PC30	chr16_1226793_C_T_b38
chr16_1335649	ENSG00000007516	6261	1.01329	432.28	49.1311	1.05771e-14	2010	2010	66	80	0.39604	1.21233e-17	6.48183	0.538528	9.999e-05	3.21365e-12	5.84527e-10	1.19303e-05	chr16	1335649	C	A	Astrocyte	PC30	chr16_1335649_A_C_b38
chr16_1448774	ENSG00000197599	6045	1.0029	457.889	50.3461	2.10917e-06	4217	4217	16	17	0.0841584	2.20195e-07	1.25573	0.214731	0.00129987	0.000944926	0.0137023	1.06161e-05	chr16	1448774	T	C	Astrocyte	PC30	chr16_1448774_C_T_b38
chr16_15094055	ENSG00000085721	2541	1.04592	253.259	51.1707	1.60773e-05	-257	-257	53	65	0.678218	2.95435e-06	2.01653	0.390926	0.00279972	0.00309335	0.0359419	2.43451e-05	chr16	15094055	C	G	Astrocyte	PC30	chr16_15094055_G_C_b38
chr16_15376987	ENSG00000183793	2557	1.05192	220.105	49.4161	2.96228e-07	-4061	-4061	37	39	0.193069	1.57713e-08	-1.58411	0.242601	9.999e-05	3.86427e-05	0.000960072	2.89134e-05	chr16	15376987	G	C	Astrocyte	PC30	chr16_15376987_C_G_b38
chr16_16198659	ENSG00000103226	3537	1.06519	329.592	50.2692	1.59166e-05	-33848	-33848	66	83	0.410891	2.37571e-06	0.755133	0.144739	0.00209979	0.00360997	0.0402008	2.06878e-05	chr16	16198659	G	C	Astrocyte	PC30	chr16_16198659_C_G_b38
chr16_1678146	ENSG00000206053	5660	1.02508	420.236	49.7772	1.08152e-05	-111	-111	35	40	0.19802	1.33181e-06	1.05075	0.195579	0.00329967	0.00391839	0.0425734	1.31064e-05	chr16	1678146	G	A	Astrocyte	PC30	chr16_1678146_A_G_b38
chr16_1845296	ENSG00000063854	5462	1.03651	355.434	48.2245	5.52605e-08	18138	18138	52	63	0.311881	1.30712e-09	4.07135	0.568212	9.999e-05	1.3016e-05	0.000369489	1.64936e-05	chr16	1845296	G	A	Astrocyte	PC30	chr16_1845296_A_G_b38
chr16_19765875	ENSG00000103550	4771	0.973517	231.523	46.8862	5.14377e-25	47639	47639	29	31	0.153465	1.32008e-31	80.7276	3.48692	9.999e-05	4.58382e-22	5.19488e-19	1.76488e-05	chr16	19765875	T	A	Astrocyte	PC30	chr16_19765875_A_T_b38
chr16_20409166	ENSG00000183549	4192	1.01515	171.413	46.2978	2.16773e-15	-369	-369	18	18	0.0891089	1.58217e-19	6.55249	0.493147	9.999e-05	2.39305e-13	5.88552e-11	3.04025e-05	chr16	20409166	T	C	Astrocyte	PC30	chr16_20409166_C_T_b38
chr16_20409166	ENSG00000183747	4112	1.01412	182.593	47.7952	3.99482e-08	-42296	-42296	18	18	0.0891089	7.34156e-10	0.209317	0.028627	9.999e-05	6.13563e-06	0.000193983	2.83758e-05	chr16	20409166	T	C	Astrocyte	PC30	chr16_20409166_C_T_b38
chr16_2088217	ENSG00000205937	5080	1.04803	385.156	50.7341	3.78726e-06	-180181	-180181	35	40	0.19802	4.88277e-07	-2.20217	0.390536	0.00089991	0.00104309	0.0148338	1.61883e-05	chr16	2088217	C	A	Astrocyte	PC30	chr16_2088217_A_C_b38
chr16_21525880	ENSG00000169246	2520	0.988065	158.032	50.5541	1.14774e-07	77312	77312	31	31	0.846535	7.46946e-09	-1.59218	0.236897	9.999e-05	2.07647e-05	0.000552215	2.82123e-05	chr16	21525880	G	A	Astrocyte	PC30	chr16_21525880_A_G_b38
chr16_25026219	ENSG00000262155	5574	1.05889	454.877	50.8699	2.38542e-06	-40719	-40719	62	76	0.623762	2.93962e-07	3.23616	0.56064	0.00039996	0.000706901	0.0109169	1.45108e-05	chr16	25026219	A	G	Astrocyte	PC30	chr16_25026219_G_A_b38
chr16_2673241	ENSG00000140992	4764	1.02064	382.168	52.0288	9.56046e-06	135261	135261	53	63	0.311881	1.96632e-06	2.44893	0.464858	0.00279972	0.00321959	0.0370869	1.40616e-05	chr16	2673241	G	A	Astrocyte	PC30	chr16_2673241_A_G_b38
chr16_27708024	ENSG00000259954	4698	1.04294	436.249	51.1485	2.0768e-07	254630	254630	32	35	0.173267	1.82775e-08	-0.431218	0.0664242	0.00029997	5.96198e-05	0.00136606	1.3911e-05	chr16	27708024	CT	C	Astrocyte	PC30	chr16_27708024_C_CT_b38
chr16_28501747	ENSG00000176476	3004	1.01802	214.055	50.5476	1.40533e-05	-52169	-52169	57	68	0.336634	2.18757e-06	0.987121	0.188402	0.00249975	0.00268448	0.0320766	2.47415e-05	chr16	28501747	A	ACT	Astrocyte	PC30	chr16_28501747_ACT_A_b38
chr16_28513291	ENSG00000196993	3058	1.01705	194.928	48.3296	1.39563e-07	-238497	-238497	73	93	0.460396	4.28297e-09	-0.330821	0.0482039	9.999e-05	2.25755e-05	0.000595867	2.70219e-05	chr16	28513291	G	C	Astrocyte	PC30	chr16_28513291_C_G_b38
chr16_2937073	ENSG00000059122	3747	1.05175	343.687	51.1784	4.5466e-08	25141	25141	74	94	0.534653	3.12723e-09	2.66633	0.384025	9.999e-05	8.6161e-06	0.000258536	1.85008e-05	chr16	2937073	GCTCTGAGAGCTGGTGTCCGCTGCTCCTCCCCTCCCATTTCTC	G	Astrocyte	PC30	chr16_2937073_G_GCTCTGAGAGCTGGTGTCCGCTGCTCCTCCCCTCCCATTTCTC_b38
chr16_29605798	ENSG00000247735	2345	1.02089	155.962	49.3702	1.6932e-05	-321039	-321039	73	90	0.554455	2.06858e-06	-0.280934	0.0534655	0.00189981	0.00230907	0.0283969	3.45026e-05	chr16	29605798	C	A	Astrocyte	PC30	chr16_29605798_A_C_b38
chr16_29662617	ENSG00000169203	2510	1.04942	169.816	49.9198	2.73156e-05	156208	156208	71	95	0.529703	4.17298e-06	-0.45118	0.0890849	0.00259974	0.00347283	0.0392049	3.69848e-05	chr16	29662617	TA	T	Astrocyte	PC30	chr16_29662617_T_TA_b38
chr16_29929921	ENSG00000174943	2344	0.987082	151.042	49.5985	1.87286e-05	3684	3684	63	75	0.628713	2.46606e-06	-8.4235	1.61768	0.00239976	0.0030637	0.0356255	2.93468e-05	chr16	29929921	C	CA	Astrocyte	PC30	chr16_29929921_CA_C_b38
chr16_29971163	ENSG00000169592	2363	1.01434	158.484	50.4285	3.29553e-06	-24553	-24553	73	91	0.450495	3.82191e-07	-1.17072	0.205269	0.00089991	0.000465675	0.00770875	3.27336e-05	chr16	29971163	A	G	Astrocyte	PC30	chr16_29971163_G_A_b38
chr16_30898385	ENSG00000099385	2426	1.03995	117.504	48.1793	3.47008e-05	4082	4082	35	40	0.19802	3.74892e-06	2.89782	0.568896	0.0029997	0.00321033	0.0370092	5.08188e-05	chr16	30898385	G	C	Astrocyte	PC30	chr16_30898385_C_G_b38
chr16_30992848	ENSG00000177238	2143	1.0132	127.083	51.037	1.22213e-05	-221272	-221272	53	62	0.306931	2.08018e-06	-0.110029	0.020946	0.00119988	0.00141703	0.0190484	4.05587e-05	chr16	30992848	C	T	Astrocyte	PC30	chr16_30992848_T_C_b38
chr16_31793612	ENSG00000197302	1843	1.02864	111.685	50.815	1.82657e-08	80382	80382	23	24	0.118812	9.38513e-10	-6.58308	0.908082	9.999e-05	1.38466e-06	5.38263e-05	5.02853e-05	chr16	31793612	A	G	Astrocyte	PC30	chr16_31793612_G_A_b38
chr16_3424850	ENSG00000167981	4063	1.0389	355.058	50.7848	3.14738e-06	-18655	-18655	37	41	0.20297	3.97995e-07	0.824797	0.144887	0.0009999	0.000843026	0.0125584	1.67258e-05	chr16	3424850	T	C	Astrocyte	PC30	chr16_3424850_C_T_b38
chr16_4453630	ENSG00000153406	5046	1.01057	429.667	50.1871	2.3668e-10	-42134	-42134	41	51	0.747525	4.13667e-12	-2.00527	0.232323	9.999e-05	8.53924e-08	4.65958e-06	1.182e-05	chr16	4453630	T	C	Astrocyte	PC30	chr16_4453630_C_T_b38
chr16_4488825	ENSG00000089486	5220	1.02734	406.645	49.3359	4.54646e-12	-50004	-50004	39	46	0.772277	2.23026e-14	-10.0387	1.00499	9.999e-05	1.0544e-09	9.77007e-08	1.37143e-05	chr16	4488825	C	CT	Astrocyte	PC30	chr16_4488825_CT_C_b38
chr16_47765746	ENSG00000102893	1086	1.00365	67.139	49.5406	9.56148e-07	304622	304622	33	35	0.173267	6.75526e-08	11.7383	1.90708	9.999e-05	6.18787e-05	0.00141124	7.27104e-05	chr16	47765746	G	A	Astrocyte	PC30	chr16_47765746_A_G_b38
chr16_4795531	ENSG00000067836	6092	1.013	426.328	49.1445	9.87472e-14	-7350	-7350	76	97	0.519802	1.86541e-16	-3.0095	0.266895	9.999e-05	3.06853e-11	4.43222e-09	1.20776e-05	chr16	4795531	G	A	Astrocyte	PC30	chr16_4795531_A_G_b38
chr16_5042903	ENSG00000033011	6452	1.03392	621.391	52.2722	8.35025e-06	9200	9200	46	52	0.257426	1.78035e-06	2.89477	0.546719	0.0059994	0.00426612	0.0454796	9.30342e-06	chr16	5042903	G	C	Astrocyte	PC30	chr16_5042903_C_G_b38
chr16_55832988	ENSG00000198848	5168	0.989147	338.033	50.3842	3.05226e-09	-350	-350	34	38	0.188119	9.50233e-11	0.641305	0.0818879	9.999e-05	1.2037e-06	4.75445e-05	1.32737e-05	chr16	55832988	C	T	Astrocyte	PC30	chr16_55832988_T_C_b38
chr16_56361211	ENSG00000125124	4699	1.03165	395.436	51.5727	1.82842e-06	-221457	-221457	11	11	0.0544554	2.60491e-07	-27.8911	4.80554	0.00079992	0.000567074	0.00912084	1.44399e-05	chr16	56361211	G	GA	Astrocyte	PC30	chr16_56361211_GA_G_b38
chr16_67893221	ENSG00000167264	2656	1.02471	88.6421	47.8974	2.91625e-05	-94526	-94526	31	33	0.163366	2.82628e-06	-1.71637	0.331967	0.00119988	0.00220493	0.0273445	6.20018e-05	chr16	67893221	T	C	Astrocyte	PC30	chr16_67893221_C_T_b38
chr16_69741219	ENSG00000262136	3422	1.02613	137.233	46.9726	3.23645e-06	14450	14450	61	80	0.60396	1.38566e-07	-1.89425	0.317363	0.00059994	0.000358905	0.00613427	4.03649e-05	chr16	69741219	A	AAATAAT	Astrocyte	PC30	chr16_69741219_AAATAAT_A_b38
chr16_70134798	ENSG00000157335	2892	1.00701	131.223	47.3061	6.98697e-06	-38525	-38525	12	12	0.0594059	4.04752e-07	0.210051	0.0369271	0.00079992	0.00087004	0.0128569	3.79245e-05	chr16	70134798	A	AAT	Astrocyte	PC30	chr16_70134798_AAT_A_b38
chr16_70143145	ENSG00000090857	2940	1.04447	149.972	49.226	8.85371e-06	28812	28812	36	36	0.178218	9.10905e-07	10.2094	1.86515	0.00079992	0.000969491	0.0139207	4.07918e-05	chr16	70143145	T	C	Astrocyte	PC30	chr16_70143145_C_T_b38
chr16_70207663	ENSG00000223496	2904	1.01637	143.982	48.7834	6.38287e-11	-44278	-44278	73	94	0.465347	4.06713e-13	-4.86121	0.526713	9.999e-05	6.74075e-09	4.96557e-07	3.64438e-05	chr16	70207663	A	G	Astrocyte	PC30	chr16_70207663_G_A_b38
chr16_70686372	ENSG00000132613	2946	1.04286	129.106	48.2425	2.57091e-05	318	318	13	13	0.0643564	2.62716e-06	-65.1461	12.5521	0.00219978	0.00254685	0.0307815	4.6979e-05	chr16	70686372	G	A	Astrocyte	PC30	chr16_70686372_A_G_b38
chr16_716078	ENSG00000103260	5070	1.02978	444.816	50.4156	7.77194e-07	959	959	32	36	0.178218	6.8775e-08	-15.7584	2.56213	0.00039996	0.000269134	0.00488305	1.27064e-05	chr16	716078	G	A	Astrocyte	PC30	chr16_716078_A_G_b38
chr16_72006892	ENSG00000261701	3590	1.04509	143.017	47.6004	1.72107e-05	-56257	-56257	25	26	0.128713	1.35953e-06	-0.872853	0.162632	0.00089991	0.00183875	0.0236708	4.2917e-05	chr16	72006892	A	C	Astrocyte	PC30	chr16_72006892_C_A_b38
chr16_72041694	ENSG00000140830	3597	1.04512	143.911	47.2529	1.10211e-10	-52738	-52738	28	32	0.158416	3.38337e-13	4.89555	0.527702	9.999e-05	6.91728e-09	5.07026e-07	4.26563e-05	chr16	72041694	T	A	Astrocyte	PC30	chr16_72041694_A_T_b38
chr16_72045090	ENSG00000257017	3582	1.03469	127.196	46.3895	1.22977e-12	-9416	-9416	27	31	0.153465	6.17132e-16	0.795106	0.0726176	9.999e-05	7.04094e-11	9.09948e-09	4.56348e-05	chr16	72045090	T	TG	Astrocyte	PC30	chr16_72045090_TG_T_b38
chr16_732644	ENSG00000103254	5086	1.02861	475.622	51.227	4.83032e-07	12062	12062	32	34	0.168317	5.02014e-08	-3.04025	0.487855	0.00029997	0.000178542	0.00345658	1.18072e-05	chr16	732644	CT	C	Astrocyte	PC30	chr16_732644_C_CT_b38
chr16_74568858	ENSG00000168411	4725	1.06115	267.07	48.7251	2.87674e-10	-98020	-98020	41	46	0.227723	2.50272e-12	2.63231	0.300479	9.999e-05	2.7467e-08	1.69318e-06	2.50038e-05	chr16	74568858	G	A	Astrocyte	PC30	chr16_74568858_A_G_b38
chr16_75547924	ENSG00000065457	5410	1.0641	296.949	50.1786	5.61938e-08	-75377	-75377	49	60	0.29703	2.80145e-09	1.22274	0.1754	9.999e-05	8.01388e-06	0.000241449	2.28333e-05	chr16	75547924	T	G	Astrocyte	PC30	chr16_75547924_G_T_b38
chr16_77206320	ENSG00000205078	8250	0.984611	305.768	46.0918	4.91775e-07	6911	6911	56	68	0.663366	9.17888e-09	-0.444314	0.0666308	0.00039996	0.000173276	0.00338054	1.42852e-05	chr16	77206320	C	G	Astrocyte	PC30	chr16_77206320_G_C_b38
chr16_77678546	ENSG00000140876	9071	1.03287	479.508	49.4233	1.17848e-05	-43947	-43947	34	40	0.19802	1.35295e-06	1.83443	0.341714	0.00389961	0.0046862	0.0492101	1.19872e-05	chr16	77678546	T	C	Astrocyte	PC30	chr16_77678546_C_T_b38
chr16_78100781	ENSG00000186153	9406	1.02187	703.777	50.9339	3.14967e-06	1380	1380	73	99	0.509901	4.14334e-07	-148.583	26.1493	0.00189981	0.00191909	0.0243951	7.68835e-06	chr16	78100781	T	G	Astrocyte	PC30	chr16_78100781_G_T_b38
chr16_84174538	ENSG00000103168	9072	1.02565	815.17	49.1869	5.12402e-06	-12533	-12533	68	84	0.415842	4.64558e-07	-1.95508	0.345911	0.00369963	0.00358196	0.0399492	6.77811e-06	chr16	84174538	G	C	Astrocyte	PC30	chr16_84174538_C_G_b38
chr16_86524211	ENSG00000103248	6839	1.03387	788.982	51.7015	8.29583e-09	-31025	-31025	12	12	0.0594059	5.24782e-10	3.83122	0.517929	9.999e-05	4.30505e-06	0.000143498	7.32514e-06	chr16	86524211	A	G	Astrocyte	PC30	chr16_86524211_G_A_b38
chr16_87736863	ENSG00000104731	7102	1.01171	617.339	49.997	1.72505e-21	-29130	-29130	63	83	0.410891	1.68413e-25	6.03765	0.34104	9.999e-05	6.52724e-19	3.84663e-16	8.27986e-06	chr16	87736863	A	G	Astrocyte	PC30	chr16_87736863_G_A_b38
chr16_88530440	ENSG00000261744	6847	1.04913	551.059	49.7742	5.32416e-06	-614	-614	13	14	0.0693069	5.69032e-07	-2.00516	0.358163	0.00179982	0.002153	0.0268132	1.13809e-05	chr16	88530440	T	A	Astrocyte	PC30	chr16_88530440_A_T_b38
chr16_88677826	ENSG00000260630	6712	1.05975	505.284	49.0483	2.9521e-09	14527	14527	59	73	0.361386	5.06092e-11	-1.39347	0.174363	9.999e-05	6.51816e-07	2.81619e-05	1.31212e-05	chr16	88677826	C	CGTG	Astrocyte	PC30	chr16_88677826_CGTG_C_b38
chr16_89632344	ENSG00000167523	4367	1.02861	283.061	49.3893	9.03089e-06	-25397	-25397	70	97	0.480198	9.72791e-07	1.01348	0.185745	0.00139986	0.00212586	0.0265426	1.98393e-05	chr16	89632344	T	C	Astrocyte	PC30	chr16_89632344_C_T_b38
chr16_89690360	ENSG00000185324	4300	1.02632	271.622	49.0733	5.62547e-10	9622	9622	64	90	0.554455	6.78217e-12	2.53895	0.298535	9.999e-05	9.99519e-08	5.3941e-06	2.04167e-05	chr16	89690360	G	T	Astrocyte	PC30	chr16_89690360_T_G_b38
chr16_89719713	ENSG00000075399	4139	1.04071	243.307	48.1187	2.00799e-06	-1186	-1186	46	51	0.252475	1.08264e-07	3.83201	0.635188	0.00029997	0.000351837	0.0060588	2.46456e-05	chr16	89719713	T	A	Astrocyte	PC30	chr16_89719713_A_T_b38
chr16_89816800	ENSG00000187741	3699	1.0201	209.951	48.6704	3.64241e-07	-178	-178	53	62	0.306931	1.57586e-08	0.640239	0.0980472	9.999e-05	6.26635e-05	0.00142253	2.55192e-05	chr16	89816800	C	T	Astrocyte	PC30	chr16_89816800_T_C_b38
chr16_89818414	ENSG00000204991	3696	1.03739	200.084	48.0029	2.62862e-10	234	234	52	60	0.29703	1.52997e-12	3.48149	0.391751	9.999e-05	2.76562e-08	1.69774e-06	2.94377e-05	chr16	89818414	G	C	Astrocyte	PC30	chr16_89818414_C_G_b38
chr16_89981197	ENSG00000141013	3189	1.00157	142.159	46.8981	1.42453e-14	-38433	-38433	18	19	0.0940594	2.98997e-18	10.6199	0.854132	9.999e-05	1.93979e-12	3.76038e-10	3.39343e-05	chr16	89981197	G	A	Astrocyte	PC30	chr16_89981197_A_G_b38
chr16_90190520	ENSG00000260528	2929	0.999788	134.037	46.9974	1.00499e-15	88258	88258	38	38	0.188119	1.10501e-19	4.20333	0.31384	9.999e-05	1.35566e-13	3.56661e-11	3.56215e-05	chr16	90190520	C	A	Astrocyte	PC30	chr16_90190520_A_C_b38
chr16_936074	ENSG00000103227	6409	1.03104	566.058	52.283	5.24357e-06	-45245	-45245	52	63	0.311881	1.04868e-06	3.07613	0.56585	0.00249975	0.00244102	0.0296974	1.00535e-05	chr16	936074	G	A	Astrocyte	PC30	chr16_936074_A_G_b38
chr17_10725607	ENSG00000187824	5300	1.02083	585.345	53.6416	1.87725e-10	-4417	-4417	67	86	0.425743	1.57086e-11	-5.75793	0.694563	9.999e-05	7.7997e-08	4.2878e-06	9.19087e-06	chr17	10725607	T	C	Astrocyte	PC30	chr17_10725607_C_T_b38
chr17_12996409	ENSG00000006744	6168	1.03457	607.021	52.9448	6.5042e-06	-21657	-21657	59	74	0.366337	1.56361e-06	-1.01687	0.190797	0.00219978	0.00320584	0.0369864	9.55699e-06	chr17	12996409	G	A	Astrocyte	PC30	chr17_12996409_A_G_b38
chr17_16835663	ENSG00000288235	3636	1.05979	213.141	49.8266	1.35905e-05	46783	46783	24	24	0.118812	1.77214e-06	0.921065	0.173916	0.00139986	0.00198657	0.0250942	3.11098e-05	chr17	16835663	TCCATTAAACCTTGAGTCGACACAGGGCATGTTTCTGCGAGCA	T	Astrocyte	PC30	chr17_16835663_T_TCCATTAAACCTTGAGTCGACACAGGGCATGTTTCTGCGAGCA_b38
chr17_1711518	ENSG00000185561	6002	0.952784	407.009	44.918	1.20367e-10	1140	1140	47	59	0.707921	9.23933e-14	-0.900266	0.0936288	9.999e-05	1.10556e-07	5.88023e-06	8.82758e-06	chr17	1711518	ATATT	A	Astrocyte	PC30	chr17_1711518_A_ATATT_b38
chr17_1715537	ENSG00000167711	5946	0.96681	335.069	42.5139	6.14579e-08	-27300	-27300	39	44	0.217822	1.17349e-10	1.22411	0.157385	9.999e-05	2.98649e-05	0.000765215	1.17044e-05	chr17	1715537	A	G	Astrocyte	PC30	chr17_1715537_G_A_b38
chr17_18235775	ENSG00000131899	3253	1.00821	161.895	47.4527	1.75507e-08	10139	10139	18	19	0.0940594	2.26162e-10	2.14417	0.281718	9.999e-05	2.54981e-06	9.05211e-05	3.09506e-05	chr17	18235775	A	G	Astrocyte	PC30	chr17_18235775_G_A_b38
chr17_18638462	ENSG00000273018	2780	1.0417	156.349	50.2375	1.95623e-07	86756	86756	73	94	0.534653	1.26298e-08	8.81783	1.33875	9.999e-05	1.9473e-05	0.000526414	3.85537e-05	chr17	18638462	G	A	Astrocyte	PC30	chr17_18638462_A_G_b38
chr17_18877575	ENSG00000171931	2711	1.01067	165.745	51.1461	1.26255e-06	133548	133548	17	19	0.0940594	1.50561e-07	-0.8367	0.14069	0.00029997	0.000190296	0.00363165	3.06574e-05	chr17	18877575	G	GT	Astrocyte	PC30	chr17_18877575_GT_G_b38
chr17_1921248	ENSG00000185924	5822	0.935369	239.59	38.4659	3.52564e-06	-104087	-104087	20	20	0.0990099	6.44255e-09	3.39313	0.502034	0.00289971	0.00136893	0.0184692	1.34054e-05	chr17	1921248	T	C	Astrocyte	PC30	chr17_1921248_C_T_b38
chr17_20060292	ENSG00000261033	2635	1.02783	143.016	50.1521	1.66606e-05	51057	51057	63	76	0.376238	2.44075e-06	-0.121097	0.0232435	0.00159984	0.0019878	0.0250942	3.90972e-05	chr17	20060292	A	T	Astrocyte	PC30	chr17_20060292_T_A_b38
chr17_2045307	ENSG00000108963	5828	1.01991	693.08	52.141	6.95976e-15	15169	15169	73	101	0.5	6.48386e-17	-1.97563	0.170791	9.999e-05	2.84693e-12	5.30934e-10	7.7224e-06	chr17	2045307	T	C	Astrocyte	PC30	chr17_2045307_C_T_b38
chr17_21214524	ENSG00000235530	3488	1.01206	354.812	51.5182	5.39003e-09	201	201	29	32	0.841584	2.96222e-10	-1.82781	0.242334	9.999e-05	1.62325e-06	6.21177e-05	1.44348e-05	chr17	21214524	C	T	Astrocyte	PC30	chr17_21214524_T_C_b38
chr17_29870278	ENSG00000141298	2978	1.03615	97.3935	48.7304	5.14538e-05	-59999	-59999	60	81	0.59901	6.8924e-06	7.52526	1.52724	0.00329967	0.00406407	0.0438973	6.00686e-05	chr17	29870278	T	TA	Astrocyte	PC30	chr17_29870278_TA_T_b38
chr17_30834340	ENSG00000184060	3554	1.03725	160.073	48.5513	4.09017e-07	-72005	-72005	26	31	0.153465	1.74488e-08	3.67499	0.565055	0.00019998	4.50006e-05	0.00108332	3.67676e-05	chr17	30834340	T	C	Astrocyte	PC30	chr17_30834340_C_T_b38
chr17_30868426	ENSG00000172171	3553	1.05059	183.972	50.2039	2.11408e-06	-37813	-37813	27	33	0.163366	2.12204e-07	2.65662	0.453535	0.00039996	0.000255685	0.0046795	3.43494e-05	chr17	30868426	C	CT	Astrocyte	PC30	chr17_30868426_CT_C_b38
chr17_30896014	ENSG00000176208	3507	1.03112	172.007	49.9143	1.65681e-05	64047	64047	26	31	0.153465	2.29334e-06	1.50763	0.288447	0.00249975	0.00233986	0.0286321	3.30974e-05	chr17	30896014	G	A	Astrocyte	PC30	chr17_30896014_A_G_b38
chr17_31415804	ENSG00000131242	3916	1.02572	203.467	50.0689	2.14599e-09	24128	24128	49	59	0.707921	5.4427e-11	4.372	0.548332	9.999e-05	2.96304e-07	1.41735e-05	2.71651e-05	chr17	31415804	T	G	Astrocyte	PC30	chr17_31415804_G_T_b38
chr17_31924462	ENSG00000185158	3851	1.01909	257.842	50.0829	1.73635e-07	-82922	-82922	28	29	0.143564	1.04003e-08	8.57168	1.29163	9.999e-05	3.66797e-05	0.000917489	2.06626e-05	chr17	31924462	CT	C	Astrocyte	PC30	chr17_31924462_C_CT_b38
chr17_32305917	ENSG00000141314	4217	1.0178	304.516	49.7041	1.23288e-12	40084	40084	58	72	0.643564	5.77649e-15	-13.6544	1.31961	9.999e-05	2.53186e-10	2.72276e-08	1.73704e-05	chr17	32305917	CA	C	Astrocyte	PC30	chr17_32305917_C_CA_b38
chr17_3386296	ENSG00000221882	5702	1.03056	509.94	50.7133	2.35333e-06	-22	-22	66	89	0.440594	2.77289e-07	-2.1732	0.375494	0.00059994	0.000963745	0.0138661	1.11307e-05	chr17	3386296	G	C	Astrocyte	PC30	chr17_3386296_C_G_b38
chr17_3530249	ENSG00000141255	6063	0.999621	430.429	47.3908	1.08508e-09	16396	16396	16	17	0.0841584	6.56982e-12	5.76584	0.67731	9.999e-05	4.69715e-07	2.12279e-05	1.1082e-05	chr17	3530249	G	A	Astrocyte	PC30	chr17_3530249_A_G_b38
chr17_3530249	ENSG00000167723	6010	1.0484	657.311	52.6859	2.75701e-08	-27564	-27564	16	17	0.0841584	2.98163e-09	-8.15206	1.17207	9.999e-05	1.04589e-05	0.000305735	9.50489e-06	chr17	3530249	G	A	Astrocyte	PC30	chr17_3530249_A_G_b38
chr17_35451224	ENSG00000172123	4119	1.00124	212.218	45.5588	9.45621e-06	17748	17748	12	13	0.0643564	3.59076e-07	1.44092	0.25192	0.00269973	0.00198839	0.0250942	2.26877e-05	chr17	35451224	C	T	Astrocyte	PC30	chr17_35451224_T_C_b38
chr17_37474975	ENSG00000276234	3213	1.04861	288.512	50.8067	2.13708e-05	68088	68088	52	65	0.678218	3.80095e-06	-1.54043	0.302639	0.00439956	0.00469855	0.0493047	2.16778e-05	chr17	37474975	T	C	Astrocyte	PC30	chr17_37474975_C_T_b38
chr17_37524480	ENSG00000275066	3521	1.04225	351.921	51.9008	2.91806e-06	-84993	-84993	59	80	0.60396	4.8711e-07	-2.95436	0.523871	0.00049995	0.000753487	0.0114209	1.71805e-05	chr17	37524480	A	G	Astrocyte	PC30	chr17_37524480_G_A_b38
chr17_38259803	ENSG00000274512	3115	1.05576	271.963	50.1492	1.1924e-06	270742	270742	31	33	0.836634	1.05657e-07	0.323248	0.0535249	0.00029997	0.000202157	0.00382825	2.38764e-05	chr17	38259803	CA	C	Astrocyte	PC30	chr17_38259803_C_CA_b38
chr17_38797748	ENSG00000276293	3238	1.02714	263.148	51.3568	6.08049e-06	-2379	-2379	59	74	0.366337	9.94419e-07	-1.48594	0.272628	0.00149985	0.00132695	0.0180351	2.11685e-05	chr17	38797748	C	T	Astrocyte	PC30	chr17_38797748_T_C_b38
chr17_409513	ENSG00000187624	4481	1.01483	564.803	50.8418	9.34893e-15	-813	-813	48	54	0.267327	3.68747e-17	3.28002	0.27976	9.999e-05	3.57031e-12	6.4148e-10	9.21055e-06	chr17	409513	G	A	Astrocyte	PC30	chr17_409513_A_G_b38
chr17_41786567	ENSG00000173801	4460	1.03852	175.987	48.9105	7.39593e-06	-365	-365	52	64	0.683168	6.74192e-07	1.33059	0.239592	0.00059994	0.000990411	0.0141805	3.36727e-05	chr17	41786567	T	TGC	Astrocyte	PC30	chr17_41786567_TGC_T_b38
chr17_42148108	ENSG00000108774	3565	1.00144	171.045	50.382	6.48768e-12	-6937	-6937	35	45	0.222772	6.33389e-14	4.01322	0.413131	9.999e-05	1.07665e-09	9.91396e-08	2.81812e-05	chr17	42148108	A	C	Astrocyte	PC30	chr17_42148108_C_A_b38
chr17_43080681	ENSG00000188825	3272	0.996846	151.716	48.4054	1.09152e-12	-308546	-308546	22	23	0.113861	2.14814e-15	9.33258	0.879421	9.999e-05	1.78029e-10	2.00222e-08	3.09385e-05	chr17	43080681	T	C	Astrocyte	PC30	chr17_43080681_C_T_b38
chr17_44658049	ENSG00000161692	4141	1.07	207.603	49.042	1.98256e-10	-50560	-50560	25	25	0.123762	1.87047e-12	-7.18272	0.81296	9.999e-05	1.21343e-08	8.2221e-07	3.36601e-05	chr17	44658049	G	A	Astrocyte	PC30	chr17_44658049_A_G_b38
chr17_45051538	ENSG00000172992	5369	1.05315	195.204	48.3378	2.91883e-05	-9594	-9594	54	66	0.673267	3.14318e-06	4.16551	0.810166	0.00269973	0.00421763	0.0450604	3.28121e-05	chr17	45051538	A	T	Astrocyte	PC30	chr17_45051538_T_A_b38
chr17_45583639	ENSG00000214401	5791	1.01904	157.962	49.1209	1.61588e-09	-609928	-609928	27	27	0.133663	2.51055e-11	2.90528	0.355587	9.999e-05	1.89626e-07	9.50256e-06	3.37178e-05	chr17	45583639	C	A	Astrocyte	PC30	chr17_45583639_A_C_b38
chr17_45587612	ENSG00000228696	5944	0.997257	128.807	45.5587	2.44793e-16	-774155	-774155	28	30	0.148515	4.56734e-21	101.489	7.07007	9.999e-05	3.43772e-14	1.05516e-11	3.65283e-05	chr17	45587612	G	A	Astrocyte	PC30	chr17_45587612_A_G_b38
chr17_46080310	ENSG00000238083	5923	1.05108	144.361	47.6921	1.05507e-05	-431199	-431199	29	31	0.153465	7.5529e-07	17.2886	3.13002	0.00079992	0.0010686	0.0151236	4.38879e-05	chr17	46080310	C	CT	Astrocyte	PC30	chr17_46080310_CT_C_b38
chr17_46082189	ENSG00000186868	5861	0.996831	163.982	47.9449	1.30657e-07	187661	187661	30	32	0.158416	3.41759e-09	73.5117	10.6223	0.00019998	2.21972e-05	0.000588186	2.86218e-05	chr17	46082189	A	C	Astrocyte	PC30	chr17_46082189_C_A_b38
chr17_46095849	ENSG00000232300	5992	1.03363	157.414	49.0495	4.46265e-10	-466947	-466947	46	47	0.232673	5.05337e-12	2.79822	0.32613	9.999e-05	3.97884e-08	2.33547e-06	3.66641e-05	chr17	46095849	C	T	Astrocyte	PC30	chr17_46095849_T_C_b38
chr17_46095849	ENSG00000185829	6001	1.01637	133.947	47.027	9.98459e-09	-483847	-483847	46	47	0.232673	9.14869e-11	26.0681	3.32453	9.999e-05	1.06434e-06	4.30796e-05	3.91733e-05	chr17	46095849	C	T	Astrocyte	PC30	chr17_46095849_T_C_b38
chr17_46200341	ENSG00000120071	5776	1.0239	147.606	48.5002	6.79521e-09	-25049	-25049	27	27	0.133663	1.1001e-10	197.466	25.3348	9.999e-05	7.13702e-07	3.04241e-05	3.70693e-05	chr17	46200341	G	A	Astrocyte	PC30	chr17_46200341_A_G_b38
chr17_46279506	ENSG00000176681	5898	0.996615	142.768	47.5024	7.10068e-09	-13228	-13228	25	25	0.123762	7.40192e-11	3.75045	0.475039	9.999e-05	1.06374e-06	4.30796e-05	3.28335e-05	chr17	46279506	C	T	Astrocyte	PC30	chr17_46279506_T_C_b38
chr17_46332813	ENSG00000073969	5944	1.02687	163.235	49.8152	2.09123e-05	-257857	-257857	40	42	0.792079	2.96074e-06	-2.91447	0.565067	0.00249975	0.00289199	0.0339775	3.40735e-05	chr17	46332813	C	T	Astrocyte	PC30	chr17_46332813_T_C_b38
chr17_4668890	ENSG00000161905	5608	0.987298	359.591	48.9729	1.56033e-07	26595	26595	49	57	0.282178	6.20788e-09	0.184116	0.027203	0.00039996	6.38725e-05	0.00144109	1.23423e-05	chr17	4668890	T	C	Astrocyte	PC30	chr17_4668890_C_T_b38
chr17_4737349	ENSG00000161920	5645	1.05475	408.523	50.7626	2.61511e-10	5920	5920	37	40	0.80198	6.15947e-12	1.90896	0.22381	9.999e-05	4.33073e-08	2.52192e-06	1.58123e-05	chr17	4737349	G	A	Astrocyte	PC30	chr17_4737349_A_G_b38
chr17_47833471	ENSG00000159111	4386	1.05177	149.495	48.0825	4.63984e-06	1929	1929	14	14	0.0693069	3.02648e-07	-0.975253	0.169179	0.00029997	0.000465214	0.00770875	4.25333e-05	chr17	47833471	T	C	Astrocyte	PC30	chr17_47833471_C_T_b38
chr17_47894906	ENSG00000264920	4371	1.01713	119.588	45.5104	4.50279e-06	-939	-939	49	56	0.722772	1.34059e-07	-1.41483	0.236699	0.00049995	0.000469781	0.00775059	4.40637e-05	chr17	47894906	C	A	Astrocyte	PC30	chr17_47894906_A_C_b38
chr17_47935735	ENSG00000108439	4411	1.04062	136.118	47.2457	4.17394e-05	-5772	-5772	48	55	0.272277	3.7867e-06	-0.71357	0.140162	0.00409959	0.00451216	0.0477226	4.40278e-05	chr17	47935735	A	AAAAC	Astrocyte	PC30	chr17_47935735_AAAAC_A_b38
chr17_50349830	ENSG00000015532	3904	1.0362	422.257	51.9262	3.46228e-10	3703	3703	79	99	0.509901	1.46881e-11	-1.66091	0.199938	9.999e-05	8.14161e-08	4.45912e-06	1.38605e-05	chr17	50349830	T	C	Astrocyte	PC30	chr17_50349830_C_T_b38
chr17_50363775	ENSG00000167107	3961	1.04139	374.07	50.7341	1.29095e-06	-62384	-62384	51	61	0.30198	1.37507e-07	3.29408	0.551706	0.00049995	0.000345694	0.00597782	1.60891e-05	chr17	50363775	C	T	Astrocyte	PC30	chr17_50363775_T_C_b38
chr17_50547162	ENSG00000006282	4004	1.02209	330.6	49.9249	4.05497e-14	4103	4103	62	80	0.39604	1.10212e-16	-1.88823	0.165332	9.999e-05	7.63916e-12	1.26458e-09	1.63863e-05	chr17	50547162	C	A	Astrocyte	PC30	chr17_50547162_A_C_b38
chr17_50717733	ENSG00000154945	4223	1.02437	409.443	52.3331	1.82266e-06	9818	9818	14	15	0.0742574	3.17456e-07	-2.2798	0.396342	0.00039996	0.000619433	0.00984339	1.33992e-05	chr17	50717733	A	G	Astrocyte	PC30	chr17_50717733_G_A_b38
chr17_5077692	ENSG00000129204	5824	0.921199	180.341	39.1279	3.03451e-07	-38341	-38341	13	13	0.0643564	2.08313e-10	4.92538	0.645362	0.00049995	0.000122322	0.00251349	1.62091e-05	chr17	5077692	G	A	Astrocyte	PC30	chr17_5077692_A_G_b38
chr17_533660	ENSG00000141252	5329	1.0245	732.77	52.0797	9.27367e-09	-188058	-188058	75	100	0.49505	6.89472e-10	-9.83065	1.34155	9.999e-05	5.02364e-06	0.000161955	7.49266e-06	chr17	533660	C	T	Astrocyte	PC30	chr17_533660_T_C_b38
chr17_58343736	ENSG00000005379	3573	1.04035	285.982	50.7035	6.09383e-07	14940	14940	58	68	0.336634	5.62741e-08	-6.53894	1.05426	0.00019998	0.000120763	0.0024902	2.09272e-05	chr17	58343736	G	T	Astrocyte	PC30	chr17_58343736_T_G_b38
chr17_58947145	ENSG00000108384	3316	1.03791	208.042	51.038	9.51263e-06	254571	254571	42	52	0.257426	1.55207e-06	-1.43309	0.268792	0.00149985	0.00153606	0.0203148	2.83918e-05	chr17	58947145	C	T	Astrocyte	PC30	chr17_58947145_T_C_b38
chr17_59113007	ENSG00000175175	3209	1.04777	166.485	49.6611	5.17498e-08	357152	357152	58	71	0.648515	2.09644e-09	-14.6654	2.08167	9.999e-05	4.83407e-06	0.000157219	3.73967e-05	chr17	59113007	G	A	Astrocyte	PC30	chr17_59113007_A_G_b38
chr17_62966118	ENSG00000170921	2841	1.0477	141.047	49.9981	2.78039e-05	-118	-118	48	54	0.267327	4.33723e-06	9.30322	1.84073	0.00229977	0.00294327	0.0343879	4.41222e-05	chr17	62966118	ACCACGCACGCGCCC	A	Astrocyte	PC30	chr17_62966118_A_ACCACGCACGCGCCC_b38
chr17_63619399	ENSG00000108604	2730	1.03713	132.579	50.3107	7.20915e-06	-223667	-223667	49	59	0.292079	9.37542e-07	-2.59827	0.475341	0.00059994	0.000726266	0.0111692	4.43619e-05	chr17	63619399	A	G	Astrocyte	PC30	chr17_63619399_G_A_b38
chr17_6652703	ENSG00000256806	5829	0.994726	429.101	47.9631	7.90088e-07	940	940	31	36	0.178218	3.23395e-08	0.643994	0.101493	0.00079992	0.000354341	0.00607742	1.08047e-05	chr17	6652703	G	A	Astrocyte	PC30	chr17_6652703_A_G_b38
chr17_69941190	ENSG00000237560	4573	1.02069	243.491	50.1141	2.70176e-07	-20379	-20379	58	71	0.351485	1.78097e-08	1.73317	0.266702	9.999e-05	5.34268e-05	0.0012554	2.20761e-05	chr17	69941190	A	G	Astrocyte	PC30	chr17_69941190_G_A_b38
chr17_74400997	ENSG00000196169	4794	0.999257	410.152	49.0842	8.57335e-06	74786	74786	14	16	0.920792	8.44562e-07	-0.853954	0.155438	0.00239976	0.0035261	0.0396262	1.16054e-05	chr17	74400997	C	T	Astrocyte	PC30	chr17_74400997_T_C_b38
chr17_75208435	ENSG00000125450	4240	1.00806	232.73	46.3305	1.56505e-06	2775	2775	39	45	0.777228	4.45088e-08	-1.61581	0.257997	0.00039996	0.000340483	0.00590156	2.15131e-05	chr17	75208435	C	T	Astrocyte	PC30	chr17_75208435_T_C_b38
chr17_75591438	ENSG00000266714	4229	1.0483	312.084	51.1423	4.30615e-08	3637	3637	45	48	0.237624	2.89718e-09	-4.61525	0.662863	9.999e-05	7.65398e-06	0.000232029	2.00075e-05	chr17	75591438	T	C	Astrocyte	PC30	chr17_75591438_C_T_b38
chr17_7588592	ENSG00000141504	4580	1.047	413.842	51.1644	1.28e-07	-39285	-39285	66	83	0.410891	1.04346e-08	3.8892	0.586121	9.999e-05	3.26711e-05	0.000825632	1.49843e-05	chr17	7588592	A	G	Astrocyte	PC30	chr17_7588592_G_A_b38
chr17_75947269	ENSG00000188878	4749	1.03	267.125	47.3625	1.06491e-05	6128	6128	31	37	0.183168	6.98902e-07	3.03956	0.548254	0.00209979	0.00235192	0.0287559	2.1183e-05	chr17	75947269	T	C	Astrocyte	PC30	chr17_75947269_C_T_b38
chr17_76167166	ENSG00000141576	5238	1.02587	367.454	49.618	1.08852e-06	-73328	-73328	13	13	0.0643564	8.08545e-08	15.052	2.46407	0.00029997	0.000323018	0.00565205	1.50544e-05	chr17	76167166	T	C	Astrocyte	PC30	chr17_76167166_C_T_b38
chr17_76720677	ENSG00000182534	5403	1.02691	414.217	48.6048	3.01475e-07	9672	9672	23	23	0.886139	1.22138e-08	-3.71649	0.563514	9.999e-05	9.69096e-05	0.00206623	1.34319e-05	chr17	76720677	G	A	Astrocyte	PC30	chr17_76720677_A_G_b38
chr17_76848535	ENSG00000267065	5488	1.02323	493.372	50.2153	4.23622e-06	49490	49490	15	15	0.0742574	4.8651e-07	0.519064	0.0920359	0.00159984	0.00179111	0.0231477	1.105e-05	chr17	76848535	T	C	Astrocyte	PC30	chr17_76848535_C_T_b38
chr17_77240720	ENSG00000204278	5917	0.987465	417.171	45.9934	2.07533e-06	-990591	-990591	11	13	0.0643564	5.72343e-08	0.178741	0.0288385	0.00129987	0.000950333	0.0137402	1.06493e-05	chr17	77240720	A	ACTCCTGGGCTCAAGCAACC	Astrocyte	PC30	chr17_77240720_ACTCCTGGGCTCAAGCAACC_A_b38
chr17_78437053	ENSG00000187775	6351	0.975661	573.753	48.2519	1.41693e-06	-140344	-140344	40	49	0.242574	7.32629e-08	0.403946	0.0658521	0.00109989	0.000976071	0.0139888	7.21476e-06	chr17	78437053	C	A	Astrocyte	PC30	chr17_78437053_A_C_b38
chr17_79650269	ENSG00000141564	6179	1.0387	559.674	50.941	6.14774e-06	-894551	-894551	55	67	0.668317	9.09231e-07	-6.44204	1.17679	0.00139986	0.0027118	0.0322982	1.05996e-05	chr17	79650269	A	G	Astrocyte	PC30	chr17_79650269_G_A_b38
chr17_80036614	ENSG00000141519	6715	1.038	627.535	50.1007	1.00892e-07	-19	-19	22	24	0.118812	5.47454e-09	6.99289	1.02832	0.00019998	4.31298e-05	0.00105023	9.41772e-06	chr17	80036614	A	C	Astrocyte	PC30	chr17_80036614_C_A_b38
chr17_81953545	ENSG00000185269	5513	1.00102	367.581	49.0378	3.93218e-11	-8296	-8296	62	74	0.633663	2.59048e-13	-1.55345	0.166207	9.999e-05	1.41854e-08	9.33003e-07	1.30818e-05	chr17	81953545	C	T	Astrocyte	PC30	chr17_81953545_T_C_b38
chr17_82490141	ENSG00000141562	4884	1.03065	332.075	50.5795	1.43671e-08	31960	31960	63	80	0.39604	6.45553e-10	-3.31587	0.451474	9.999e-05	3.23399e-06	0.000110806	1.71014e-05	chr17	82490141	A	T	Astrocyte	PC30	chr17_82490141_T_A_b38
chr17_82741217	ENSG00000167363	3826	0.987375	247.978	50.2179	2.27711e-11	5601	5601	61	74	0.633663	2.57628e-13	4.47352	0.478559	9.999e-05	7.21474e-09	5.26211e-07	1.79057e-05	chr17	82741217	G	A	Astrocyte	PC30	chr17_82741217_A_G_b38
chr17_83051760	ENSG00000175711	3430	1.03019	213.316	49.3316	6.46939e-08	-50	-50	44	50	0.247525	2.4268e-09	-1.77418	0.253175	9.999e-05	9.71644e-06	0.000285733	2.65542e-05	chr17	83051760	G	T	Astrocyte	PC30	chr17_83051760_T_G_b38
chr17_9235001	ENSG00000170310	5648	1.0128	581.628	51.2666	9.30159e-07	-341591	-341591	39	41	0.20297	1.09071e-07	10.5596	1.75091	0.00049995	0.00048853	0.00800612	8.84273e-06	chr17	9235001	C	T	Astrocyte	PC30	chr17_9235001_T_C_b38
chr18_10524456	ENSG00000134265	6258	1.03782	612.308	52.2101	5.97591e-07	-1450	-1450	69	86	0.425743	8.57214e-08	-3.87456	0.635855	0.00019998	0.000266806	0.00484691	9.64257e-06	chr18	10524456	T	A	Astrocyte	PC30	chr18_10524456_A_T_b38
chr18_11905954	ENSG00000154889	5836	1.053	386.635	50.6988	6.45702e-13	-2413	-2413	74	92	0.455446	4.96674e-15	-3.74705	0.360723	9.999e-05	7.55626e-11	9.59709e-09	1.65545e-05	chr18	11905954	T	C	Astrocyte	PC30	chr18_11905954_C_T_b38
chr18_12279076	ENSG00000176014	5598	0.912256	107.546	34.5254	2.19632e-06	-28594	-28594	58	70	0.346535	3.86277e-10	-2.92326	0.391069	0.00089991	0.000508526	0.0082969	2.55793e-05	chr18	12279076	T	C	Astrocyte	PC30	chr18_12279076_C_T_b38
chr18_13101169	ENSG00000101639	5305	1.05133	309.285	50.1647	2.75048e-10	109806	109806	56	72	0.643564	4.89477e-12	-9.79162	1.14012	9.999e-05	3.60688e-08	2.13414e-06	2.05131e-05	chr18	13101169	G	A	Astrocyte	PC30	chr18_13101169_A_G_b38
chr18_14132403	ENSG00000175322	5109	1.01243	325.997	49.4168	8.02531e-09	-88	-88	41	46	0.227723	2.00487e-10	10.0656	1.3172	9.999e-05	2.21829e-06	8.08962e-05	1.5743e-05	chr18	14132403	C	G	Astrocyte	PC30	chr18_14132403_G_C_b38
chr18_20955986	ENSG00000067900	1118	0.997079	71.7845	51.7546	1.61946e-05	-155828	-155828	29	29	0.143564	3.39174e-06	11.6192	2.26897	0.0009999	0.00118645	0.0165217	6.54767e-05	chr18	20955986	G	A	Astrocyte	PC30	chr18_20955986_A_G_b38
chr18_21624404	ENSG00000141446	1966	1.04414	148.132	51.5285	6.79268e-06	23519	23519	57	67	0.331683	1.17893e-06	2.26109	0.418326	0.00069993	0.000727521	0.011174	4.12274e-05	chr18	21624404	T	C	Astrocyte	PC30	chr18_21624404_C_T_b38
chr18_26911216	ENSG00000265374	4183	0.980159	218.529	46.7071	4.92946e-06	-314527	-314527	30	31	0.153465	2.18317e-07	1.96858	0.3365	0.00169983	0.00124317	0.0171485	1.94635e-05	chr18	26911216	T	C	Astrocyte	PC30	chr18_26911216_C_T_b38
chr18_37100161	ENSG00000150477	4082	1.02304	251.958	51.2104	1.33177e-05	271054	271054	54	60	0.70297	2.39327e-06	12.2158	2.34233	0.0019998	0.0029089	0.0340674	2.16148e-05	chr18	37100161	C	T	Astrocyte	PC30	chr18_37100161_T_C_b38
chr18_37100161	ENSG00000134779	4085	1.03229	210.636	48.319	1.82429e-06	270944	270944	54	60	0.70297	1.02221e-07	3.03786	0.502309	0.00039996	0.000293912	0.00522971	2.72017e-05	chr18	37100161	C	T	Astrocyte	PC30	chr18_37100161_T_C_b38
chr18_46924043	ENSG00000167216	4199	1.0166	262.831	50.1907	3.99635e-09	6550	6550	20	24	0.118812	1.20542e-10	-30.3904	3.91074	9.999e-05	8.29867e-07	3.49326e-05	1.99905e-05	chr18	46924043	G	C	Astrocyte	PC30	chr18_46924043_C_G_b38
chr18_47137316	ENSG00000167220	4187	1.02529	349.214	52.2226	1.4471e-07	-13185	-13185	14	15	0.0742574	1.69521e-08	-7.57231	1.16297	0.00019998	3.89238e-05	0.000963805	1.57901e-05	chr18	47137316	T	C	Astrocyte	PC30	chr18_47137316_C_T_b38
chr18_47174396	ENSG00000134049	4199	1.03609	310.853	50.878	9.92843e-06	-1969	-1969	27	31	0.153465	1.57095e-06	-1.31459	0.246716	0.00189981	0.00246238	0.0299326	1.8817e-05	chr18	47174396	G	A	Astrocyte	PC30	chr18_47174396_A_G_b38
chr18_5239320	ENSG00000263753	5238	1.02168	562.415	53.5486	2.15606e-06	1493	1493	75	100	0.504951	5.22241e-07	2.96253	0.527038	0.0009999	0.00103798	0.0147754	9.61071e-06	chr18	5239320	G	A	Astrocyte	PC30	chr18_5239320_A_G_b38
chr18_54289198	ENSG00000101751	5613	1.07434	143.189	48.5513	4.61851e-07	19680	19680	60	71	0.648515	2.02606e-08	-5.11771	0.791549	9.999e-05	3.12893e-05	0.000797552	4.98836e-05	chr18	54289198	GT	G	Astrocyte	PC30	chr18_54289198_G_GT_b38
chr18_55911645	ENSG00000267057	3341	1.00362	159.412	47.3544	4.59437e-06	-120186	-120186	11	11	0.0544554	2.4208e-07	0.440234	0.075601	0.0009999	0.000712149	0.010975	3.06201e-05	chr18	55911645	T	C	Astrocyte	PC30	chr18_55911645_C_T_b38
chr18_56194519	ENSG00000206129	3367	1.0143	167.097	48.4157	2.25419e-05	3256	3256	47	54	0.267327	2.32949e-06	0.983676	0.188353	0.00319968	0.00345019	0.0390412	3.1039e-05	chr18	56194519	T	TCCTTC	Astrocyte	PC30	chr18_56194519_TCCTTC_T_b38
chr18_58751396	ENSG00000172175	6299	1.02242	469.78	51.6754	1.17585e-07	79930	79930	70	92	0.544554	1.11909e-08	3.22666	0.487589	9.999e-05	4.39125e-05	0.00106408	1.15532e-05	chr18	58751396	AT	A	Astrocyte	PC30	chr18_58751396_A_AT_b38
chr18_63962922	ENSG00000221887	5358	1.03473	302.781	50.6509	9.55807e-07	13620	13620	18	18	0.0891089	9.41909e-08	0.518736	0.0854727	0.00029997	0.000214792	0.00403125	1.91765e-05	chr18	63962922	A	G	Astrocyte	PC30	chr18_63962922_G_A_b38
chr18_6713315	ENSG00000088756	4906	0.991958	445.872	49.1638	7.26538e-07	-16402	-16402	70	85	0.579208	4.30762e-08	-1.60772	0.256359	0.00069993	0.000346679	0.00598782	1.02311e-05	chr18	6713315	G	A	Astrocyte	PC30	chr18_6713315_A_G_b38
chr18_74499611	ENSG00000133313	5155	0.946549	329.841	46.9138	1.99194e-07	3794	3794	34	37	0.183168	3.92564e-09	5.37539	0.780719	0.00029997	0.000112331	0.00234084	1.04688e-05	chr18	74499611	G	A	Astrocyte	PC30	chr18_74499611_A_G_b38
chr18_74579252	ENSG00000264247	5048	1.05063	488.009	52.3319	4.77314e-09	-19634	-19634	11	11	0.0544554	3.54601e-10	7.19662	0.95996	9.999e-05	1.18149e-06	4.69188e-05	1.29533e-05	chr18	74579252	A	T	Astrocyte	PC30	chr18_74579252_T_A_b38
chr18_75181515	ENSG00000180011	5002	1.04127	407.56	51.4643	6.12888e-07	-27625	-27625	69	83	0.589109	7.10901e-08	4.34543	0.707501	0.00029997	0.000174195	0.00339024	1.47581e-05	chr18	75181515	G	GT	Astrocyte	PC30	chr18_75181515_GT_G_b38
chr18_79451175	ENSG00000101544	3568	0.99318	196.666	48.3188	3.56918e-06	-658088	-658088	58	70	0.346535	2.34114e-07	4.89033	0.838552	0.00059994	0.000739426	0.0112891	2.33623e-05	chr18	79451175	C	T	Astrocyte	PC30	chr18_79451175_T_C_b38
chr18_79966121	ENSG00000226742	3919	1.05545	277.784	50.9405	6.27561e-06	1538	1538	59	71	0.351485	9.31323e-07	-1.95864	0.358208	0.0009999	0.00119523	0.016597	2.33381e-05	chr18	79966121	C	T	Astrocyte	PC30	chr18_79966121_T_C_b38
chr18_80067314	ENSG00000261126	3785	1.05182	243.788	50.3046	5.2892e-11	20413	20413	54	64	0.683168	7.36585e-13	-1.64591	0.181355	9.999e-05	4.9175e-09	3.81313e-07	2.6091e-05	chr18	80067314	C	T	Astrocyte	PC30	chr18_80067314_T_C_b38
chr19_1011216	ENSG00000182087	5675	1.01917	764.881	50.3779	3.08846e-09	-9964	-9964	37	42	0.207921	9.61027e-11	3.67488	0.469416	9.999e-05	1.82775e-06	6.86943e-05	6.96869e-06	chr19	1011216	A	G	Astrocyte	PC30	chr19_1011216_G_A_b38
chr19_10549061	ENSG00000129353	4347	1.06573	326.625	50.2268	1.42315e-05	-53397	-53397	41	48	0.237624	2.05953e-06	3.65265	0.694993	0.00189981	0.00316453	0.0366246	2.09339e-05	chr19	10549061	T	C	Astrocyte	PC30	chr19_10549061_C_T_b38
chr19_12538550	ENSG00000249709	4023	1.06249	254.582	49.1837	1.38022e-05	-12993	-12993	46	58	0.712871	1.5437e-06	-1.68173	0.315342	0.00139986	0.00239698	0.0292825	2.64133e-05	chr19	12538550	G	A	Astrocyte	PC30	chr19_12538550_A_G_b38
chr19_12550521	ENSG00000230310	4024	1.03798	240.51	48.4636	1.5184e-05	-2077	-2077	59	72	0.643564	1.44971e-06	-0.173942	0.0325134	0.00279972	0.00289744	0.0340143	2.45681e-05	chr19	12550521	T	C	Astrocyte	PC30	chr19_12550521_C_T_b38
chr19_12573918	ENSG00000188033	4030	1.03676	325.292	51.4164	1.16051e-05	-66181	-66181	49	59	0.707921	2.13762e-06	-1.46387	0.279064	0.00289971	0.00302075	0.0351537	1.80463e-05	chr19	12573918	T	A	Astrocyte	PC30	chr19_12573918_A_T_b38
chr19_13760597	ENSG00000037757	4443	1.04074	486.778	51.5138	1.04762e-05	-3926	-3926	65	83	0.410891	1.94134e-06	-2.80688	0.532458	0.00239976	0.00403014	0.0435948	1.23212e-05	chr19	13760597	T	A	Astrocyte	PC30	chr19_13760597_A_T_b38
chr19_15659155	ENSG00000186529	6865	0.983368	282.893	44.9281	6.58307e-06	18257	18257	59	70	0.346535	1.83715e-07	-7.58432	1.28652	0.00319968	0.00207997	0.0260138	1.53265e-05	chr19	15659155	C	A	Astrocyte	PC30	chr19_15659155_A_C_b38
chr19_17915325	ENSG00000130475	5629	1.01336	490.581	50.1395	1.4754e-07	167606	167606	28	29	0.856436	8.73106e-09	-0.304315	0.0455488	9.999e-05	6.33598e-05	0.00143172	1.05169e-05	chr19	17915325	G	A	Astrocyte	PC30	chr19_17915325_A_G_b38
chr19_18940148	ENSG00000269019	4209	1.02729	262.532	48.7156	1.79807e-09	-88	-88	67	89	0.440594	2.36482e-11	-0.472014	0.0576637	9.999e-05	3.13506e-07	1.48041e-05	2.12363e-05	chr19	18940148	G	A	Astrocyte	PC30	chr19_18940148_A_G_b38
chr19_19871222	ENSG00000184635	5977	1.02665	183.856	46.0699	5.84069e-17	-29692	-29692	36	44	0.217822	1.17035e-21	2.51803	0.170403	9.999e-05	4.50526e-15	1.70195e-12	3.0216e-05	chr19	19871222	T	C	Astrocyte	PC30	chr19_19871222_C_T_b38
chr19_21324160	ENSG00000196268	8155	1.0432	210.47	49.3234	7.0797e-06	-72960	-72960	40	42	0.792079	7.12625e-07	-8.40378	1.51723	0.00069993	0.00110309	0.015552	2.88722e-05	chr19	21324160	C	T	Astrocyte	PC30	chr19_21324160_T_C_b38
chr19_21364060	ENSG00000268658	8099	0.991308	138.749	43.8129	5.05183e-06	-119315	-119315	73	91	0.549505	8.93005e-08	-0.393142	0.0646312	0.00119988	0.000749059	0.0113889	3.27531e-05	chr19	21364060	G	A	Astrocyte	PC30	chr19_21364060_A_G_b38
chr19_21539539	ENSG00000197013	8073	1.04038	198.426	48.954	5.34955e-09	42856	42856	32	34	0.168317	1.00246e-10	4.88387	0.624705	9.999e-05	5.98558e-07	2.60134e-05	3.01652e-05	chr19	21539539	G	A	Astrocyte	PC30	chr19_21539539_A_G_b38
chr19_21725251	ENSG00000197020	7849	1.03244	213.513	49.8749	4.7819e-23	-42329	-42329	62	78	0.386139	1.97323e-27	10.6963	0.553908	9.999e-05	2.26193e-21	1.88956e-18	2.68567e-05	chr19	21725251	T	C	Astrocyte	PC30	chr19_21725251_C_T_b38
chr19_22131099	ENSG00000197134	6913	1.01739	186.257	49.3416	1.49266e-05	78668	78668	33	34	0.168317	1.76413e-06	2.48377	0.468878	0.00229977	0.00248781	0.0301918	2.83326e-05	chr19	22131099	T	C	Astrocyte	PC30	chr19_22131099_C_T_b38
chr19_22948328	ENSG00000183850	5734	1.01805	162.218	48.3191	2.39136e-05	-126883	-126883	54	68	0.663366	2.44748e-06	3.3857	0.64995	0.00289971	0.00347564	0.0392049	3.26524e-05	chr19	22948328	CT	C	Astrocyte	PC30	chr19_22948328_C_CT_b38
chr19_2325420	ENSG00000130332	6025	1.01315	672.652	50.0704	3.93205e-15	-3192	-3192	68	84	0.584158	7.47948e-18	4.09436	0.336358	9.999e-05	1.8526e-12	3.68018e-10	7.66094e-06	chr19	2325420	C	CCT	Astrocyte	PC30	chr19_2325420_CCT_C_b38
chr19_27242472	ENSG00000267575	4422	1.04473	116.848	49.0548	6.88271e-12	-550960	-550960	26	31	0.153465	3.11704e-14	-7.45275	0.752764	9.999e-05	3.0916e-10	3.25347e-08	5.24259e-05	chr19	27242472	T	G	Astrocyte	PC30	chr19_27242472_G_T_b38
chr19_28590293	ENSG00000261824	4423	1.01315	109.609	47.9948	3.23089e-05	796287	796287	67	89	0.440594	3.28556e-06	5.88511	1.14729	0.00229977	0.00326408	0.0374785	4.70118e-05	chr19	28590293	T	C	Astrocyte	PC30	chr19_28590293_C_T_b38
chr19_32500484	ENSG00000267213	4756	1.02475	276.374	49.9349	2.79092e-08	94923	94923	72	91	0.450495	1.1082e-09	-1.20199	0.166776	0.00019998	5.70316e-06	0.000181087	1.98918e-05	chr19	32500484	G	GTA	Astrocyte	PC30	chr19_32500484_GTA_G_b38
chr19_32922340	ENSG00000021488	5362	1.00127	372.166	50.8066	4.12418e-08	52572	52572	64	82	0.594059	2.44055e-09	-0.688441	0.0982605	9.999e-05	1.51267e-05	0.000419702	1.29393e-05	chr19	32922340	C	G	Astrocyte	PC30	chr19_32922340_G_C_b38
chr19_33036982	ENSG00000131941	5377	0.998702	340.285	49.0868	1.01535e-11	-27907	-27907	32	37	0.183168	5.10634e-14	-12.413	1.27044	9.999e-05	3.5455e-09	2.88596e-07	1.39434e-05	chr19	33036982	C	T	Astrocyte	PC30	chr19_33036982_T_C_b38
chr19_33136216	ENSG00000166359	5390	1.02973	338.48	49.6642	3.15129e-07	4125	4125	21	23	0.113861	1.84594e-08	0.960778	0.148055	9.999e-05	8.0232e-05	0.00174861	1.66932e-05	chr19	33136216	C	T	Astrocyte	PC30	chr19_33136216_T_C_b38
chr19_34676785	ENSG00000205209	5373	1.02224	395.152	49.7485	4.39659e-06	-375	-375	19	23	0.113861	4.49214e-07	-11.7772	2.08047	0.00189981	0.00149273	0.0198666	1.37211e-05	chr19	34676785	G	T	Astrocyte	PC30	chr19_34676785_T_G_b38
chr19_34689130	ENSG00000089335	5375	1.01703	510.691	52.8362	1.04225e-09	11490	11490	22	25	0.123762	7.67519e-11	-8.82609	1.11924	9.999e-05	4.13152e-07	1.89625e-05	1.03133e-05	chr19	34689130	G	A	Astrocyte	PC30	chr19_34689130_A_G_b38
chr19_34919089	ENSG00000168661	5171	1.03233	425.619	51.6623	2.35653e-06	-7815	-7815	44	55	0.272277	3.57859e-07	-1.27643	0.223127	0.00029997	0.000790804	0.0118766	1.34652e-05	chr19	34919089	A	C	Astrocyte	PC30	chr19_34919089_C_A_b38
chr19_35016627	ENSG00000089351	5087	0.998035	368.883	50.1971	5.81269e-09	21842	21842	53	63	0.311881	1.88909e-10	-3.93015	0.513288	9.999e-05	2.20174e-06	8.04919e-05	1.28127e-05	chr19	35016627	G	A	Astrocyte	PC30	chr19_35016627_A_G_b38
chr19_35678012	ENSG00000105668	5067	0.98152	286.295	46.4216	3.16086e-06	11494	11494	67	88	0.435644	1.1319e-07	0.24768	0.0411338	0.00069993	0.00103752	0.0147754	1.49782e-05	chr19	35678012	C	T	Astrocyte	PC30	chr19_35678012_T_C_b38
chr19_35713788	ENSG00000011590	5010	1.03016	416.467	51.6685	3.06385e-12	9229	9229	66	88	0.435644	5.44662e-14	0.704893	0.072269	9.999e-05	6.79131e-10	6.49717e-08	1.35993e-05	chr19	35713788	G	A	Astrocyte	PC30	chr19_35713788_A_G_b38
chr19_35725155	ENSG00000161265	5005	1.01476	332.767	48.4021	1.25955e-07	-20291	-20291	29	30	0.148515	3.87604e-09	1.47408	0.213993	9.999e-05	3.58941e-05	0.000900898	1.56266e-05	chr19	35725155	T	G	Astrocyte	PC30	chr19_35725155_G_T_b38
chr19_36343735	ENSG00000232677	4350	1.03574	265.632	50.4383	9.817e-13	11964	11964	71	88	0.435644	6.94614e-15	2.89153	0.280781	9.999e-05	1.16686e-10	1.42078e-08	2.1978e-05	chr19	36343735	G	A	Astrocyte	PC30	chr19_36343735_A_G_b38
chr19_36449858	ENSG00000186017	4048	1.03467	184.176	49.1131	6.71973e-12	-40045	-40045	73	95	0.529703	3.1355e-14	3.04262	0.307368	9.999e-05	5.98779e-10	5.88863e-08	3.15141e-05	chr19	36449858	T	G	Astrocyte	PC30	chr19_36449858_G_T_b38
chr19_36928456	ENSG00000198453	3913	1.06792	131.673	48.9288	1.59964e-05	12139	12139	67	92	0.544554	1.73461e-06	3.87361	0.730624	0.00109989	0.00134365	0.0181615	5.25035e-05	chr19	36928456	A	C	Astrocyte	PC30	chr19_36928456_C_A_b38
chr19_37249949	ENSG00000226686	4118	1.03253	112.861	47.9397	2.04658e-05	-1919	-1919	72	86	0.425743	1.83886e-06	3.25762	0.616258	0.00179982	0.00186748	0.0238639	5.08288e-05	chr19	37249949	C	T	Astrocyte	PC30	chr19_37249949_T_C_b38
chr19_3749546	ENSG00000105289	5843	1.02056	688.564	50.6518	1.54724e-06	41183	41183	23	23	0.113861	1.6629e-07	-0.879019	0.148453	0.0009999	0.000916882	0.0133879	7.80146e-06	chr19	3749546	G	A	Astrocyte	PC30	chr19_3749546_A_G_b38
chr19_39022056	ENSG00000161243	4947	1.04318	338.372	50.8336	7.64777e-07	-10730	-10730	61	72	0.643564	7.64471e-08	2.20524	0.360149	0.00019998	0.00017776	0.00344597	1.79573e-05	chr19	39022056	T	C	Astrocyte	PC30	chr19_39022056_C_T_b38
chr19_39433312	ENSG00000196235	4685	1.05936	320.916	50.7942	1.41171e-05	-2845	-2845	32	34	0.168317	2.32871e-06	3.56095	0.681836	0.00209979	0.00319638	0.0369061	2.0617e-05	chr19	39433312	A	G	Astrocyte	PC30	chr19_39433312_G_A_b38
chr19_41219366	ENSG00000167601	3993	1.03666	305.71	50.6361	1.35608e-06	142	142	71	96	0.475248	1.41702e-07	4.51316	0.756873	0.00029997	0.000306624	0.00541665	1.91923e-05	chr19	41219366	G	A	Astrocyte	PC30	chr19_41219366_A_G_b38
chr19_4125574	ENSG00000126934	5865	1.01669	616.115	49.5379	3.08391e-06	1451	1451	18	20	0.0990099	2.76874e-07	2.7369	0.47286	0.00239976	0.00169756	0.0221132	8.53241e-06	chr19	4125574	G	A	Astrocyte	PC30	chr19_4125574_A_G_b38
chr19_43799098	ENSG00000176222	6100	1.06431	343.601	50.1797	3.66804e-06	-102288	-102288	74	94	0.465347	4.06057e-07	2.77287	0.487545	0.00089991	0.000796875	0.0119388	1.97554e-05	chr19	43799098	CTCCCTCCT	C	Astrocyte	PC30	chr19_43799098_C_CTCCCTCCT_b38
chr19_4402662	ENSG00000167670	5744	1.03409	678.186	51.6059	1.6531e-06	21	21	45	51	0.252475	2.33865e-07	-0.494923	0.084861	0.00109989	0.000875839	0.0129167	8.53191e-06	chr19	4402662	GGCGGCAGCA	G	Astrocyte	PC30	chr19_4402662_G_GGCGGCAGCA_b38
chr19_44171648	ENSG00000159915	5161	1.00854	369	50.0056	3.31209e-06	-88233	-88233	20	20	0.0990099	3.4305e-07	1.3566	0.236681	0.00109989	0.00114925	0.0161103	1.36054e-05	chr19	44171648	C	T	Astrocyte	PC30	chr19_44171648_T_C_b38
chr19_44718495	ENSG00000266903	5058	0.996565	264.826	45.8776	2.82534e-06	-6723	-6723	20	22	0.891089	8.22013e-08	-3.55531	0.582424	0.00089991	0.000767777	0.0115898	1.76954e-05	chr19	44718495	C	T	Astrocyte	PC30	chr19_44718495_T_C_b38
chr19_44947153	ENSG00000234906	5016	1.00674	285.705	46.473	1.05428e-05	1117	1117	69	90	0.445545	5.39001e-07	0.941137	0.167678	0.00329967	0.00288393	0.0339369	1.73928e-05	chr19	44947153	GAA	G	Astrocyte	PC30	chr19_44947153_G_GAA_b38
chr19_4510518	ENSG00000167676	5853	1.04099	672.553	51.15	2.51911e-07	-7969	-7969	13	16	0.0792079	2.29161e-08	-3.25827	0.506429	0.00019998	0.000116577	0.00241905	8.92985e-06	chr19	4510518	A	G	Astrocyte	PC30	chr19_4510518_G_A_b38
chr19_45774030	ENSG00000104936	5190	1.02677	437.881	50.1994	3.70511e-13	-8523	-8523	71	91	0.450495	1.8729e-15	-5.10836	0.4797	9.999e-05	8.77248e-11	1.0953e-08	1.26958e-05	chr19	45774030	A	C	Astrocyte	PC30	chr19_45774030_C_A_b38
chr19_46435226	ENSG00000169515	4675	1.0712	397.393	49.6987	1.28641e-08	21661	21661	73	97	0.519802	3.98296e-10	-1.32492	0.177431	9.999e-05	2.08014e-06	7.66167e-05	1.7694e-05	chr19	46435226	T	C	Astrocyte	PC30	chr19_46435226_C_T_b38
chr19_46435226	ENSG00000277531	4687	0.932307	232.77	41.6406	1.75493e-06	6289	6289	73	97	0.519802	9.05327e-09	-0.811515	0.121633	0.00129987	0.000711576	0.010975	1.35233e-05	chr19	46435226	T	C	Astrocyte	PC30	chr19_46435226_C_T_b38
chr19_46700099	ENSG00000181027	4549	1.04701	437.099	51.743	9.68711e-07	-45948	-45948	26	28	0.138614	1.3089e-07	3.39801	0.567891	0.00019998	0.000287865	0.00515084	1.4188e-05	chr19	46700099	A	C	Astrocyte	PC30	chr19_46700099_C_A_b38
chr19_48183370	ENSG00000105486	5599	1.0449	462.937	50.7657	1.37104e-06	12766	12766	21	23	0.113861	1.48939e-07	1.23373	0.207351	0.00049995	0.000447048	0.00745907	1.3247e-05	chr19	48183370	A	G	Astrocyte	PC30	chr19_48183370_G_A_b38
chr19_48193633	ENSG00000185453	5599	1.04788	476.056	51.002	7.74888e-06	22952	22952	65	86	0.425743	1.21043e-06	-0.821388	0.152164	0.00189981	0.00275733	0.0327127	1.30874e-05	chr19	48193633	C	G	Astrocyte	PC30	chr19_48193633_G_C_b38
chr19_49051352	ENSG00000268186	5736	0.994999	402.095	48.8298	4.79397e-06	780068	780068	46	55	0.272277	3.88573e-07	-0.167137	0.0293274	0.00229977	0.00199111	0.0250942	1.15487e-05	chr19	49051352	CA	C	Astrocyte	PC30	chr19_49051352_C_CA_b38
chr19_49360666	ENSG00000063127	4604	1.04396	438.78	51.6164	1.99633e-06	35450	35450	42	49	0.242574	2.91791e-07	3.83161	0.663573	0.00059994	0.000630332	0.00992166	1.3906e-05	chr19	49360666	G	A	Astrocyte	PC30	chr19_49360666_A_G_b38
chr19_49396253	ENSG00000074219	4581	0.981503	320.457	47.3267	2.22671e-08	33795	33795	41	49	0.242574	2.88996e-10	0.723783	0.0958809	9.999e-05	8.95285e-06	0.000267009	1.338e-05	chr19	49396253	G	T	Astrocyte	PC30	chr19_49396253_T_G_b38
chr19_51854360	ENSG00000161551	7196	1.01616	738.284	52.708	4.18888e-12	-36591	-36591	31	36	0.178218	1.37751e-13	5.71174	0.600544	9.999e-05	2.23787e-09	1.91689e-07	7.09913e-06	chr19	51854360	T	C	Astrocyte	PC30	chr19_51854360_C_T_b38
chr19_51857333	ENSG00000187474	7108	1.02786	708.911	52.1554	1.77189e-06	62175	62175	43	51	0.252475	2.93363e-07	0.327284	0.0566942	0.00129987	0.00102971	0.0146861	7.88937e-06	chr19	51857333	GGAGA	G	Astrocyte	PC30	chr19_51857333_G_GGAGA_b38
chr19_51966644	ENSG00000269235	7215	1.0232	754.078	52.7863	1.21351e-08	17527	17527	28	31	0.153465	1.2172e-09	-4.86535	0.677312	9.999e-05	6.92184e-06	0.000216023	7.2288e-06	chr19	51966644	GT	G	Astrocyte	PC30	chr19_51966644_G_GT_b38
chr19_52818820	ENSG00000198538	8442	1.01924	962.863	53.1283	4.25955e-06	-38781	-38781	53	61	0.69802	1.01257e-06	0.810167	0.148774	0.00279972	0.00365199	0.0405123	5.53796e-06	chr19	52818820	A	T	Astrocyte	PC30	chr19_52818820_T_A_b38
chr19_52897507	ENSG00000182986	8338	1.02094	926.492	52.7807	1.56841e-07	-187	-187	76	101	0.5	2.21188e-08	-1.15067	0.178595	9.999e-05	0.000119672	0.00247282	5.8103e-06	chr19	52897507	A	C	Astrocyte	PC30	chr19_52897507_C_A_b38
chr19_53129059	ENSG00000170954	8518	1.02229	999.928	52.5646	5.97148e-08	-4019	-4019	57	76	0.623762	6.89176e-09	-1.54059	0.228521	0.00019998	4.76124e-05	0.00113507	5.42404e-06	chr19	53129059	T	C	Astrocyte	PC30	chr19_53129059_C_T_b38
chr19_53167681	ENSG00000197937	8502	1.01411	1046.15	52.843	1.31431e-06	8605	8605	35	39	0.193069	2.5017e-07	2.85427	0.490886	0.0009999	0.00124449	0.0171485	4.95273e-06	chr19	53167681	T	C	Astrocyte	PC30	chr19_53167681_C_T_b38
chr19_53178189	ENSG00000197497	8470	1.00585	1077.04	53.318	3.03087e-06	-15198	-15198	39	44	0.217822	7.22814e-07	1.29493	0.233946	0.00369963	0.0031439	0.0364144	4.59037e-06	chr19	53178189	C	G	Astrocyte	PC30	chr19_53178189_G_C_b38
chr19_53365182	ENSG00000203326	8642	0.988829	756.634	48.2899	2.60038e-07	-512	-512	40	45	0.777228	9.11332e-09	-1.10925	0.166301	0.00049995	0.000217426	0.00407548	5.91901e-06	chr19	53365182	C	A	Astrocyte	PC30	chr19_53365182_A_C_b38
chr19_53436457	ENSG00000160336	8643	1.05491	1095.68	52.6552	3.36636e-06	4472	4472	56	72	0.356436	6.92649e-07	0.700018	0.12621	0.00159984	0.00264199	0.0316915	5.90067e-06	chr19	53436457	G	A	Astrocyte	PC30	chr19_53436457_A_G_b38
chr19_54988905	ENSG00000267265	8362	1.01252	776.318	49.1615	3.94079e-11	-17289	-17289	46	56	0.277228	2.78334e-13	2.55129	0.273515	9.999e-05	2.4504e-08	1.54281e-06	6.61449e-06	chr19	54988905	T	C	Astrocyte	PC30	chr19_54988905_C_T_b38
chr19_55009521	ENSG00000160439	8421	1.03248	1039.87	52.2991	2.61439e-08	-61771	-61771	31	36	0.178218	2.45185e-09	1.43096	0.204273	9.999e-05	1.90516e-05	0.00051692	5.51612e-06	chr19	55009521	C	T	Astrocyte	PC30	chr19_55009521_T_C_b38
chr19_56326598	ENSG00000131848	6350	1.06521	703.825	51.4579	6.78494e-06	-41786	-41786	15	15	0.0742574	1.15755e-06	9.57539	1.76995	0.00339966	0.0032663	0.0374785	9.68934e-06	chr19	56326598	T	G	Astrocyte	PC30	chr19_56326598_G_T_b38
chr19_57173911	ENSG00000152467	4231	1.04585	251.188	50.1059	2.6008e-06	-860115	-860115	34	38	0.188119	2.64277e-07	-0.776272	0.133836	0.00029997	0.000457375	0.00759696	2.4536e-05	chr19	57173911	GT	G	Astrocyte	PC30	chr19_57173911_G_GT_b38
chr19_5735505	ENSG00000196365	5536	1.00291	454.004	46.9979	6.71471e-07	14932	14932	55	70	0.346535	1.8974e-08	-1.52469	0.23521	0.00049995	0.000297333	0.00527149	1.0708e-05	chr19	5735505	C	G	Astrocyte	PC30	chr19_5735505_G_C_b38
chr19_57379469	ENSG00000131845	5617	1.03879	467.218	52.3061	7.80005e-06	28197	28197	64	83	0.589109	1.65984e-06	0.54424	0.102424	0.00229977	0.00287678	0.0338798	1.27033e-05	chr19	57379469	C	T	Astrocyte	PC30	chr19_57379469_T_C_b38
chr19_57888240	ENSG00000256060	5598	1.02782	414.5	51.2949	6.24465e-06	524688	524688	15	15	0.0742574	1.01033e-06	-1.17636	0.215996	0.00169983	0.00216414	0.0269066	1.349e-05	chr19	57888240	T	C	Astrocyte	PC30	chr19_57888240_C_T_b38
chr19_58003950	ENSG00000176593	4331	1.02954	286.961	51.291	2.08132e-08	1888	1888	40	48	0.237624	1.30824e-09	3.65162	0.509649	9.999e-05	4.13366e-06	0.000138727	1.96694e-05	chr19	58003950	CAAAAAAAGAAAAAAA	C	Astrocyte	PC30	chr19_58003950_C_CAAAAAAAGAAAAAAA_b38
chr19_58059544	ENSG00000176293	4158	1.06191	250.246	50.1071	5.49289e-06	304	304	51	55	0.272277	6.44278e-07	2.94852	0.529776	0.0009999	0.000888893	0.0130699	2.679e-05	chr19	58059544	G	T	Astrocyte	PC30	chr19_58059544_T_G_b38
chr19_58092616	ENSG00000121413	3956	1.01121	201.482	48.3088	1.06229e-08	-25812	-25812	34	41	0.79703	1.75627e-10	5.35053	0.697107	9.999e-05	1.84026e-06	6.89888e-05	2.52969e-05	chr19	58092616	A	G	Astrocyte	PC30	chr19_58092616_G_A_b38
chr19_58445521	ENSG00000171574	3035	1.03749	160.482	49.0676	6.06244e-09	44016	44016	32	35	0.173267	1.22744e-10	-1.27749	0.164489	9.999e-05	5.69688e-07	2.51294e-05	3.67224e-05	chr19	58445521	G	A	Astrocyte	PC30	chr19_58445521_A_G_b38
chr19_58478674	ENSG00000083838	2830	1.01784	136.771	48.2861	1.07792e-06	4656	4656	49	55	0.272277	5.28111e-08	-1.10406	0.177536	9.999e-05	0.000125001	0.00255783	3.86807e-05	chr19	58478674	C	A	Astrocyte	PC30	chr19_58478674_A_C_b38
chr19_6437882	ENSG00000181240	5580	1.01326	567.348	50.3062	2.3115e-06	4102	4102	76	100	0.49505	2.42776e-07	0.639031	0.109754	0.00109989	0.0011934	0.0165871	9.0887e-06	chr19	6437882	C	T	Astrocyte	PC30	chr19_6437882_T_C_b38
chr19_7496524	ENSG00000104976	6510	1.03515	715.724	51.9786	8.85854e-07	-423815	-423815	66	84	0.415842	1.26135e-07	-0.231623	0.0386478	0.00069993	0.000481906	0.00790637	8.13099e-06	chr19	7496524	C	T	Astrocyte	PC30	chr19_7496524_T_C_b38
chr19_7806951	ENSG00000142459	6450	1.04052	655.868	51.2519	2.56454e-06	-23268	-23268	61	81	0.40099	3.54348e-07	-1.45208	0.253717	0.00109989	0.00127469	0.0174902	9.13368e-06	chr19	7806951	G	T	Astrocyte	PC30	chr19_7806951_T_G_b38
chr19_7996183	ENSG00000104980	6465	0.939396	354.891	43.1831	2.01808e-07	52515	52515	12	12	0.0594059	8.45626e-10	10.7238	1.47388	0.00049995	0.000130856	0.00265916	9.29078e-06	chr19	7996183	C	CT	Astrocyte	PC30	chr19_7996183_CT_C_b38
chr19_9140308	ENSG00000188000	5737	0.922929	244.508	43.3706	2.15732e-17	-38672	-38672	14	14	0.0693069	1.62373e-23	1.61263	0.0998511	9.999e-05	6.85253e-14	2.01917e-11	1.20947e-05	chr19	9140308	C	A	Astrocyte	PC30	chr19_9140308_A_C_b38
chr19_9324196	ENSG00000188321	5579	1.02504	450.606	51.8588	2.82394e-13	423	423	23	23	0.113861	3.85528e-15	-15.847	1.51569	9.999e-05	7.11489e-11	9.11509e-09	1.22207e-05	chr19	9324196	T	C	Astrocyte	PC30	chr19_9324196_C_T_b38
chr19_9324196	ENSG00000188629	5516	1.02458	434.273	51.6282	9.17658e-11	-38818	-38818	23	23	0.113861	2.74934e-12	-6.18663	0.708157	9.999e-05	2.59392e-08	1.61933e-06	1.26482e-05	chr19	9324196	T	C	Astrocyte	PC30	chr19_9324196_C_T_b38
chr19_9437264	ENSG00000174652	5506	1.08093	400.06	49.7437	1.5284e-06	1690	1690	72	97	0.480198	1.26226e-07	1.62358	0.270914	0.00019998	0.000323916	0.00566104	1.84588e-05	chr19	9437264	G	GTA	Astrocyte	PC30	chr19_9437264_GTA_G_b38
chr19_9995995	ENSG00000080573	4976	1.0396	278.455	49.2499	4.24384e-07	-14510	-14510	51	59	0.292079	2.30633e-08	-53.0883	8.25356	9.999e-05	8.11905e-05	0.00176688	2.14067e-05	chr19	9995995	G	C	Astrocyte	PC30	chr19_9995995_C_G_b38
chr1_107064794	ENSG00000162631	5003	0.965115	196.089	47.8973	7.38874e-06	-75214	-75214	23	24	0.118812	5.12209e-07	52.9009	9.40256	0.00209979	0.0018448	0.0237112	1.97926e-05	chr1	107064794	G	A	Astrocyte	PC30	chr1_107064794_A_G_b38
chr1_108194680	ENSG00000085491	4289	1.03246	200.54	46.9523	2.71329e-10	-6170	-6170	43	51	0.252475	8.95789e-13	-6.2538	0.692939	9.999e-05	3.11739e-08	1.88232e-06	2.8598e-05	chr1	108194680	G	C	Astrocyte	PC30	chr1_108194680_C_G_b38
chr1_108838396	ENSG00000143126	3436	1.03663	288.782	51.339	8.19775e-06	-411144	-411144	21	23	0.113861	1.40159e-06	-1.12611	0.210139	0.00189981	0.00186504	0.0238639	2.03133e-05	chr1	108838396	C	A	Astrocyte	PC30	chr1_108838396_A_C_b38
chr1_108971725	ENSG00000085433	3708	1.03725	247.64	50.027	1.17573e-05	-70389	-70389	42	50	0.752475	1.56427e-06	3.45338	0.647974	0.00259974	0.00230151	0.0283513	2.37683e-05	chr1	108971725	A	C	Astrocyte	PC30	chr1_108971725_C_A_b38
chr1_109688145	ENSG00000213366	4296	0.995909	336.112	51.2355	2.14823e-10	20122	20122	45	88	0.435644	6.12763e-12	5.05303	0.592336	9.999e-05	7.73623e-08	4.26883e-06	1.38893e-05	chr1	109688145	A	G	Astrocyte	PC30	chr1_109688145_G_A_b38
chr1_109688145	ENSG00000134184	4330	1.01021	313.451	49.9906	1.41217e-09	330	330	45	88	0.435644	3.18547e-11	0.739115	0.0911397	9.999e-05	3.79591e-07	1.75314e-05	1.61689e-05	chr1	109688145	A	G	Astrocyte	PC30	chr1_109688145_G_A_b38
chr1_109710933	ENSG00000134201	4361	1.02119	314.581	50.0485	4.53913e-11	-848	-848	69	83	0.410891	5.35799e-13	-12.6539	1.38174	9.999e-05	9.65018e-09	6.80268e-07	1.71351e-05	chr1	109710933	T	C	Astrocyte	PC30	chr1_109710933_C_T_b38
chr1_109727543	ENSG00000134202	4365	1.01886	343.157	51.0407	3.60317e-09	-13496	-13496	19	23	0.113861	1.52472e-10	9.9698	1.29289	9.999e-05	9.48939e-07	3.96054e-05	1.55061e-05	chr1	109727543	C	T	Astrocyte	PC30	chr1_109727543_T_C_b38
chr1_109736350	ENSG00000198758	4352	0.975469	253.928	47.4146	3.91302e-06	-27678	-27678	71	88	0.564356	2.01361e-07	-0.308419	0.0525301	0.00169983	0.00118869	0.0165373	1.62832e-05	chr1	109736350	T	C	Astrocyte	PC30	chr1_109736350_C_T_b38
chr1_109739319	ENSG00000228420	4313	0.972207	237.346	45.9705	4.06524e-06	-89037	-89037	67	75	0.628713	1.35794e-07	-1.4741	0.246753	0.00169983	0.00118316	0.0164915	1.70791e-05	chr1	109739319	A	G	Astrocyte	PC30	chr1_109739319_G_A_b38
chr1_1102708	ENSG00000131591	3090	0.969072	273.148	49.7777	3.89645e-06	-13654	-13654	23	27	0.133663	3.91705e-07	-4.51661	0.792822	0.00179982	0.0013314	0.0180727	1.45587e-05	chr1	1102708	C	G	Astrocyte	PC30	chr1_1102708_G_C_b38
chr1_113089868	ENSG00000238198	3930	1.03883	205.797	50.217	7.26183e-08	16754	16754	54	68	0.336634	3.85532e-09	-1.76995	0.256895	9.999e-05	9.54609e-06	0.000281849	2.88437e-05	chr1	113089868	T	G	Astrocyte	PC30	chr1_113089868_G_T_b38
chr1_113927320	ENSG00000118655	3785	1.0571	219.741	49.5945	8.88717e-06	22700	22700	47	54	0.267327	1.00517e-06	0.359575	0.0660064	0.00139986	0.00133244	0.0180727	2.97578e-05	chr1	113927320	C	A	Astrocyte	PC30	chr1_113927320_A_C_b38
chr1_117053447	ENSG00000116830	3311	0.954132	143.244	44.5974	4.16753e-16	-6880	-6880	14	15	0.0742574	3.51839e-21	11.347	0.786064	9.999e-05	2.45798e-13	5.88552e-11	2.52994e-05	chr1	117053447	C	T	Astrocyte	PC30	chr1_117053447_T_C_b38
chr1_119068164	ENSG00000231365	3911	1.03451	175.527	49.5283	2.36087e-06	-72228	-72228	40	45	0.222772	2.00107e-07	-13.5465	2.30661	0.00029997	0.000311988	0.0054851	3.30377e-05	chr1	119068164	T	C	Astrocyte	PC30	chr1_119068164_C_T_b38
chr1_120342042	ENSG00000273136	1133	1.02459	87.7424	50.4051	7.09552e-18	-381904	-381904	46	56	0.277228	5.25269e-21	-29.3207	2.0487	9.999e-05	2.60489e-16	1.09651e-13	6.25938e-05	chr1	120342042	G	A	Astrocyte	PC30	chr1_120342042_A_G_b38
chr1_121006502	ENSG00000286106	1133	0.988254	82.0928	49.7139	4.20715e-05	282589	282589	65	74	0.366337	6.688e-06	-0.101888	0.0206433	0.00339966	0.00370322	0.0409299	5.43714e-05	chr1	121006502	C	A	Astrocyte	PC30	chr1_121006502_A_C_b38
chr1_121045825	ENSG00000226067	804	1.0043	74.9574	52.1466	1.94423e-16	132640	132640	46	55	0.272277	1.06489e-18	-7.23384	0.568238	9.999e-05	1.26852e-14	4.06284e-12	6.5371e-05	chr1	121045825	A	G	Astrocyte	PC30	chr1_121045825_G_A_b38
chr1_12543492	ENSG00000177674	3972	1.01891	345.204	50.1971	1.39628e-05	807407	807407	11	11	0.0544554	1.99937e-06	2.01307	0.382447	0.00379962	0.00431202	0.0458693	1.5418e-05	chr1	12543492	A	G	Astrocyte	PC30	chr1_12543492_G_A_b38
chr1_147026773	ENSG00000268043	2995	1.02374	173.398	50.2724	1.71213e-05	88448	88448	61	74	0.366337	2.5925e-06	-3.57013	0.687403	0.00179982	0.00255583	0.0308395	3.15278e-05	chr1	147026773	A	C	Astrocyte	PC30	chr1_147026773_C_A_b38
chr1_147646379	ENSG00000162836	3261	1.06418	191.167	50.6328	1.72017e-10	-24146	-24146	56	70	0.653465	3.52659e-12	9.77893	1.1276	9.999e-05	1.05792e-08	7.38687e-07	3.54805e-05	chr1	147646379	C	T	Astrocyte	PC30	chr1_147646379_T_C_b38
chr1_148415277	ENSG00000274020	1558	1.00915	135.343	49.5326	1.17363e-05	-104328	-104328	64	80	0.39604	1.38318e-06	-35.3621	6.59443	0.0019998	0.00149056	0.0198608	3.72207e-05	chr1	148415277	T	C	Astrocyte	PC30	chr1_148415277_C_T_b38
chr1_149052917	ENSG00000269713	1119	0.998964	129.741	52.6024	1.21944e-05	-50645	-50645	75	99	0.509901	2.95115e-06	-2.70317	0.52401	0.00109989	0.00159216	0.0209066	3.6626e-05	chr1	149052917	GC	G	Astrocyte	PC30	chr1_149052917_G_GC_b38
chr1_150303594	ENSG00000163125	2810	1.0286	111.535	49.102	3.63297e-05	-59498	-59498	77	99	0.490099	4.89839e-06	5.17266	1.03022	0.00419958	0.00341242	0.0387029	5.03417e-05	chr1	150303594	G	A	Astrocyte	PC30	chr1_150303594_A_G_b38
chr1_151018809	ENSG00000143387	3350	1.01909	136.6	49.7716	1.11466e-05	209231	209231	35	39	0.806931	1.37896e-06	-0.633412	0.118103	0.00119988	0.00133341	0.0180727	3.89999e-05	chr1	151018809	G	A	Astrocyte	PC30	chr1_151018809_A_G_b38
chr1_151865616	ENSG00000159445	3477	1.05661	152.052	48.7782	6.63942e-08	-44022	-44022	72	89	0.559406	2.03211e-09	4.03469	0.572059	9.999e-05	5.13485e-06	0.000164819	4.28926e-05	chr1	151865616	T	C	Astrocyte	PC30	chr1_151865616_C_T_b38
chr1_15257148	ENSG00000142621	5958	0.939813	224.008	41.4136	4.27801e-06	20626	20626	33	34	0.168317	2.96295e-08	2.76804	0.434696	0.00179982	0.00149094	0.0198608	1.47599e-05	chr1	15257148	A	G	Astrocyte	PC30	chr1_15257148_G_A_b38
chr1_153683876	ENSG00000189171	4038	0.993652	143.007	47.1598	1.84245e-05	52515	52515	72	95	0.470297	1.32143e-06	7.84901	1.46038	0.00319968	0.00273974	0.0325784	3.22173e-05	chr1	153683876	G	T	Astrocyte	PC30	chr1_153683876_T_G_b38
chr1_15497644	ENSG00000116138	5931	1.03392	391.2	50.9173	9.32007e-06	-29170	-29170	45	51	0.252475	1.47239e-06	2.39805	0.448593	0.00279972	0.0029645	0.0346085	1.4777e-05	chr1	15497644	GA	G	Astrocyte	PC30	chr1_15497644_G_GA_b38
chr1_160108064	ENSG00000132681	4235	1.02409	331.849	51.4521	1.62237e-07	-43523	-43523	23	28	0.138614	1.51159e-08	1.98663	0.303739	0.00019998	4.20479e-05	0.00102906	1.6507e-05	chr1	160108064	T	C	Astrocyte	PC30	chr1_160108064_C_T_b38
chr1_161087199	ENSG00000158769	4455	0.949721	178.864	43.1995	1.28153e-07	66023	66023	19	20	0.0990099	4.55126e-10	0.735159	0.0988997	9.999e-05	4.0026e-05	0.000988417	1.97019e-05	chr1	161087199	A	G	Astrocyte	PC30	chr1_161087199_G_A_b38
chr1_162861932	ENSG00000185860	5120	1.02447	271.607	48.9619	3.82307e-07	-6830	-6830	36	39	0.193069	1.84552e-08	10.2045	1.57248	0.00019998	8.20876e-05	0.00178114	2.02106e-05	chr1	162861932	T	C	Astrocyte	PC30	chr1_162861932_C_T_b38
chr1_165591181	ENSG00000237463	4801	0.96877	206.05	44.0545	2.03701e-06	9025	9025	16	17	0.0841584	2.83976e-08	0.457922	0.0717894	0.0009999	0.000541884	0.00877596	1.92643e-05	chr1	165591181	T	C	Astrocyte	PC30	chr1_165591181_C_T_b38
chr1_166960290	ENSG00000143194	4827	1.03266	282.857	49.25	4.28646e-08	-15293	-15293	63	83	0.410891	1.42819e-09	1.51845	0.212588	9.999e-05	8.26015e-06	0.000248361	2.02973e-05	chr1	166960290	G	T	Astrocyte	PC30	chr1_166960290_T_G_b38
chr1_167535156	ENSG00000143162	4597	1.03933	354.803	51.2839	5.75847e-06	-18650	-18650	21	22	0.108911	9.16849e-07	-1.76046	0.321719	0.00149985	0.00157266	0.020669	1.67767e-05	chr1	167535156	C	T	Astrocyte	PC30	chr1_167535156_T_C_b38
chr1_169454557	ENSG00000174175	5918	1.01618	202.29	49.2401	1.27747e-06	-175637	-175637	52	64	0.683168	8.7496e-08	-0.314478	0.0516541	0.00049995	0.000224507	0.00419222	2.59115e-05	chr1	169454557	G	A	Astrocyte	PC30	chr1_169454557_A_G_b38
chr1_171228541	ENSG00000117501	5657	1.04656	193.461	48.889	2.24226e-05	293014	293014	53	62	0.306931	2.59283e-06	0.464866	0.0895073	0.00219978	0.00329253	0.0375746	3.19762e-05	chr1	171228541	T	C	Astrocyte	PC30	chr1_171228541_C_T_b38
chr1_171698813	ENSG00000117533	5056	1.02437	160.758	45.9148	1.05084e-06	-43262	-43262	33	33	0.163366	2.30391e-08	4.55026	0.707393	0.00019998	0.000135276	0.00273766	3.41256e-05	chr1	171698813	A	AT	Astrocyte	PC30	chr1_171698813_AT_A_b38
chr1_174148788	ENSG00000183831	3225	1.03943	121.177	49.7598	3.29896e-09	478936	478936	26	27	0.133663	7.95241e-11	6.98251	0.886467	9.999e-05	2.19864e-07	1.07975e-05	4.91404e-05	chr1	174148788	CT	C	Astrocyte	PC30	chr1_174148788_C_CT_b38
chr1_179135975	ENSG00000116199	4959	1.05108	129.144	47.6199	3.22714e-06	110170	110170	38	43	0.212871	1.68115e-07	-2.25767	0.381468	9.999e-05	0.000273849	0.00494453	4.90555e-05	chr1	179135975	G	A	Astrocyte	PC30	chr1_179135975_A_G_b38
chr1_179361866	ENSG00000162779	5274	0.97839	133.135	44.3839	1.89373e-05	-3855	-3855	64	83	0.589109	6.36081e-07	1.66383	0.298766	0.0029997	0.00289129	0.0339775	3.16106e-05	chr1	179361866	G	A	Astrocyte	PC30	chr1_179361866_A_G_b38
chr1_179837755	ENSG00000143337	5389	1.0393	179.958	48.841	1.11386e-08	-44288	-44288	65	85	0.420792	2.34079e-10	4.40988	0.58007	9.999e-05	1.17683e-06	4.68599e-05	3.3068e-05	chr1	179837755	G	A	Astrocyte	PC30	chr1_179837755_A_G_b38
chr1_181037794	ENSG00000135823	4395	1.03051	246.895	50.2053	2.01391e-05	14672	14672	53	62	0.693069	3.09564e-06	-3.46389	0.673164	0.00369963	0.00416374	0.0446465	2.29825e-05	chr1	181037794	G	A	Astrocyte	PC30	chr1_181037794_A_G_b38
chr1_183969170	ENSG00000198756	4082	1.01565	163.36	48.4733	1.25232e-09	-68560	-68560	62	71	0.648515	1.3489e-11	25.0456	3.00706	9.999e-05	1.597e-07	8.22679e-06	3.19904e-05	chr1	183969170	A	C	Astrocyte	PC30	chr1_183969170_C_A_b38
chr1_200669534	ENSG00000260088	5217	1.066	337.014	50.6212	1.03915e-14	26	26	73	97	0.519802	3.5681e-17	-4.98656	0.424981	9.999e-05	5.96434e-13	1.37301e-10	2.03168e-05	chr1	200669534	A	G	Astrocyte	PC30	chr1_200669534_G_A_b38
chr1_200686105	ENSG00000118197	5218	0.977406	249.693	46.3783	8.31871e-07	16197	16197	62	85	0.420792	2.00667e-08	-2.19284	0.339034	0.00049995	0.00025391	0.00465281	1.67544e-05	chr1	200686105	G	A	Astrocyte	PC30	chr1_200686105_A_G_b38
chr1_201822072	ENSG00000198892	4527	1.00532	428.387	52.4943	8.49327e-06	-66609	-66609	39	46	0.227723	1.90952e-06	-1.4233	0.269769	0.00309969	0.00351706	0.039585	1.15057e-05	chr1	201822072	A	G	Astrocyte	PC30	chr1_201822072_G_A_b38
chr1_205135635	ENSG00000133059	4352	1.04532	340.137	51.6026	9.96121e-06	-76068	-76068	60	80	0.60396	1.86921e-06	2.41349	0.456951	0.00209979	0.00256273	0.0308975	1.80691e-05	chr1	205135635	TA	T	Astrocyte	PC30	chr1_205135635_T_TA_b38
chr1_205174886	ENSG00000174529	4507	1.03718	400.171	52.3937	5.04911e-07	90425	90425	59	74	0.633663	7.45218e-08	-0.243036	0.0396486	0.00029997	0.00014489	0.00288469	1.47035e-05	chr1	205174886	T	C	Astrocyte	PC30	chr1_205174886_C_T_b38
chr1_205798757	ENSG00000286619	3951	1.05401	304.543	50.2505	2.14838e-30	-14566	-14566	75	93	0.460396	5.24084e-36	103.907	3.73224	9.999e-05	2.17435e-29	1.06782e-25	2.11278e-05	chr1	205798757	A	G	Astrocyte	PC30	chr1_205798757_G_A_b38
chr1_205798757	ENSG00000162877	3915	1.02473	338.605	51.1821	6.56494e-13	-51376	-51376	75	93	0.460396	6.8118e-15	2.98653	0.289859	9.999e-05	1.26927e-10	1.50807e-08	1.62351e-05	chr1	205798757	A	G	Astrocyte	PC30	chr1_205798757_G_A_b38
chr1_207853394	ENSG00000117335	3690	1.05857	285.055	51.4726	1.11238e-05	101356	101356	39	47	0.232673	2.06153e-06	-4.47864	0.852196	0.00159984	0.00220262	0.0273388	2.31157e-05	chr1	207853394	T	G	Astrocyte	PC30	chr1_207853394_G_T_b38
chr1_210401225	ENSG00000054392	4845	1.04912	261.07	50.0987	4.70965e-06	72972	72972	53	60	0.29703	5.35199e-07	5.74024	1.02237	0.00059994	0.000865401	0.0128269	2.40199e-05	chr1	210401225	A	G	Astrocyte	PC30	chr1_210401225_G_A_b38
chr1_211382789	ENSG00000153363	4936	1.04627	266.034	50.127	3.90303e-10	52	52	12	13	0.0643564	7.29796e-12	-7.16967	0.844887	9.999e-05	4.83536e-08	2.8047e-06	2.32193e-05	chr1	211382789	G	C	Astrocyte	PC30	chr1_211382789_C_G_b38
chr1_212306358	ENSG00000226251	4355	0.921867	108.124	40.2622	1.43181e-11	21227	21227	33	39	0.193069	1.44491e-16	1.41245	0.124487	9.999e-05	7.78936e-09	5.59808e-07	2.71612e-05	chr1	212306358	AG	A	Astrocyte	PC30	chr1_212306358_A_AG_b38
chr1_212383862	ENSG00000066027	4355	1.06675	202.132	48.6908	2.13458e-05	98451	98451	50	64	0.316832	2.32842e-06	10.8243	2.07257	0.00239976	0.00290625	0.0340635	3.4001e-05	chr1	212383862	A	AATC	Astrocyte	PC30	chr1_212383862_AATC_A_b38
chr1_21487897	ENSG00000142794	5172	1.05479	302.282	48.8891	1.53043e-06	47768	47768	44	53	0.737624	9.80087e-08	-2.13103	0.351729	0.00039996	0.000296462	0.00526238	2.13735e-05	chr1	21487897	A	C	Astrocyte	PC30	chr1_21487897_C_A_b38
chr1_218322724	ENSG00000067533	4836	1.03452	261.199	50.8628	1.54186e-05	37430	37430	59	72	0.356436	2.62378e-06	-1.51646	0.292167	0.0029997	0.00327332	0.0375007	2.22033e-05	chr1	218322724	C	T	Astrocyte	PC30	chr1_218322724_T_C_b38
chr1_219272279	ENSG00000228063	4683	1.0296	176.088	47.1717	7.38979e-06	98317	98317	72	96	0.475248	4.18131e-07	-5.5821	0.982816	0.00119988	0.00105471	0.0149701	3.20642e-05	chr1	219272279	T	C	Astrocyte	PC30	chr1_219272279_C_T_b38
chr1_22051050	ENSG00000070831	5018	1.02427	396.538	51.1057	2.25949e-06	-1578	-1578	26	29	0.143564	2.93956e-07	-3.93533	0.681765	0.00049995	0.0007475	0.0113887	1.38277e-05	chr1	22051050	A	T	Astrocyte	PC30	chr1_22051050_T_A_b38
chr1_220587329	ENSG00000116141	4280	1.04634	174.889	48.7454	9.40501e-08	59192	59192	47	49	0.757426	3.07544e-09	17.1347	2.46635	9.999e-05	9.67609e-06	0.000285115	3.53304e-05	chr1	220587329	T	TTCTC	Astrocyte	PC30	chr1_220587329_TTCTC_T_b38
chr1_220838204	ENSG00000257551	4224	1.04701	191.377	48.7963	1.94047e-08	-41937	-41937	46	52	0.257426	4.53431e-10	1.90338	0.256026	9.999e-05	2.02134e-06	7.48249e-05	3.24024e-05	chr1	220838204	T	C	Astrocyte	PC30	chr1_220838204_C_T_b38
chr1_22136210	ENSG00000230068	5019	1.04361	374.041	50.3753	1.17827e-05	77012	77012	29	33	0.163366	1.70529e-06	-0.500041	0.0942343	0.00369963	0.00340565	0.038656	1.62827e-05	chr1	22136210	C	CCT	Astrocyte	PC30	chr1_22136210_CCT_C_b38
chr1_223802921	ENSG00000143514	4124	1.02958	191.892	48.7314	7.6831e-09	-43034	-43034	12	13	0.0643564	1.41636e-10	-32.9596	4.26385	9.999e-05	9.78583e-07	4.04985e-05	2.94195e-05	chr1	223802921	A	G	Astrocyte	PC30	chr1_223802921_G_A_b38
chr1_224443709	ENSG00000143771	4573	1.03316	162.541	48.9158	2.0036e-05	86850	86850	12	14	0.0693069	2.27501e-06	-2.41906	0.462635	0.00279972	0.00265081	0.0317516	3.54171e-05	chr1	224443709	T	A	Astrocyte	PC30	chr1_224443709_A_T_b38
chr1_226886011	ENSG00000163050	5314	1.03295	178.108	47.9242	8.46153e-07	-54276	-54276	80	101	0.5	3.47696e-08	-2.72006	0.429941	0.00019998	0.000111174	0.00232	3.22848e-05	chr1	226886011	G	T	Astrocyte	PC30	chr1_226886011_T_G_b38
chr1_22832088	ENSG00000133216	4646	0.965292	212.271	45.0989	9.71727e-07	121248	121248	36	43	0.212871	1.54838e-08	-4.07113	0.623028	0.00049995	0.000280852	0.00505291	1.83037e-05	chr1	22832088	A	G	Astrocyte	PC30	chr1_22832088_G_A_b38
chr1_229333413	ENSG00000236975	3945	0.998969	195.584	45.6737	1.75218e-05	127984	127984	56	63	0.311881	8.30014e-07	7.07931	1.28751	0.00389961	0.00344271	0.0390165	2.42968e-05	chr1	229333413	G	A	Astrocyte	PC30	chr1_229333413_A_G_b38
chr1_229338255	ENSG00000154429	4034	1.05007	310.1	51.1736	2.93354e-06	-5040	-5040	50	57	0.717822	4.06042e-07	2.11558	0.371975	0.00019998	0.000626505	0.00989573	2.03242e-05	chr1	229338255	T	A	Astrocyte	PC30	chr1_229338255_A_T_b38
chr1_230749339	ENSG00000135773	4651	1.03577	304.977	49.4652	3.8229e-06	1954	1954	47	61	0.30198	3.51589e-07	0.849089	0.148305	0.00109989	0.000901092	0.0131966	1.91455e-05	chr1	230749339	C	T	Astrocyte	PC30	chr1_230749339_T_C_b38
chr1_231034267	ENSG00000182118	5064	1.0254	338.298	49.6166	2.84745e-07	-5988	-5988	61	74	0.366337	1.60819e-08	5.30307	0.812769	9.999e-05	7.53323e-05	0.001659	1.63097e-05	chr1	231034267	C	T	Astrocyte	PC30	chr1_231034267_T_C_b38
chr1_232254354	ENSG00000116918	4991	1.04673	387.403	51.6276	5.32827e-08	725812	725812	74	94	0.534653	4.40293e-09	-1.93091	0.281642	9.999e-05	1.22162e-05	0.000349478	1.59843e-05	chr1	232254354	C	A	Astrocyte	PC30	chr1_232254354_A_C_b38
chr1_234367623	ENSG00000231663	5729	1.01418	481.907	51.2342	3.27655e-11	-6042	-6042	15	15	0.0742574	6.79988e-13	5.56978	0.612314	9.999e-05	1.2166e-08	8.2221e-07	1.07555e-05	chr1	234367623	C	G	Astrocyte	PC30	chr1_234367623_G_C_b38
chr1_234532264	ENSG00000231768	5527	1.00468	383.662	48.8885	9.90643e-06	460	460	65	73	0.361386	9.57409e-07	-3.57959	0.655539	0.0039996	0.00368856	0.0407984	1.28003e-05	chr1	234532264	C	G	Astrocyte	PC30	chr1_234532264_G_C_b38
chr1_242165185	ENSG00000180287	5881	0.98448	280.204	45.5013	5.90019e-08	-359513	-359513	39	46	0.227723	4.55293e-10	16.084	2.16378	9.999e-05	1.97403e-05	0.000532663	1.55764e-05	chr1	242165185	GA	G	Astrocyte	PC30	chr1_242165185_G_GA_b38
chr1_24385859	ENSG00000001460	4224	1.05093	311.287	50.6567	6.8973e-09	-31076	-31076	45	53	0.262376	2.79647e-10	-2.59112	0.342871	9.999e-05	1.08012e-06	4.35985e-05	2.0339e-05	chr1	24385859	A	T	Astrocyte	PC30	chr1_24385859_T_A_b38
chr1_247003441	ENSG00000277462	6545	1.06862	400.469	50.6963	7.11839e-09	-75371	-75371	54	60	0.70297	2.94963e-10	2.01339	0.266901	9.999e-05	1.15141e-06	4.6097e-05	1.73286e-05	chr1	247003441	G	C	Astrocyte	PC30	chr1_247003441_C_G_b38
chr1_25235176	ENSG00000187010	3846	1.02584	206.757	48.5232	1.08106e-16	-37218	-37218	65	78	0.386139	2.64256e-20	-4.75271	0.343885	9.999e-05	9.81218e-15	3.30929e-12	2.675e-05	chr1	25235176	A	G	Astrocyte	PC30	chr1_25235176_G_A_b38
chr1_26163267	ENSG00000142684	3153	1.02789	158.907	48.0546	3.10421e-05	-6642	-6642	50	57	0.717822	3.17126e-06	-0.428607	0.0834003	0.00369963	0.00419253	0.0448669	3.51993e-05	chr1	26163267	T	G	Astrocyte	PC30	chr1_26163267_G_T_b38
chr1_26177970	ENSG00000142675	3167	1.03193	169.721	49.3552	4.1482e-10	485	485	52	61	0.30198	5.38407e-12	-0.843556	0.0985021	9.999e-05	4.1048e-08	2.39984e-06	3.36913e-05	chr1	26177970	GA	G	Astrocyte	PC30	chr1_26177970_G_GA_b38
chr1_27194388	ENSG00000142748	2507	0.972243	110.493	42.2468	3.58379e-05	-180437	-180437	58	72	0.356436	8.07619e-07	-0.05877	0.0106743	0.00529947	0.00466073	0.0490825	3.66972e-05	chr1	27194388	A	G	Astrocyte	PC30	chr1_27194388_G_A_b38
chr1_27893147	ENSG00000117748	2630	1.00163	149.518	49.2549	9.66264e-13	-21600	-21600	18	19	0.0940594	3.22996e-15	4.23999	0.403704	9.999e-05	1.39151e-10	1.62707e-08	3.22738e-05	chr1	27893147	G	C	Astrocyte	PC30	chr1_27893147_C_G_b38
chr1_28351309	ENSG00000204138	2975	1.02674	123.46	46.9028	6.92116e-09	-18274	-18274	53	65	0.321782	5.41498e-11	-10.0735	1.2632	9.999e-05	5.81439e-07	2.54951e-05	4.50171e-05	chr1	28351309	C	T	Astrocyte	PC30	chr1_28351309_T_C_b38
chr1_31232432	ENSG00000160051	2820	1.02823	145.445	48.1268	8.4196e-06	-973240	-973240	14	16	0.08	6.41292e-07	0.468289	0.0841213	0.00119988	0.00100062	0.0142988	3.85278e-05	chr1	31232432	T	G	Astrocyte	PC30	chr1_31232432_G_T_b38
chr1_31707795	ENSG00000084636	3360	1.04161	204.965	50.111	3.84309e-07	3475	3475	72	94	0.534653	2.7084e-08	9.65207	1.51029	9.999e-05	5.22115e-05	0.00123077	2.93962e-05	chr1	31707795	T	C	Astrocyte	PC30	chr1_31707795_C_T_b38
chr1_33309905	ENSG00000184389	3536	1.00411	239.345	50.1224	2.38239e-06	-11194	-11194	39	42	0.207921	2.39142e-07	0.1758	0.0301735	0.00059994	0.000551866	0.00891518	2.04512e-05	chr1	33309905	A	G	Astrocyte	PC30	chr1_33309905_G_A_b38
chr1_36410445	ENSG00000116885	3100	1.03312	225.664	51.4673	3.14212e-09	-40007	-40007	36	38	0.188119	1.54971e-10	2.19155	0.284354	9.999e-05	4.37324e-07	1.98249e-05	2.55055e-05	chr1	36410445	A	G	Astrocyte	PC30	chr1_36410445_G_A_b38
chr1_37860565	ENSG00000188786	4330	1.03773	350.153	51.288	1.23992e-06	972	972	34	41	0.20297	1.53408e-07	1.54498	0.26	0.00049995	0.000318852	0.00558578	1.68534e-05	chr1	37860565	A	T	Astrocyte	PC30	chr1_37860565_T_A_b38
chr1_37997832	ENSG00000183431	4465	1.00374	338.061	50.2311	2.28972e-06	7756	7756	64	82	0.405941	2.3511e-07	1.51729	0.260222	0.00059994	0.000752126	0.0114191	1.44487e-05	chr1	37997832	T	C	Astrocyte	PC30	chr1_37997832_C_T_b38
chr1_3873098	ENSG00000169598	6810	1.04008	595.019	49.9721	3.80028e-06	15830	15830	44	49	0.757426	4.00632e-07	1.08974	0.191486	0.00219978	0.00173879	0.0226104	1.00441e-05	chr1	3873098	G	A	Astrocyte	PC30	chr1_3873098_A_G_b38
chr1_3891607	ENSG00000198912	6879	1.02944	691.781	52.2236	1.57992e-06	-8687	-8687	46	49	0.757426	2.61928e-07	0.743642	0.128159	0.00119988	0.000882363	0.0129999	8.15526e-06	chr1	3891607	C	T	Astrocyte	PC30	chr1_3891607_T_C_b38
chr1_40569139	ENSG00000187815	4615	1.06337	290.669	50.0141	1.7732e-06	91848	91848	53	60	0.29703	1.63078e-07	-0.746967	0.126043	0.00019998	0.000310132	0.00545899	2.32394e-05	chr1	40569139	C	T	Astrocyte	PC30	chr1_40569139_T_C_b38
chr1_41028139	ENSG00000235358	4403	1.00918	201.527	46.5539	4.1614e-20	-214235	-214235	21	21	0.10396	1.68528e-25	0.899527	0.0508109	9.999e-05	5.82285e-18	2.8596e-15	2.50022e-05	chr1	41028139	T	C	Astrocyte	PC30	chr1_41028139_C_T_b38
chr1_41279149	ENSG00000171790	4425	1.03124	244.053	49.3212	1.71739e-05	255911	255911	44	53	0.262376	2.07977e-06	0.35079	0.0667786	0.00319968	0.00347796	0.0392049	2.33426e-05	chr1	41279149	A	G	Astrocyte	PC30	chr1_41279149_G_A_b38
chr1_42943508	ENSG00000227533	3830	1.03033	126.889	47.4429	7.28441e-13	-15542	-15542	30	34	0.168317	6.70352e-16	4.92815	0.451017	9.999e-05	4.52709e-11	6.06342e-09	4.46725e-05	chr1	42943508	T	G	Astrocyte	PC30	chr1_42943508_G_T_b38
chr1_43389907	ENSG00000178922	3650	1.01674	166.415	49.6824	1.43579e-06	-64083	-64083	54	61	0.69802	1.15003e-07	-0.919275	0.152775	0.00019998	0.000206298	0.00389665	3.1597e-05	chr1	43389907	C	G	Astrocyte	PC30	chr1_43389907_G_C_b38
chr1_45377479	ENSG00000070759	3796	0.996194	127.664	48.6167	1.50571e-23	-113685	-113685	45	52	0.257426	1.00801e-28	43.9218	2.14853	9.999e-05	2.30856e-21	1.88956e-18	3.66283e-05	chr1	45377479	C	T	Astrocyte	PC30	chr1_45377479_T_C_b38
chr1_45529559	ENSG00000280670	3798	1.00904	101.634	44.9874	1.20691e-15	29479	29479	53	61	0.69802	2.15149e-20	-2.45223	0.17664	9.999e-05	9.3394e-14	2.69799e-11	4.95357e-05	chr1	45529559	A	T	Astrocyte	PC30	chr1_45529559_T_A_b38
chr1_46198577	ENSG00000171357	3845	1.01762	127.422	48.6176	8.84577e-21	-4758	-4758	27	29	0.143564	2.62512e-25	4.6896	0.267236	9.999e-05	5.40165e-19	3.31594e-16	4.14673e-05	chr1	46198577	G	A	Astrocyte	PC30	chr1_46198577_A_G_b38
chr1_48213716	ENSG00000117834	3465	1.03128	207.29	50.2987	8.7666e-07	-8970	-8970	50	58	0.287129	7.66034e-08	0.554251	0.0905255	0.00019998	0.000136942	0.00275944	2.74881e-05	chr1	48213716	T	C	Astrocyte	PC30	chr1_48213716_C_T_b38
chr1_54724125	ENSG00000243725	5034	1.01839	339.554	49.7791	3.03919e-11	8263	8263	21	21	0.10396	2.86132e-13	12.6905	1.36156	9.999e-05	7.30055e-09	5.29847e-07	1.56297e-05	chr1	54724125	T	G	Astrocyte	PC30	chr1_54724125_G_T_b38
chr1_56514550	ENSG00000162407	4907	1.02338	297.232	51.8217	1.82362e-06	-130752	-130752	12	13	0.0643564	2.77583e-07	95.1443	16.4402	0.00019998	0.00044999	0.00749118	1.83569e-05	chr1	56514550	C	A	Astrocyte	PC30	chr1_56514550_A_C_b38
chr1_58506159	ENSG00000173406	4795	1.01206	261.567	49.5491	2.46216e-11	-40576	-40576	51	61	0.30198	1.95377e-13	-40.9223	4.34427	9.999e-05	5.10406e-09	3.93707e-07	1.95799e-05	chr1	58506159	A	G	Astrocyte	PC30	chr1_58506159_G_A_b38
chr1_59858571	ENSG00000238242	3642	0.954121	129.939	41.4913	7.42899e-06	-256305	-256305	17	17	0.0841584	6.73235e-08	1.7803	0.289196	0.00149985	0.00135164	0.0182526	2.78885e-05	chr1	59858571	C	T	Astrocyte	PC30	chr1_59858571_T_C_b38
chr1_60622248	ENSG00000226476	3738	1.06183	285.891	50.909	4.90618e-06	-18260	-18260	61	77	0.618812	6.92331e-07	31.427	5.66604	0.00079992	0.000908625	0.0132862	2.34411e-05	chr1	60622248	G	A	Astrocyte	PC30	chr1_60622248_A_G_b38
chr1_62746035	ENSG00000125703	5035	1.04695	320.166	50.6918	7.49702e-06	-38098	-38098	12	13	0.0643564	1.07941e-06	20.1353	3.70912	0.00149985	0.00176951	0.0229693	1.93629e-05	chr1	62746035	C	T	Astrocyte	PC30	chr1_62746035_T_C_b38
chr1_63475531	ENSG00000142856	4918	1.00869	220.827	47.4663	1.16572e-10	-118191	-118191	58	70	0.346535	4.10428e-13	31.14	3.37488	9.999e-05	2.20347e-08	1.39329e-06	2.27535e-05	chr1	63475531	A	G	Astrocyte	PC30	chr1_63475531_G_A_b38
chr1_64195626	ENSG00000177414	4580	1.00904	191.847	47.2561	3.61049e-07	-7998	-7998	57	69	0.341584	9.48001e-09	0.349001	0.0524022	0.00019998	6.32772e-05	0.00143172	2.62427e-05	chr1	64195626	G	A	Astrocyte	PC30	chr1_64195626_A_G_b38
chr1_65386627	ENSG00000116678	4257	1.04049	177.936	48.404	6.89234e-06	-34026	-34026	75	99	0.490099	5.39859e-07	-19.8454	3.53603	0.00079992	0.000918078	0.0133881	3.36581e-05	chr1	65386627	G	A	Astrocyte	PC30	chr1_65386627_A_G_b38
chr1_65390271	ENSG00000213625	4256	1.03917	207.25	50.7484	1.00982e-10	-30317	-30317	73	96	0.524752	1.9909e-12	-7.14596	0.810271	9.999e-05	1.02931e-08	7.22132e-07	2.86951e-05	chr1	65390271	A	G	Astrocyte	PC30	chr1_65390271_G_A_b38
chr1_65403480	ENSG00000116675	4611	1.04812	168.454	47.6842	3.16447e-16	155260	155260	71	92	0.544554	4.74114e-20	-41.5206	3.04288	9.999e-05	1.19943e-14	3.92693e-12	3.70281e-05	chr1	65403480	C	T	Astrocyte	PC30	chr1_65403480_T_C_b38
chr1_70059551	ENSG00000237919	4145	1.02269	171.663	48.7882	2.23204e-05	28328	28328	59	73	0.638614	2.51724e-06	9.61028	1.84756	0.00349965	0.00333805	0.0380058	3.1663e-05	chr1	70059551	T	C	Astrocyte	PC30	chr1_70059551_C_T_b38
chr1_74031196	ENSG00000116783	4099	1.0435	142.391	50.3358	3.4887e-07	-204192	-204192	64	76	0.376238	2.59427e-08	10.8773	1.69907	0.00019998	3.16773e-05	0.000805727	4.27416e-05	chr1	74031196	A	C	Astrocyte	PC30	chr1_74031196_C_A_b38
chr1_74198025	ENSG00000162620	4045	1.00174	129.114	49.4843	4.91268e-07	-163	-163	72	97	0.480198	2.97198e-08	-1.23844	0.19451	9.999e-05	6.23226e-05	0.00141697	3.7399e-05	chr1	74198025	A	G	Astrocyte	PC30	chr1_74198025_G_A_b38
chr1_74222177	ENSG00000254685	4045	1.0274	141.937	50.4475	4.96563e-09	23938	23938	72	91	0.549505	1.73907e-10	-7.95437	1.03602	9.999e-05	4.72484e-07	2.12878e-05	3.93015e-05	chr1	74222177	G	GT	Astrocyte	PC30	chr1_74222177_GT_G_b38
chr1_75736452	ENSG00000117054	4902	1.03743	196.351	50.0705	1.30855e-09	12020	12020	53	67	0.331683	3.01556e-11	-5.60553	0.690025	9.999e-05	1.4327e-07	7.43239e-06	3.00039e-05	chr1	75736452	A	AT	Astrocyte	PC30	chr1_75736452_AT_A_b38
chr1_75980210	ENSG00000057468	4918	0.919728	91.6574	38.8198	6.90625e-09	183327	183327	11	12	0.0594059	5.299e-13	27.2398	2.97352	9.999e-05	2.05413e-06	7.58484e-05	3.15835e-05	chr1	75980210	T	C	Astrocyte	PC30	chr1_75980210_C_T_b38
chr1_75980210	ENSG00000154007	4820	0.957634	123.271	42.8579	3.74794e-06	47805	47805	11	12	0.0594059	4.23083e-08	0.292588	0.0466202	0.00059994	0.000650601	0.0101971	3.0054e-05	chr1	75980210	T	C	Astrocyte	PC30	chr1_75980210_C_T_b38
chr1_8038402	ENSG00000238290	4443	1.03815	385.684	51.7351	2.50763e-06	11663	11663	75	92	0.455446	3.91893e-07	1.92533	0.33797	0.00089991	0.000729608	0.0111856	1.53356e-05	chr1	8038402	A	G	Astrocyte	PC30	chr1_8038402_G_A_b38
chr1_816376	ENSG00000225880	2357	0.989195	239.747	49.8007	8.37421e-15	-11164	-11164	22	23	0.113861	1.51318e-17	1.06699	0.0891107	9.999e-05	2.69803e-12	5.09615e-10	1.87207e-05	chr1	816376	C	T	Astrocyte	PC30	chr1_816376_T_C_b38
chr1_8401001	ENSG00000142599	4175	1.03417	389.978	51.5791	9.52099e-11	-447921	-447921	56	66	0.673267	2.80176e-12	-33.2895	3.81262	9.999e-05	2.03898e-08	1.29484e-06	1.48437e-05	chr1	8401001	G	C	Astrocyte	PC30	chr1_8401001_C_G_b38
chr1_8424168	ENSG00000232912	4722	1.03446	409.221	51.0443	1.0899e-05	-478	-478	54	66	0.326733	1.82252e-06	0.448785	0.0848602	0.00289971	0.00363828	0.040394	1.41677e-05	chr1	8424168	T	C	Astrocyte	PC30	chr1_8424168_C_T_b38
chr1_84574387	ENSG00000117151	4587	1.03312	202.757	47.7579	1.39315e-06	-94	-94	37	42	0.207921	6.13542e-08	-4.31704	0.698546	0.00019998	0.000212412	0.00399166	2.83861e-05	chr1	84574387	A	C	Astrocyte	PC30	chr1_84574387_C_A_b38
chr1_84588017	ENSG00000122432	4596	1.03299	241.423	50.0559	1.93125e-08	81716	81716	55	70	0.346535	7.47708e-10	-4.94612	0.676881	9.999e-05	3.06601e-06	0.000105788	2.38231e-05	chr1	84588017	G	GA	Astrocyte	PC30	chr1_84588017_GA_G_b38
chr1_85040014	ENSG00000153898	4499	1.02082	183.97	46.0753	2.73046e-10	42900	42900	73	97	0.480198	5.47833e-13	1.13382	0.123886	9.999e-05	3.50866e-08	2.10134e-06	2.92399e-05	chr1	85040014	A	G	Astrocyte	PC30	chr1_85040014_G_A_b38
chr1_85770308	ENSG00000117174	5303	1.00988	243.777	49.468	5.77079e-07	61874	61874	72	95	0.529703	3.59081e-08	-8.98143	1.4215	0.00019998	0.000128332	0.00261509	2.07511e-05	chr1	85770308	GA	G	Astrocyte	PC30	chr1_85770308_G_GA_b38
chr1_86451817	ENSG00000122417	4946	1.04276	202.489	48.0741	2.54366e-05	55474	55474	73	92	0.544554	2.48938e-06	-5.16448	0.992292	0.00419958	0.00402548	0.0435763	2.99401e-05	chr1	86451817	A	G	Astrocyte	PC30	chr1_86451817_G_A_b38
chr1_93294077	ENSG00000223745	3533	1.02167	132.075	49.5864	6.59134e-07	-51949	-51949	28	33	0.163366	4.37656e-08	-24.1119	3.84727	9.999e-05	7.04359e-05	0.00156285	4.09193e-05	chr1	93294077	T	C	Astrocyte	PC30	chr1_93294077_C_T_b38
chr1_95188154	ENSG00000117519	4608	0.988893	191.373	46.3332	5.0477e-06	260930	260930	11	12	0.0594059	2.00959e-07	60.8519	10.3634	0.00149985	0.00104777	0.014886	2.34111e-05	chr1	95188154	A	G	Astrocyte	PC30	chr1_95188154_G_A_b38
chr1_95226754	ENSG00000226026	4624	1.02842	230.018	49.9201	2.38085e-08	-7247	-7247	75	92	0.544554	9.10886e-10	-7.03128	0.968893	9.999e-05	3.83404e-06	0.000129855	2.43885e-05	chr1	95226754	A	G	Astrocyte	PC30	chr1_95226754_G_A_b38
chr1_95246494	ENSG00000122481	4624	1.05947	220.178	49.3169	1.09619e-05	12283	12283	16	17	0.0841584	1.20721e-06	9.09106	1.68391	0.00129987	0.0016411	0.0214537	3.00654e-05	chr1	95246494	T	TGAGACTCA	Astrocyte	PC30	chr1_95246494_TGAGACTCA_T_b38
chr1_99851838	ENSG00000162688	4247	1.04861	188.391	50.4159	9.13804e-09	1476	1476	38	42	0.207921	3.5394e-10	-17.0905	2.27956	9.999e-05	8.84196e-07	3.71136e-05	3.31952e-05	chr1	99851838	G	A	Astrocyte	PC30	chr1_99851838_A_G_b38
chr1_99878940	ENSG00000122477	3807	1.04378	161.459	50.884	3.00926e-07	-299328	-299328	14	14	0.0693069	2.59416e-08	3.25586	0.508574	9.999e-05	3.08628e-05	0.000789413	3.77511e-05	chr1	99878940	G	A	Astrocyte	PC30	chr1_99878940_A_G_b38
chr20_1226073	ENSG00000244588	6066	1.01449	680.505	50.8565	3.362e-10	28	28	74	100	0.49505	8.66007e-12	0.966187	0.114448	9.999e-05	1.82178e-07	9.22348e-06	7.63025e-06	chr20	1226073	CGACCCGGACCCGA	C	Astrocyte	PC30	chr20_1226073_C_CGACCCGGACCCGA_b38
chr20_18396385	ENSG00000089091	5478	1.04419	320.719	49.1636	6.6426e-09	-70897	-70897	21	22	0.108911	1.43026e-10	5.7818	0.748209	0.00019998	1.17357e-06	4.6857e-05	1.90478e-05	chr20	18396385	G	A	Astrocyte	PC30	chr20_18396385_A_G_b38
chr20_18500187	ENSG00000101310	5428	1.02336	315.934	48.8456	4.05086e-06	-7334	-7334	20	21	0.10396	3.17708e-07	3.25919	0.566629	0.00119988	0.00108379	0.0153091	1.72682e-05	chr20	18500187	G	A	Astrocyte	PC30	chr20_18500187_A_G_b38
chr20_18583348	ENSG00000125821	5514	1.04592	355.793	50.7775	7.18209e-08	-4595	-4595	67	80	0.60396	4.64152e-09	6.22426	0.909654	9.999e-05	1.54123e-05	0.000425223	1.73293e-05	chr20	18583348	G	A	Astrocyte	PC30	chr20_18583348_A_G_b38
chr20_1915413	ENSG00000101307	6212	0.99591	603.869	50.6673	2.45888e-15	295351	295351	59	72	0.356436	6.70508e-18	0.649526	0.0532241	9.999e-05	1.66269e-12	3.40228e-10	7.73079e-06	chr20	1915413	A	G	Astrocyte	PC30	chr20_1915413_G_A_b38
chr20_23433542	ENSG00000125814	4720	1.03719	260.408	51.7256	1.85371e-06	12022	12022	51	66	0.326733	2.75725e-07	4.51664	0.780204	0.00039996	0.000357493	0.00612436	2.25951e-05	chr20	23433542	G	T	Astrocyte	PC30	chr20_23433542_T_G_b38
chr20_25067770	ENSG00000100987	4325	0.980361	162.793	48.2178	3.65462e-06	-14372	-14372	42	48	0.237624	2.34119e-07	-2.16793	0.371737	0.00089991	0.000693782	0.0107595	2.61594e-05	chr20	25067770	A	C	Astrocyte	PC30	chr20_25067770_C_A_b38
chr20_25498422	ENSG00000101004	4039	1.02684	169.171	50.2069	1.43982e-07	-87110	-87110	72	92	0.455446	8.67889e-09	9.85182	1.47425	9.999e-05	1.81056e-05	0.000495378	3.28732e-05	chr20	25498422	G	A	Astrocyte	PC30	chr20_25498422_A_G_b38
chr20_25918487	ENSG00000175170	3290	1.01463	134.542	49.4963	3.21669e-11	50261	50261	49	58	0.287129	2.62095e-13	-14.7759	1.58143	9.999e-05	3.24532e-09	2.65629e-07	3.86195e-05	chr20	25918487	A	T	Astrocyte	PC30	chr20_25918487_T_A_b38
chr20_276086	ENSG00000196476	3750	1.03008	581.061	53.4047	3.92799e-10	-14693	-14693	63	79	0.608911	3.24133e-11	2.73607	0.337567	9.999e-05	1.42222e-07	7.40409e-06	9.74303e-06	chr20	276086	A	T	Astrocyte	PC30	chr20_276086_T_A_b38
chr20_30915706	ENSG00000281376	3376	1.03756	197.078	51.0617	1.75076e-05	-805802	-805802	41	41	0.20297	3.18477e-06	0.294667	0.0573506	0.00289971	0.00273887	0.0325784	2.99153e-05	chr20	30915706	T	C	Astrocyte	PC30	chr20_30915706_C_T_b38
chr20_3217924	ENSG00000125877	5837	1.04176	483.816	51.5649	1.02116e-06	9055	9055	42	48	0.237624	1.3233e-07	-1.78215	0.297984	0.00039996	0.000352947	0.00606763	1.24644e-05	chr20	3217924	TTTTTC	T	Astrocyte	PC30	chr20_3217924_T_TTTTTC_b38
chr20_34981708	ENSG00000100991	2966	0.978481	77.9182	49.6553	1.42377e-05	-111100	-111100	52	62	0.693069	1.79804e-06	4.09066	0.772968	0.00079992	0.00129496	0.0176982	5.40436e-05	chr20	34981708	C	T	Astrocyte	PC30	chr20_34981708_T_C_b38
chr20_35262475	ENSG00000125966	2954	1.01418	72.615	48.2023	3.17411e-05	35784	35784	36	44	0.217822	3.37596e-06	-1.29032	0.251908	0.00169983	0.00209976	0.026239	7.13709e-05	chr20	35262475	G	A	Astrocyte	PC30	chr20_35262475_A_G_b38
chr20_35275830	ENSG00000126005	2908	1.00575	74.1357	48.7551	1.21261e-06	-2302	-2302	31	39	0.193069	7.07597e-08	-5.46636	0.889831	0.00019998	8.5003e-05	0.00183629	6.66449e-05	chr20	35275830	G	A	Astrocyte	PC30	chr20_35275830_A_G_b38
chr20_35566507	ENSG00000125991	2829	1.02534	86.4973	48.5336	3.72701e-08	24468	24468	17	18	0.0891089	9.08607e-10	2.51898	0.347079	9.999e-05	2.31502e-06	8.33917e-05	6.37571e-05	chr20	35566507	C	T	Astrocyte	PC30	chr20_35566507_T_C_b38
chr20_38962555	ENSG00000101452	3825	1.04904	208.242	49.4987	1.68912e-05	255	255	54	71	0.351485	2.12696e-06	-1.79107	0.341351	0.00159984	0.00260508	0.0313056	3.01008e-05	chr20	38962555	T	C	Astrocyte	PC30	chr20_38962555_C_T_b38
chr20_41560277	ENSG00000124177	4164	1.03855	251.656	49.251	9.22367e-07	-58108	-58108	35	38	0.188119	5.91469e-08	-15.2443	2.46292	9.999e-05	0.000165313	0.0032561	2.35528e-05	chr20	41560277	C	T	Astrocyte	PC30	chr20_41560277_T_C_b38
chr20_44885562	ENSG00000101104	4705	1.05518	304.03	51.2202	2.69406e-09	-24499	-24499	55	63	0.311881	1.16912e-10	-2.67557	0.343957	9.999e-05	3.68951e-07	1.70936e-05	2.12934e-05	chr20	44885562	T	C	Astrocyte	PC30	chr20_44885562_C_T_b38
chr20_45427440	ENSG00000124155	4142	1.04369	238.479	49.4526	8.09925e-06	11355	11355	58	71	0.648515	8.66885e-07	1.41964	0.25873	0.0009999	0.00144095	0.0193148	2.55479e-05	chr20	45427440	CGTG	C	Astrocyte	PC30	chr20_45427440_C_CGTG_b38
chr20_45785447	ENSG00000182931	4169	0.986785	193.44	46.3149	1.82083e-09	80427	80427	59	68	0.663366	7.29e-12	-1.4256	0.16799	9.999e-05	4.31008e-07	1.95989e-05	2.28741e-05	chr20	45785447	T	C	Astrocyte	PC30	chr20_45785447_C_T_b38
chr20_45794516	ENSG00000124116	4255	1.02769	212.202	47.4312	6.99869e-07	2583	2583	59	68	0.663366	2.32269e-08	-1.12509	0.174965	9.999e-05	0.000114968	0.00238904	2.63298e-05	chr20	45794516	A	T	Astrocyte	PC30	chr20_45794516_T_A_b38
chr20_49914046	ENSG00000197818	4603	1.03516	269.783	50.3886	2.01871e-06	101332	101332	66	91	0.549505	2.1153e-07	-3.75222	0.640485	0.00079992	0.000411721	0.00690088	2.15722e-05	chr20	49914046	C	A	Astrocyte	PC30	chr20_49914046_A_C_b38
chr20_50746645	ENSG00000124171	4888	1.03177	383.224	51.6777	4.76813e-07	15064	15064	50	58	0.287129	5.65969e-08	1.7291	0.278846	0.00019998	0.000137101	0.00275944	1.49094e-05	chr20	50746645	T	G	Astrocyte	PC30	chr20_50746645_G_T_b38
chr20_56403979	ENSG00000087589	5344	1.01709	459.452	51.2647	6.82271e-10	-8134	-8134	17	17	0.0841584	2.39589e-11	-3.48359	0.425746	9.999e-05	2.40912e-07	1.17528e-05	1.14673e-05	chr20	56403979	A	G	Astrocyte	PC30	chr20_56403979_G_A_b38
chr20_62193129	ENSG00000101181	6608	1.04248	801.899	53.355	1.07478e-06	10100	10100	42	47	0.232673	2.28127e-07	-3.14657	0.53892	0.00049995	0.00062667	0.00989573	7.54933e-06	chr20	62193129	T	A	Astrocyte	PC30	chr20_62193129_A_T_b38
chr20_62253821	ENSG00000130703	6551	1.02504	817.509	53.9435	2.90527e-06	21898	21898	73	97	0.519802	8.00563e-07	-1.70727	0.309959	0.00229977	0.00201723	0.025352	6.73613e-06	chr20	62253821	T	C	Astrocyte	PC30	chr20_62253821_C_T_b38
chr20_62795733	ENSG00000060491	6386	1.01159	677.094	52.4586	2.42387e-06	-9103	-9103	68	92	0.455446	4.53901e-07	-1.53282	0.270909	0.00109989	0.00151485	0.0201123	7.54425e-06	chr20	62795733	C	A	Astrocyte	PC30	chr20_62795733_A_C_b38
chr20_63261160	ENSG00000101198	6322	1.03597	628.511	51.4665	1.99504e-06	-11535	-11535	54	62	0.693069	2.8013e-07	-8.56725	1.48097	0.00109989	0.000970135	0.0139207	9.3008e-06	chr20	63261160	A	C	Astrocyte	PC30	chr20_63261160_C_A_b38
chr21_25518880	ENSG00000185433	4820	1.02985	229.606	49.8053	3.55974e-07	87178	87178	13	15	0.0742574	2.23851e-08	3.74562	0.581633	9.999e-05	6.09268e-05	0.00139384	2.46238e-05	chr21	25518880	A	G	Astrocyte	PC30	chr21_25518880_G_A_b38
chr21_28771968	ENSG00000236532	5951	0.994023	174.8	45.603	8.34617e-06	543300	543300	26	29	0.143564	3.09104e-07	1.76504	0.306479	0.00219978	0.00151967	0.020137	2.64147e-05	chr21	28771968	G	GA	Astrocyte	PC30	chr21_28771968_GA_G_b38
chr21_29076476	ENSG00000156253	4877	1.04814	165.708	49.0526	3.34463e-07	57115	57115	45	49	0.757426	1.61669e-08	-0.642935	0.0985591	0.00019998	3.38584e-05	0.000854171	3.76464e-05	chr21	29076476	A	G	Astrocyte	PC30	chr21_29076476_G_A_b38
chr21_32408368	ENSG00000142207	5202	0.979023	270.129	45.6972	1.25706e-05	15355	15355	20	23	0.113861	5.4212e-07	3.93141	0.700631	0.00419958	0.00385274	0.0421711	1.56384e-05	chr21	32408368	T	C	Astrocyte	PC30	chr21_32408368_C_T_b38
chr21_36064765	ENSG00000159228	5586	1.03498	338.073	50.5768	8.417e-06	-5177	-5177	54	64	0.683168	1.20281e-06	-4.76838	0.883076	0.00129987	0.00227985	0.0281229	1.71983e-05	chr21	36064765	G	A	Astrocyte	PC30	chr21_36064765_A_G_b38
chr21_36173867	ENSG00000185917	5611	1.01822	343.731	51.0014	3.18585e-06	94477	94477	71	93	0.539604	4.27424e-07	1.54944	0.273081	0.00109989	0.000959153	0.0138135	1.54246e-05	chr21	36173867	T	TA	Astrocyte	PC30	chr21_36173867_TA_T_b38
chr21_36970827	ENSG00000159267	5566	1.03578	338.528	49.7085	6.7539e-06	-19410	-19410	72	92	0.455446	7.44111e-07	-8.41151	1.52177	0.00129987	0.00180894	0.0233577	1.72496e-05	chr21	36970827	C	T	Astrocyte	PC30	chr21_36970827_T_C_b38
chr21_37079533	ENSG00000182670	5455	1.03851	329.693	49.3179	2.75909e-11	6306	6306	67	95	0.529703	1.96963e-13	26.4032	2.80356	9.999e-05	4.38514e-09	3.47345e-07	1.79742e-05	chr21	37079533	G	T	Astrocyte	PC30	chr21_37079533_T_G_b38
chr21_39389130	ENSG00000182093	6168	1.03563	461.631	51.2443	3.86078e-14	11431	11431	51	66	0.673267	2.57483e-16	-4.01753	0.359106	9.999e-05	7.26595e-12	1.23045e-09	1.26393e-05	chr21	39389130	C	G	Astrocyte	PC30	chr21_39389130_G_C_b38
chr21_39445145	ENSG00000157578	6125	0.999526	356.958	47.7351	3.04752e-09	-661	-661	62	81	0.59901	2.85464e-11	-2.05369	0.252369	9.999e-05	1.09516e-06	4.40847e-05	1.33557e-05	chr21	39445145	A	C	Astrocyte	PC30	chr21_39445145_C_A_b38
chr21_43117124	ENSG00000160201	5410	1.06204	434.477	51.639	2.16254e-06	9553	9553	29	43	0.212871	3.22017e-07	-2.30784	0.401478	0.00059994	0.00059299	0.00946535	1.54412e-05	chr21	43117124	G	C	Astrocyte	PC30	chr21_43117124_C_G_b38
chr21_43695174	ENSG00000160208	4348	1.02397	335.328	50.6081	1.23934e-05	35613	35613	61	74	0.633663	1.91293e-06	1.49244	0.2829	0.00329967	0.00359915	0.0401107	1.63248e-05	chr21	43695174	C	CT	Astrocyte	PC30	chr21_43695174_CT_C_b38
chr21_44024948	ENSG00000241945	4426	1.01651	389.538	49.8844	3.36016e-17	-82426	-82426	43	47	0.232673	2.12602e-20	1.05118	0.0756996	9.999e-05	7.66711e-15	2.79905e-12	1.34814e-05	chr21	44024948	G	C	Astrocyte	PC30	chr21_44024948_C_G_b38
chr21_44056947	ENSG00000160221	4469	1.04383	395.368	50.2849	2.15087e-15	-76664	-76664	42	46	0.227723	4.28284e-18	1.51289	0.12269	9.999e-05	2.46777e-13	5.88552e-11	1.54222e-05	chr21	44056947	A	AT	Astrocyte	PC30	chr21_44056947_AT_A_b38
chr21_45835616	ENSG00000183570	6664	1.06017	417.93	49.4931	1.47405e-09	191921	191921	26	28	0.138614	2.6701e-11	11.3728	1.39463	9.999e-05	2.53777e-07	1.23396e-05	1.5898e-05	chr21	45835616	G	T	Astrocyte	PC30	chr21_45835616_T_G_b38
chr21_46000809	ENSG00000142156	5319	1.02792	304.833	48.7154	7.54886e-06	19038	19038	49	54	0.267327	6.56399e-07	3.32866	0.598608	0.0019998	0.00191682	0.0243873	1.83523e-05	chr21	46000809	C	G	Astrocyte	PC30	chr21_46000809_G_C_b38
chr21_46297436	ENSG00000182362	4505	1.03515	291.914	50.573	3.84926e-11	11093	11093	52	61	0.69802	5.81792e-13	-2.4848	0.27196	9.999e-05	5.81559e-09	4.38142e-07	1.99357e-05	chr21	46297436	G	C	Astrocyte	PC30	chr21_46297436_C_G_b38
chr21_46346736	ENSG00000160294	4505	1.02858	262.024	49.6409	1.19107e-06	60438	60438	67	77	0.381188	9.07317e-08	-2.47206	0.406674	9.999e-05	0.00024473	0.00450138	2.14282e-05	chr21	46346736	A	G	Astrocyte	PC30	chr21_46346736_G_A_b38
chr22_17149499	ENSG00000069998	6382	0.988805	393.805	45.7854	5.63479e-10	-15789	-15789	70	88	0.435644	1.19135e-12	2.60383	0.290883	9.999e-05	2.64655e-07	1.28262e-05	1.13709e-05	chr22	17149499	C	G	Astrocyte	PC30	chr22_17149499_G_C_b38
chr22_18529023	ENSG00000278558	3488	0.951528	180.204	44.6642	1.30572e-06	1220	1220	28	53	0.262376	1.95326e-08	0.139122	0.0214866	0.00079992	0.000359709	0.0061409	1.97813e-05	chr22	18529023	TCTA	T	Astrocyte	PC30	chr22_18529023_T_TCTA_b38
chr22_21002830	ENSG00000099957	3959	0.986966	283.683	47.8488	2.20133e-08	-6979	-6979	18	20	0.0990099	3.56506e-10	0.437245	0.0583348	9.999e-05	7.34031e-06	0.000224833	1.56142e-05	chr22	21002830	A	G	Astrocyte	PC30	chr22_21002830_G_A_b38
chr22_21045993	ENSG00000187905	3899	0.896235	120.162	35.2399	4.01445e-06	46	46	15	15	0.0742574	1.61074e-09	1.45772	0.204964	0.00209979	0.00110863	0.0156002	2.04687e-05	chr22	21045993	C	G	Astrocyte	PC30	chr22_21045993_G_C_b38
chr22_23313032	ENSG00000236611	6409	1.00337	477.946	50.8684	4.9102e-08	-13585	-13585	63	82	0.405941	3.06401e-09	0.71692	0.103179	9.999e-05	2.26084e-05	0.000595867	1.01981e-05	chr22	23313032	A	G	Astrocyte	PC30	chr22_23313032_G_A_b38
chr22_23528511	ENSG00000178248	5764	1.01147	350.547	48.7311	1.73818e-06	41530	41530	22	24	0.881188	1.0917e-07	-0.259054	0.0429558	0.0009999	0.000556802	0.00897523	1.4562e-05	chr22	23528511	G	A	Astrocyte	PC30	chr22_23528511_A_G_b38
chr22_23635844	ENSG00000189269	5347	1.02677	406.368	51.1431	3.85355e-10	3522	3522	61	81	0.40099	1.16224e-11	-1.16832	0.139635	9.999e-05	1.01774e-07	5.4525e-06	1.36802e-05	chr22	23635844	A	G	Astrocyte	PC30	chr22_23635844_G_A_b38
chr22_23722627	ENSG00000128322	5439	0.991966	348.81	49.1408	5.2576e-07	142324	142324	33	40	0.19802	2.88629e-08	0.368697	0.0578393	0.00019998	0.00019716	0.00375778	1.30787e-05	chr22	23722627	G	A	Astrocyte	PC30	chr22_23722627_A_G_b38
chr22_23916620	ENSG00000133433	5141	0.998819	297.648	46.9144	3.63192e-06	-44576	-44576	39	42	0.792079	1.57571e-07	-4.82253	0.812523	0.00079992	0.00108975	0.0153786	1.59515e-05	chr22	23916620	C	CA	Astrocyte	PC30	chr22_23916620_CA_C_b38
chr22_23944682	ENSG00000218537	5202	0.993502	361.312	49.4018	3.78299e-07	45751	45751	66	85	0.579208	2.1097e-08	0.158501	0.0245545	9.999e-05	0.000145205	0.00288704	1.27404e-05	chr22	23944682	T	C	Astrocyte	PC30	chr22_23944682_C_T_b38
chr22_26658868	ENSG00000225783	5991	1.01066	852.423	54.2789	2.04262e-06	12456	12456	31	35	0.826733	5.87467e-07	19.0756	3.41245	0.00169983	0.00161843	0.0211949	5.96081e-06	chr22	26658868	G	A	Astrocyte	PC30	chr22_26658868_A_G_b38
chr22_26678805	ENSG00000244625	6057	1.01721	776.319	52.7633	5.79874e-06	6057	6057	65	92	0.455446	1.31692e-06	3.51419	0.653738	0.00419958	0.00406255	0.0438973	6.79142e-06	chr22	26678805	G	A	Astrocyte	PC30	chr22_26678805_A_G_b38
chr22_28079543	ENSG00000235954	4654	1.02974	506.372	52.9892	1.98664e-06	160166	160166	11	12	0.0594059	4.14357e-07	11.0454	1.9439	0.00069993	0.000808452	0.0120828	1.11592e-05	chr22	28079543	C	T	Astrocyte	PC30	chr22_28079543_T_C_b38
chr22_30538829	ENSG00000214491	3947	1.00833	138.329	45.6355	7.2149e-06	-7913	-7913	49	58	0.712871	2.58106e-07	1.46974	0.253126	0.00129987	0.000938437	0.0136351	3.62488e-05	chr22	30538829	C	T	Astrocyte	PC30	chr22_30538829_T_C_b38
chr22_31446104	ENSG00000198089	4539	1.03578	215.537	48.7881	4.92323e-08	-42585	-42585	77	100	0.504951	1.41411e-09	2.28481	0.319769	9.999e-05	6.93538e-06	0.000216023	2.70916e-05	chr22	31446104	T	C	Astrocyte	PC30	chr22_31446104_C_T_b38
chr22_32333987	ENSG00000184459	5422	0.994975	284.282	47.7077	1.21114e-05	-130498	-130498	18	20	0.0990099	9.01096e-07	0.238251	0.0435031	0.00479952	0.00354398	0.0397399	1.63325e-05	chr22	32333987	C	CACAG	Astrocyte	PC30	chr22_32333987_CACAG_C_b38
chr22_32381136	ENSG00000205853	5303	1.0234	296.857	49.0243	2.42925e-07	-971	-971	37	44	0.217822	1.08452e-08	-0.782398	0.118087	0.00029997	5.71101e-05	0.00132088	1.83824e-05	chr22	32381136	C	G	Astrocyte	PC30	chr22_32381136_G_C_b38
chr22_32476271	ENSG00000100225	5426	0.975729	273.755	47.3988	2.76221e-06	1594	1594	59	73	0.361386	1.29315e-07	5.42316	0.905867	0.00089991	0.000909014	0.0132862	1.51277e-05	chr22	32476271	C	A	Astrocyte	PC30	chr22_32476271_A_C_b38
chr22_36192066	ENSG00000128284	4940	0.992482	368.16	49.166	2.76728e-06	25888	25888	75	99	0.509901	2.18693e-07	-2.52025	0.430835	0.0009999	0.0010758	0.0152109	1.24289e-05	chr22	36192066	T	C	Astrocyte	PC30	chr22_36192066_C_T_b38
chr22_36201506	ENSG00000100336	4958	0.958679	297.355	46.1971	1.14646e-05	-3335	-3335	17	18	0.0891089	5.55099e-07	-1.52215	0.271571	0.00469953	0.00437707	0.046447	1.25398e-05	chr22	36201506	A	G	Astrocyte	PC30	chr22_36201506_G_A_b38
chr22_36397146	ENSG00000223695	5158	0.963616	316.929	45.8018	4.35726e-06	8519	8519	10	11	0.0544554	1.40884e-07	1.74434	0.292458	0.0019998	0.00177993	0.0230437	1.21326e-05	chr22	36397146	T	TA	Astrocyte	PC30	chr22_36397146_TA_T_b38
chr22_38756407	ENSG00000184949	4092	1.04582	275.347	50.6157	7.57719e-06	99777	99777	55	65	0.321782	1.07275e-06	4.67398	0.860731	0.00119988	0.00153968	0.0203262	2.23802e-05	chr22	38756407	G	A	Astrocyte	PC30	chr22_38756407_A_G_b38
chr22_38757945	ENSG00000100324	3771	1.04095	262.394	51.024	8.88304e-06	-641834	-641834	11	11	0.0544554	1.4278e-06	4.26083	0.795833	0.00149985	0.0017844	0.0230813	2.28819e-05	chr22	38757945	G	C	Astrocyte	PC30	chr22_38757945_C_G_b38
chr22_39051413	ENSG00000128394	4026	1.05521	304.85	50.8878	1.3355e-10	10808	10808	83	99	0.509901	2.966e-12	0.443992	0.0509354	9.999e-05	1.55321e-08	1.01704e-06	2.12393e-05	chr22	39051413	C	T	Astrocyte	PC30	chr22_39051413_T_C_b38
chr22_39076172	ENSG00000239713	4003	1.02996	328.272	52.2854	2.57223e-06	-896	-896	63	74	0.633663	4.64853e-07	-0.388573	0.0687521	0.00079992	0.000674039	0.0105086	1.72335e-05	chr22	39076172	A	C	Astrocyte	PC30	chr22_39076172_C_A_b38
chr22_39492769	ENSG00000128268	3758	0.985026	202.971	47.7491	1.59517e-05	35756	35756	54	68	0.663366	1.28469e-06	-2.42879	0.451267	0.0039996	0.00354431	0.0397399	2.15735e-05	chr22	39492769	G	A	Astrocyte	PC30	chr22_39492769_A_G_b38
chr22_41186680	ENSG00000231993	3299	1.00113	79.3678	45.1685	5.86131e-07	-10829	-10829	60	80	0.60396	8.15064e-09	0.832847	0.12433	0.00019998	4.59742e-05	0.00110495	6.06258e-05	chr22	41186680	T	TA	Astrocyte	PC30	chr22_41186680_TA_T_b38
chr22_41591623	ENSG00000172346	3649	0.975168	105.342	44.7953	2.12983e-09	30612	30612	33	35	0.173267	3.9549e-12	8.77001	1.01471	9.999e-05	3.31495e-07	1.55539e-05	3.91817e-05	chr22	41591623	C	T	Astrocyte	PC30	chr22_41591623_T_C_b38
chr22_41974987	ENSG00000183066	4435	1.05694	166.039	48.0406	3.13065e-08	-23739	-23739	74	98	0.485149	5.99293e-10	12.7502	1.73155	9.999e-05	2.5359e-06	9.0245e-05	3.9347e-05	chr22	41974987	C	T	Astrocyte	PC30	chr22_41974987_T_C_b38
chr22_42033045	ENSG00000237037	4493	1.04427	169.619	47.8787	2.16773e-07	-57887	-57887	56	70	0.653465	6.26808e-09	2.13782	0.315975	9.999e-05	2.29529e-05	0.00060279	3.60287e-05	chr22	42033045	G	A	Astrocyte	PC30	chr22_42033045_A_G_b38
chr22_42123461	ENSG00000183172	4477	1.04206	175.161	48.5285	2.67203e-05	43769	43769	52	66	0.326733	2.94969e-06	-1.29247	0.250538	0.00289971	0.00365891	0.0405197	3.44803e-05	chr22	42123461	AT	A	Astrocyte	PC30	chr22_42123461_A_AT_b38
chr22_42565271	ENSG00000183569	5028	1.001	266.513	48.2218	2.65356e-06	11653	11653	44	51	0.252475	1.57745e-07	-2.14661	0.361689	0.00059994	0.000701547	0.010857	1.80411e-05	chr22	42565271	C	T	Astrocyte	PC30	chr22_42565271_T_C_b38
chr22_42607677	ENSG00000189306	4998	1.00884	231.612	46.2414	7.41719e-08	87880	87880	17	18	0.0891089	8.44147e-10	3.67493	0.50505	9.999e-05	1.55334e-05	0.000427765	2.17122e-05	chr22	42607677	A	G	Astrocyte	PC30	chr22_42607677_G_A_b38
chr22_45315973	ENSG00000100376	6469	0.983482	579.166	50.1721	4.28543e-24	7004	7004	27	30	0.851485	1.57364e-28	-21.9547	1.08311	9.999e-05	5.47185e-21	4.24299e-18	7.49125e-06	chr22	45315973	A	G	Astrocyte	PC30	chr22_45315973_G_A_b38
chr22_45516496	ENSG00000077942	6305	1.03469	640.81	52.4422	7.67098e-06	14257	14257	40	46	0.227723	1.6803e-06	5.48873	1.0336	0.00409959	0.00401693	0.0435158	9.0591e-06	chr22	45516496	A	G	Astrocyte	PC30	chr22_45516496_G_A_b38
chr22_47736839	ENSG00000280080	5835	1.0091	490.982	51.3246	5.07122e-07	820796	820796	39	45	0.222772	5.47152e-08	0.0832438	0.0134056	9.999e-05	0.000229961	0.00427675	1.02578e-05	chr22	47736839	T	C	Astrocyte	PC30	chr22_47736839_C_T_b38
chr22_49052447	ENSG00000286381	8830	1.00083	750.479	49.9914	3.32404e-07	-103	-103	67	86	0.574257	2.19128e-08	0.226124	0.0350835	0.00069993	0.000247628	0.00454379	6.40064e-06	chr22	49052447	A	G	Astrocyte	PC30	chr22_49052447_G_A_b38
chr22_50144197	ENSG00000100427	6202	1.02031	509.745	49.7769	8.22443e-06	58770	58770	44	51	0.252475	9.5909e-07	5.86895	1.07489	0.00329967	0.00371088	0.0409838	1.05232e-05	chr22	50144197	G	A	Astrocyte	PC30	chr22_50144197_A_G_b38
chr22_50200073	ENSG00000273253	5470	1.02854	511.023	51.5825	6.98815e-07	-765	-765	16	17	0.915842	8.56855e-08	-1.26754	0.208013	9.999e-05	0.000281179	0.00505291	1.09855e-05	chr22	50200073	C	T	Astrocyte	PC30	chr22_50200073_T_C_b38
chr22_50249806	ENSG00000188130	5178	1.04365	466.06	51.0147	4.80841e-08	-11911	-11911	50	61	0.69802	3.14997e-09	-1.39115	0.200417	9.999e-05	1.37792e-05	0.000388906	1.30707e-05	chr22	50249806	C	T	Astrocyte	PC30	chr22_50249806_T_C_b38
chr22_50562842	ENSG00000217442	3708	0.962625	223.749	47.6021	1.76532e-06	-78	-78	17	18	0.0891089	7.85217e-08	0.309922	0.0506723	0.00049995	0.000537445	0.00874151	1.70802e-05	chr22	50562842	A	G	Astrocyte	PC30	chr22_50562842_G_A_b38
chr2_101266201	ENSG00000163162	4959	1.01757	241.187	50.2675	1.62046e-09	-42501	-42501	13	13	0.935644	4.25264e-11	-16.6236	2.06862	9.999e-05	2.9934e-07	1.42264e-05	2.19025e-05	chr2	101266201	C	G	Astrocyte	PC30	chr2_101266201_G_C_b38
chr2_104755583	ENSG00000234177	4139	1.03269	283.877	51.9084	4.74283e-07	-2137	-2137	73	86	0.425743	6.02228e-08	1.90445	0.307923	9.999e-05	9.91916e-05	0.00210879	2.02279e-05	chr2	104755583	G	T	Astrocyte	PC30	chr2_104755583_T_G_b38
chr2_105044555	ENSG00000224509	4700	0.992599	228.997	47.3689	7.45329e-11	6058	6058	66	88	0.435644	2.20657e-13	5.36307	0.571258	9.999e-05	1.9544e-08	1.25457e-06	1.99957e-05	chr2	105044555	G	A	Astrocyte	PC30	chr2_105044555_A_G_b38
chr2_105823025	ENSG00000229743	4320	1.02701	304.393	52.4483	1.50509e-05	950371	950371	23	24	0.118812	3.62609e-06	1.08088	0.211822	0.0029997	0.00390644	0.0425063	1.82874e-05	chr2	105823025	T	C	Astrocyte	PC30	chr2_105823025_C_T_b38
chr2_10846004	ENSG00000271952	6555	1.00651	474.437	49.3802	2.08568e-13	1779	1779	68	78	0.386139	5.45242e-16	6.25824	0.569817	9.999e-05	8.49393e-11	1.06958e-08	1.04601e-05	chr2	10846004	G	C	Astrocyte	PC30	chr2_10846004_C_G_b38
chr2_108512933	ENSG00000169756	4140	0.994421	159.629	47.1733	7.11384e-06	-20739	-20739	64	85	0.420792	3.9869e-07	23.3188	4.09661	0.00169983	0.00118144	0.0164831	2.89924e-05	chr2	108512933	G	A	Astrocyte	PC30	chr2_108512933_A_G_b38
chr2_112467578	ENSG00000169629	4196	1.02623	250.513	51.4669	6.91668e-09	33089	33089	79	96	0.524752	3.87856e-10	3.29324	0.440625	9.999e-05	1.20986e-06	4.76601e-05	2.21252e-05	chr2	112467578	G	A	Astrocyte	PC30	chr2_112467578_A_G_b38
chr2_112558226	ENSG00000125630	4208	1.01838	208.657	49.1133	1.61679e-05	16310	16310	18	19	0.0940594	1.83836e-06	1.35712	0.256729	0.00219978	0.00300969	0.0350528	2.54317e-05	chr2	112558226	C	A	Astrocyte	PC30	chr2_112558226_A_C_b38
chr2_113235767	ENSG00000189223	4427	1.04522	197.153	49.5873	9.43563e-08	24345	24345	58	73	0.361386	4.20674e-09	-10.4337	1.51928	9.999e-05	1.11461e-05	0.000325179	3.11557e-05	chr2	113235767	C	A	Astrocyte	PC30	chr2_113235767_A_C_b38
chr2_113235767	ENSG00000125618	4431	1.04319	187.38	48.7554	1.71245e-06	-43155	-43155	58	73	0.361386	1.07984e-07	-1.62896	0.269984	9.999e-05	0.000222453	0.00415914	3.24278e-05	chr2	113235767	C	A	Astrocyte	PC30	chr2_113235767_A_C_b38
chr2_113513885	ENSG00000136682	4447	1.02357	184.77	48.7034	4.63948e-07	76193	76193	62	82	0.405941	2.14422e-08	-4.30786	0.667795	0.00019998	6.80506e-05	0.00151449	2.95608e-05	chr2	113513885	A	G	Astrocyte	PC30	chr2_113513885_G_A_b38
chr2_113705550	ENSG00000227359	4376	1.01892	177.65	46.5889	1.85761e-06	1471	1471	38	43	0.212871	6.04352e-08	1.44305	0.233354	0.00019998	0.000281232	0.00505291	2.99615e-05	chr2	113705550	TA	T	Astrocyte	PC30	chr2_113705550_T_TA_b38
chr2_119706017	ENSG00000144120	4022	1.01195	293.096	52.2365	2.47663e-12	26849	26849	29	31	0.846535	5.85024e-14	-1.76431	0.181233	9.999e-05	5.61578e-10	5.59035e-08	1.74636e-05	chr2	119706017	AT	A	Astrocyte	PC30	chr2_119706017_A_AT_b38
chr2_12107649	ENSG00000224184	5311	1.02324	384.03	48.4195	3.92312e-06	273722	273722	40	46	0.227723	2.70797e-07	-2.06098	0.355723	0.00129987	0.0012816	0.0175481	1.41971e-05	chr2	12107649	A	C	Astrocyte	PC30	chr2_12107649_C_A_b38
chr2_131682500	ENSG00000287151	4451	0.952314	212.799	46.2882	6.36226e-07	34509	34509	74	98	0.514852	1.3758e-08	1.65118	0.251524	0.00039996	0.000211061	0.00397134	1.68347e-05	chr2	131682500	C	G	Astrocyte	PC30	chr2_131682500_G_C_b38
chr2_132437962	ENSG00000183840	5040	0.993476	322.525	50.286	1.2538e-07	21156	21156	13	15	0.0742574	7.56449e-09	12.5757	1.87201	0.00019998	4.33143e-05	0.00105132	1.42703e-05	chr2	132437962	C	T	Astrocyte	PC30	chr2_132437962_T_C_b38
chr2_134918338	ENSG00000082258	3289	1.01728	112.662	47.83	1.34035e-05	102	102	42	47	0.232673	1.05602e-06	4.61739	0.849655	0.00159984	0.00133889	0.0181137	4.68106e-05	chr2	134918338	C	T	Astrocyte	PC30	chr2_134918338_T_C_b38
chr2_142131585	ENSG00000168702	5280	1.01979	199.378	48.7378	2.16955e-06	568	568	62	86	0.425743	1.43509e-07	-795.986	133.564	0.00039996	0.000367892	0.00627332	2.68254e-05	chr2	142131585	A	C	Astrocyte	PC30	chr2_142131585_C_A_b38
chr2_148035331	ENSG00000115947	3319	1.035	139.452	50.51	8.01512e-06	13726	13726	12	13	0.0643564	1.11685e-06	-13.0167	2.40182	0.00059994	0.000867433	0.0128441	4.16941e-05	chr2	148035331	C	CTG	Astrocyte	PC30	chr2_148035331_CTG_C_b38
chr2_149474104	ENSG00000231969	3747	1.03285	212.368	50.6229	6.30029e-06	-113093	-113093	47	57	0.717822	8.64467e-07	13.5842	2.47541	0.00059994	0.00106078	0.0150419	2.70614e-05	chr2	149474104	G	A	Astrocyte	PC30	chr2_149474104_A_G_b38
chr2_151344955	ENSG00000123610	4039	0.995311	135.894	45.431	4.91877e-08	-12638	-12638	58	64	0.683168	3.47491e-10	-3.2333	0.430995	9.999e-05	7.08223e-06	0.000218747	3.42335e-05	chr2	151344955	C	A	Astrocyte	PC30	chr2_151344955_A_C_b38
chr2_156253685	ENSG00000226383	3393	1.02489	119.51	45.156	3.47624e-06	-1266	-1266	62	79	0.391089	8.50302e-08	-16.3851	2.68804	0.00049995	0.000338555	0.00587506	4.60358e-05	chr2	156253685	T	A	Astrocyte	PC30	chr2_156253685_A_T_b38
chr2_159225843	ENSG00000196151	5458	1.03665	181.252	48.6879	8.91714e-10	-60861	-60861	19	20	0.90099	9.85965e-12	-12.4078	1.47554	9.999e-05	8.96939e-08	4.87623e-06	3.23663e-05	chr2	159225843	T	C	Astrocyte	PC30	chr2_159225843_C_T_b38
chr2_163612587	ENSG00000182263	3165	1.02141	150.138	49.2745	4.57491e-06	-123426	-123426	32	35	0.173267	4.14654e-07	68.729	12.0961	0.00059994	0.00058213	0.0093223	3.59464e-05	chr2	163612587	GA	G	Astrocyte	PC30	chr2_163612587_G_GA_b38
chr2_165694984	ENSG00000178662	4402	1.07123	177.598	48.7884	3.06743e-05	225336	225336	74	99	0.509901	3.71183e-06	11.7801	2.31143	0.00289971	0.00363125	0.040352	3.95927e-05	chr2	165694984	T	C	Astrocyte	PC30	chr2_165694984_C_T_b38
chr2_169573465	ENSG00000138399	5250	1.05376	323.024	50.2381	4.38068e-10	-411	-411	31	35	0.173267	8.83385e-12	8.75838	1.03808	9.999e-05	5.92019e-08	3.34184e-06	1.98933e-05	chr2	169573465	A	G	Astrocyte	PC30	chr2_169573465_G_A_b38
chr2_169582581	ENSG00000154479	5392	0.958337	225.635	44.0487	4.02923e-06	-111825	-111825	29	30	0.148515	7.12555e-08	-5.693	0.926997	0.00129987	0.00123742	0.0171021	1.64907e-05	chr2	169582581	C	G	Astrocyte	PC30	chr2_169582581_G_C_b38
chr2_170719912	ENSG00000234350	4939	1.03207	254.371	49.1471	4.93282e-13	-93759	-93759	46	56	0.277228	1.32748e-15	6.6668	0.620639	9.999e-05	5.95661e-11	7.90619e-09	2.24983e-05	chr2	170719912	C	T	Astrocyte	PC30	chr2_170719912_T_C_b38
chr2_171869471	ENSG00000077380	4797	1.05253	218.648	49.039	7.95968e-10	182061	182061	52	62	0.306931	1.01843e-11	5.80679	0.691226	9.999e-05	7.50909e-08	4.15908e-06	2.91998e-05	chr2	171869471	T	C	Astrocyte	PC30	chr2_171869471_C_T_b38
chr2_172411739	ENSG00000091409	4739	0.990595	182.917	45.2656	7.38478e-06	177522	177522	67	88	0.564356	2.37592e-07	-15.5615	2.67012	0.00179982	0.00144209	0.0193148	2.47403e-05	chr2	172411739	G	GTGTGTATACATATGTATATA	Astrocyte	PC30	chr2_172411739_GTGTGTATACATATGTATATA_G_b38
chr2_177353486	ENSG00000018510	4589	1.04657	203.587	49.9505	7.04491e-07	-39261	-39261	38	41	0.20297	5.31012e-08	-5.96377	0.959211	9.999e-05	9.30699e-05	0.00199302	3.03882e-05	chr2	177353486	T	G	Astrocyte	PC30	chr2_177353486_G_T_b38
chr2_178735921	ENSG00000180228	4330	1.01576	172.549	48.5336	1.19997e-06	284408	284408	11	12	0.0594059	6.51904e-08	7.89901	1.2814	9.999e-05	0.000179922	0.00347637	3.03053e-05	chr2	178735921	T	C	Astrocyte	PC30	chr2_178735921_C_T_b38
chr2_187207315	ENSG00000224063	3960	1.0037	73.1102	43.7375	6.61106e-05	204094	204094	68	76	0.623762	2.8668e-06	-12.648	2.44809	0.00539946	0.00472035	0.0494981	6.67928e-05	chr2	187207315	AT	A	Astrocyte	PC30	chr2_187207315_A_AT_b38
chr2_188754143	ENSG00000168542	3369	0.919807	59.6524	40.5225	2.55534e-05	-220231	-220231	11	11	0.0544554	2.85872e-07	0.650141	0.112489	0.00449955	0.00264364	0.0316915	4.85656e-05	chr2	188754143	C	CT	Astrocyte	PC30	chr2_188754143_CT_C_b38
chr2_190371653	ENSG00000151689	3598	1.03247	164.185	49.7143	6.74766e-06	28082	28082	46	56	0.277228	7.44392e-07	6.33138	1.14546	0.00079992	0.000875386	0.0129167	3.49315e-05	chr2	190371653	G	A	Astrocyte	PC30	chr2_190371653_A_G_b38
chr2_191020045	ENSG00000231858	3810	1.04117	216.394	49.7698	1.23777e-05	-1482	-1482	75	101	0.5	1.56278e-06	0.112052	0.0210238	0.00139986	0.00205902	0.0258175	2.77779e-05	chr2	191020045	A	G	Astrocyte	PC30	chr2_191020045_G_A_b38
chr2_196118226	ENSG00000118997	3645	0.990644	128.593	47.9381	8.16058e-10	49388	49388	67	84	0.415842	6.07556e-12	184.986	21.6793	9.999e-05	1.2244e-07	6.4889e-06	3.52022e-05	chr2	196118226	G	T	Astrocyte	PC30	chr2_196118226_T_G_b38
chr2_199756040	ENSG00000238217	2962	1.02412	136.913	49.3157	1.89622e-06	147977	147977	60	72	0.643564	1.44416e-07	1.88049	0.315627	0.00029997	0.000210541	0.00396662	4.00122e-05	chr2	199756040	C	T	Astrocyte	PC30	chr2_199756040_T_C_b38
chr2_201060065	ENSG00000240344	3275	1.05781	167.077	48.8995	5.53594e-08	170761	170761	31	34	0.168317	1.70422e-09	-2.19888	0.309802	9.999e-05	4.61406e-06	0.00015198	3.92804e-05	chr2	201060065	T	G	Astrocyte	PC30	chr2_201060065_G_T_b38
chr2_202989007	ENSG00000163596	2972	1.04686	135.617	48.664	1.86899e-06	117240	117240	58	76	0.623762	1.16933e-07	8.94982	1.48844	9.999e-05	0.000168466	0.00330494	4.56866e-05	chr2	202989007	C	CTTTTTTTTTTTTT	Astrocyte	PC30	chr2_202989007_CTTTTTTTTTTTTT_C_b38
chr2_210004705	ENSG00000197713	4491	1.03751	150.03	49.338	3.79605e-05	2139	2139	66	84	0.415842	5.44444e-06	1.91152	0.382914	0.00379962	0.00460299	0.0485787	3.9284e-05	chr2	210004705	A	ATATT	Astrocyte	PC30	chr2_210004705_ATATT_A_b38
chr2_214808069	ENSG00000229267	5087	1.01333	202.532	46.3576	6.10322e-09	-2113	-2113	75	91	0.549505	3.54611e-11	6.46514	0.799907	9.999e-05	1.02534e-06	4.18456e-05	2.54687e-05	chr2	214808069	C	G	Astrocyte	PC30	chr2_214808069_G_C_b38
chr2_216149611	ENSG00000079246	4550	1.00547	335.039	49.8141	4.50881e-08	42146	42146	73	95	0.529703	1.88124e-09	-8.24595	1.16591	9.999e-05	1.41837e-05	0.000398034	1.47242e-05	chr2	216149611	CTG	C	Astrocyte	PC30	chr2_216149611_C_CTG_b38
chr2_218055194	ENSG00000188282	3668	0.992309	210.767	48.8298	1.28172e-05	20233	20233	49	58	0.287129	1.29161e-06	1.15635	0.214907	0.00279972	0.00283246	0.0334379	2.16884e-05	chr2	218055194	C	A	Astrocyte	PC30	chr2_218055194_A_C_b38
chr2_218357400	ENSG00000158428	3515	0.970928	159.048	45.8945	4.78779e-06	542	542	72	96	0.524752	1.63936e-07	-0.718679	0.121297	0.00089991	0.000949159	0.0137367	2.52896e-05	chr2	218357400	T	C	Astrocyte	PC30	chr2_218357400_C_T_b38
chr2_219450803	ENSG00000072195	4159	0.951555	162.477	45.4922	1.48319e-05	15959	15959	75	99	0.490099	6.34356e-07	-2.60415	0.467555	0.00319968	0.0032871	0.0375654	2.19435e-05	chr2	219450803	T	C	Astrocyte	PC30	chr2_219450803_C_T_b38
chr2_231011576	ENSG00000173699	5247	0.988611	334.999	49.9176	1.36129e-10	21251	21251	47	58	0.287129	1.86465e-12	-1.21942	0.138005	9.999e-05	5.55472e-08	3.1476e-06	1.33517e-05	chr2	231011576	T	C	Astrocyte	PC30	chr2_231011576_C_T_b38
chr2_232653062	ENSG00000115468	4304	1.00603	348.223	51.5495	2.76631e-07	47004	47004	74	94	0.465347	2.89702e-08	11.7457	1.84288	9.999e-05	9.08635e-05	0.00195248	1.42128e-05	chr2	232653062	T	C	Astrocyte	PC30	chr2_232653062_C_T_b38
chr2_232889654	ENSG00000182600	4449	1.04448	329.232	50.0594	1.086e-11	32383	32383	59	80	0.60396	9.73926e-14	8.73443	0.909695	9.999e-05	1.4764e-09	1.29475e-07	1.85846e-05	chr2	232889654	T	C	Astrocyte	PC30	chr2_232889654_C_T_b38
chr2_238234342	ENSG00000186235	6076	1.01465	450.421	50.4534	8.68203e-06	2630	2630	59	75	0.371287	1.21057e-06	-0.470881	0.0872321	0.00289971	0.00357602	0.0399132	1.1538e-05	chr2	238234342	TA	T	Astrocyte	PC30	chr2_238234342_T_TA_b38
chr2_241316356	ENSG00000168385	5356	1.03981	347.657	49.4615	9.2961e-07	1255	1255	17	17	0.0841584	6.37296e-08	17.3007	2.80391	0.00039996	0.000230636	0.00427954	1.71651e-05	chr2	241316356	GCCCGACAAACACTTAGAGCTTGTGTGGCCATCTTGTCTTT	G	Astrocyte	PC30	chr2_241316356_G_GCCCGACAAACACTTAGAGCTTGTGTGGCCATCTTGTCTTT_b38
chr2_241770782	ENSG00000154252	3910	1.0177	233.377	49.9982	1.79025e-14	-6041	-6041	68	86	0.425743	4.35605e-17	1.15289	0.0987231	9.999e-05	2.60771e-12	4.98953e-10	2.26524e-05	chr2	241770782	T	C	Astrocyte	PC30	chr2_241770782_C_T_b38
chr2_24803430	ENSG00000084676	4154	1.03371	185.54	49.4392	3.53182e-06	312175	312175	68	93	0.460396	3.17265e-07	-43.8581	7.6245	0.00039996	0.00050427	0.0082549	3.11199e-05	chr2	24803430	G	A	Astrocyte	PC30	chr2_24803430_A_G_b38
chr2_24897982	ENSG00000138031	3678	1.04066	164.633	49.6688	3.32391e-14	-22256	-22256	66	77	0.381188	7.23268e-17	-9.74693	0.844824	9.999e-05	1.87344e-12	3.68018e-10	3.6411e-05	chr2	24897982	C	T	Astrocyte	PC30	chr2_24897982_T_C_b38
chr2_25161587	ENSG00000115138	3394	0.952123	102.347	41.3996	3.41552e-08	-7317	-7317	15	16	0.0792079	2.82511e-11	0.944832	0.116069	9.999e-05	6.50344e-06	0.000204297	3.4964e-05	chr2	25161587	CGCCGCTGCT	C	Astrocyte	PC30	chr2_25161587_C_CGCCGCTGCT_b38
chr2_27468721	ENSG00000234072	2882	1.0347	140.4	48.8252	3.36953e-05	112474	112474	63	74	0.366337	4.1982e-06	-0.668733	0.132083	0.0029997	0.00386123	0.0422327	4.1346e-05	chr2	27468721	A	C	Astrocyte	PC30	chr2_27468721_C_A_b38
chr2_28960433	ENSG00000189350	4877	0.99975	297.784	49.6197	9.76186e-07	3821	3821	61	82	0.594059	7.09566e-08	-23.4817	3.82287	0.00039996	0.000291273	0.00518902	1.60304e-05	chr2	28960433	G	T	Astrocyte	PC30	chr2_28960433_T_G_b38
chr2_33663965	ENSG00000228262	6419	0.993341	322.025	47.6843	3.5229e-07	-42922	-42922	42	49	0.757426	1.07204e-08	-1.35473	0.204377	9.999e-05	0.000120851	0.0024902	1.42812e-05	chr2	33663965	C	G	Astrocyte	PC30	chr2_33663965_G_C_b38
chr2_3489398	ENSG00000182551	6045	1.04502	618.651	52.783	1.64816e-06	-30134	-30134	34	38	0.188119	3.18229e-07	-3.23259	0.562047	0.00069993	0.000732857	0.0112237	9.91886e-06	chr2	3489398	G	T	Astrocyte	PC30	chr2_3489398_T_G_b38
chr2_3577209	ENSG00000118004	6131	0.956649	356.615	44.8387	2.50031e-07	-17624	-17624	37	43	0.212871	2.31138e-09	1.29678	0.184723	0.00019998	0.000135959	0.00274771	1.03237e-05	chr2	3577209	A	G	Astrocyte	PC30	chr2_3577209_G_A_b38
chr2_36572204	ENSG00000171055	5989	1.06447	307.819	49.3456	1.03552e-05	-73884	-73884	62	76	0.376238	1.13506e-06	5.19096	0.958591	0.00219978	0.00213516	0.0266362	2.20691e-05	chr2	36572204	G	C	Astrocyte	PC30	chr2_36572204_C_G_b38
chr2_37932693	ENSG00000115841	5095	1.03678	272.617	49.0318	6.92627e-10	9505	9505	31	33	0.163366	8.5648e-12	6.74886	0.799155	9.999e-05	1.0515e-07	5.61296e-06	2.15359e-05	chr2	37932693	CA	C	Astrocyte	PC30	chr2_37932693_C_CA_b38
chr2_37932693	ENSG00000232973	5022	1.0469	277.693	49.7227	5.87006e-07	-140755	-140755	31	33	0.163366	3.97417e-08	2.30646	0.366563	0.00019998	0.000106084	0.00222959	2.23184e-05	chr2	37932693	CA	C	Astrocyte	PC30	chr2_37932693_C_CA_b38
chr2_42793695	ENSG00000162882	5774	1.04577	270.902	48.5974	1.52606e-08	1101	1101	45	48	0.762376	3.10755e-10	1.48769	0.19756	9.999e-05	2.2978e-06	8.31782e-05	2.27413e-05	chr2	42793695	T	C	Astrocyte	PC30	chr2_42793695_C_T_b38
chr2_46591853	ENSG00000151665	5655	1.03582	445.538	48.4857	6.07274e-07	-25203	-25203	42	52	0.257426	2.77625e-08	-4.91289	0.769503	0.00019998	0.000198454	0.00377408	1.31097e-05	chr2	46591853	T	C	Astrocyte	PC30	chr2_46591853_C_T_b38
chr2_48327816	ENSG00000170802	5247	1.05783	265.599	48.7617	4.10626e-11	13178	13178	18	19	0.0940594	2.33827e-13	20.8631	2.22585	9.999e-05	3.68269e-09	2.96486e-07	2.47138e-05	chr2	48327816	A	G	Astrocyte	PC30	chr2_48327816_G_A_b38
chr2_48595242	ENSG00000068781	5671	0.934234	118.641	37.0559	1.59534e-05	65316	65316	60	77	0.618812	3.70456e-08	5.5282	0.876067	0.00359964	0.00293169	0.0342799	2.68743e-05	chr2	48595242	A	G	Astrocyte	PC30	chr2_48595242_G_A_b38
chr2_48595242	ENSG00000138039	5616	1.00069	140.738	42.3295	1.95463e-06	-160489	-160489	60	77	0.618812	1.39336e-08	1.92805	0.293845	0.00039996	0.000273419	0.00494453	3.41029e-05	chr2	48595242	A	G	Astrocyte	PC30	chr2_48595242_G_A_b38
chr2_48595242	ENSG00000170820	5910	0.969099	155.165	42.9748	9.61428e-06	-559286	-559286	60	77	0.618812	1.62635e-07	1.41937	0.239475	0.0029997	0.00184597	0.0237112	2.56341e-05	chr2	48595242	A	G	Astrocyte	PC30	chr2_48595242_G_A_b38
chr2_55232237	ENSG00000162994	5066	1.05768	189.852	46.34	1.76825e-14	-327	-327	31	33	0.163366	2.47794e-18	18.1332	1.45213	9.999e-05	7.13073e-13	1.61626e-10	3.45454e-05	chr2	55232237	G	T	Astrocyte	PC30	chr2_55232237_T_G_b38
chr2_55325997	ENSG00000115355	5030	1.06935	219.858	47.7201	9.35074e-09	-93899	-93899	55	66	0.326733	1.15471e-10	38.4038	4.935	9.999e-05	8.03995e-07	3.39405e-05	3.16793e-05	chr2	55325997	A	AG	Astrocyte	PC30	chr2_55325997_AG_A_b38
chr2_61154393	ENSG00000237651	3666	1.00255	136.616	45.0495	1.9853e-06	9324	9324	72	91	0.450495	3.91259e-08	2.80677	0.44579	0.00029997	0.00026529	0.0048313	3.55092e-05	chr2	61154393	C	T	Astrocyte	PC30	chr2_61154393_T_C_b38
chr2_63808394	ENSG00000115507	3151	1.04748	142.408	48.7224	2.48129e-05	758336	758336	31	36	0.178218	2.82044e-06	1.05383	0.2038	0.0019998	0.00264284	0.0316915	4.36505e-05	chr2	63808394	G	C	Astrocyte	PC30	chr2_63808394_C_G_b38
chr2_6529996	ENSG00000225964	5538	0.988451	262.773	45.3323	8.20241e-06	-310469	-310469	11	12	0.0594059	2.78389e-07	5.64304	0.975203	0.00259974	0.00232245	0.0284901	1.70055e-05	chr2	6529996	C	G	Astrocyte	PC30	chr2_6529996_G_C_b38
chr2_662469	ENSG00000233296	5768	1.02546	281.512	49.7851	9.47136e-09	-14718	-14718	20	21	0.10396	2.8556e-10	0.628238	0.0831904	9.999e-05	1.90211e-06	7.0767e-05	1.96061e-05	chr2	662469	C	CAT	Astrocyte	PC30	chr2_662469_CAT_C_b38
chr2_69798605	ENSG00000087338	4476	1.04862	223.075	50.2203	1.55157e-05	-31056	-31056	29	32	0.158416	2.27867e-06	-2.52053	0.482081	0.00239976	0.00256801	0.0309358	2.80373e-05	chr2	69798605	T	C	Astrocyte	PC30	chr2_69798605_C_T_b38
chr2_6984541	ENSG00000151692	5501	1.01893	367.378	51.1827	2.38571e-09	67128	67128	66	80	0.39604	9.98391e-11	-13.3063	1.70181	9.999e-05	6.67642e-07	2.87613e-05	1.44894e-05	chr2	6984541	G	A	Astrocyte	PC30	chr2_6984541_A_G_b38
chr2_70185734	ENSG00000143977	4856	0.962479	173.054	46.3453	1.4096e-05	-108007	-108007	9	12	0.0594059	7.54922e-07	-4.52846	0.819834	0.00469953	0.00310055	0.0359971	2.20643e-05	chr2	70185734	T	C	Astrocyte	PC30	chr2_70185734_C_T_b38
chr2_73378965	ENSG00000116127	3203	1.02562	149.474	51.1219	1.04204e-05	-6794	-6794	53	65	0.321782	1.76107e-06	5.58064	1.0534	0.0009999	0.0013044	0.0177942	3.69563e-05	chr2	73378965	G	A	Astrocyte	PC30	chr2_73378965_A_G_b38
chr2_74958729	ENSG00000204792	4149	1.00383	211.992	48.1091	2.54672e-15	40580	40580	59	74	0.366337	9.30225e-19	0.857776	0.0671743	9.999e-05	4.83784e-13	1.13136e-10	2.30527e-05	chr2	74958729	T	G	Astrocyte	PC30	chr2_74958729_G_T_b38
chr2_75649064	ENSG00000115364	5721	1.05509	289.188	50.0535	5.30804e-10	2280	2280	51	64	0.316832	1.01733e-11	3.551	0.422688	9.999e-05	6.31283e-08	3.53638e-06	2.23763e-05	chr2	75649064	G	T	Astrocyte	PC30	chr2_75649064_T_G_b38
chr2_75700996	ENSG00000005436	5845	1.02285	277.241	48.9054	9.68213e-06	-9990	-9990	47	56	0.277228	9.35082e-07	4.6314	0.847187	0.00259974	0.00231865	0.0284901	1.9623e-05	chr2	75700996	C	G	Astrocyte	PC30	chr2_75700996_G_C_b38
chr2_77537251	ENSG00000176204	5374	0.982298	173.943	44.2124	4.06005e-06	-56069	-56069	12	12	0.0594059	7.61426e-08	160.982	26.2863	0.00129987	0.000808636	0.0120828	2.4768e-05	chr2	77537251	T	C	Astrocyte	PC30	chr2_77537251_C_T_b38
chr2_8455115	ENSG00000236790	4060	1.01533	348.778	52.3733	9.66505e-14	-33170	-33170	56	70	0.346535	1.54247e-15	273.423	25.5504	9.999e-05	2.31434e-11	3.4793e-09	1.4957e-05	chr2	8455115	G	C	Astrocyte	PC30	chr2_8455115_C_G_b38
chr2_85563042	ENSG00000118640	4179	1.05284	215.901	49.7842	1.54115e-09	1479	1479	46	53	0.262376	3.22022e-11	1.61016	0.198615	9.999e-05	1.47837e-07	7.64241e-06	2.9619e-05	chr2	85563042	T	C	Astrocyte	PC30	chr2_85563042_C_T_b38
chr2_86017581	ENSG00000132305	3515	1.04124	185.303	49.4	3.92351e-08	-177892	-177892	67	84	0.584158	1.35922e-09	-2.79831	0.391085	9.999e-05	4.38396e-06	0.000145144	3.24516e-05	chr2	86017581	A	G	Astrocyte	PC30	chr2_86017581_G_A_b38
chr2_86082176	ENSG00000068654	3748	1.06583	195.29	49.2498	3.23366e-07	-23980	-23980	20	20	0.90099	1.6584e-08	3.53093	0.541819	9.999e-05	3.2455e-05	0.000822993	3.50277e-05	chr2	86082176	G	A	Astrocyte	PC30	chr2_86082176_A_G_b38
chr2_88170344	ENSG00000144115	3378	1.0196	266.085	53.0931	5.51216e-17	48	48	55	66	0.673267	5.21372e-19	6.28938	0.486136	9.999e-05	7.7894e-15	2.79905e-12	2.00802e-05	chr2	88170344	C	G	Astrocyte	PC30	chr2_88170344_G_C_b38
chr2_88172375	ENSG00000163586	3352	0.983435	189.615	47.9813	7.99931e-07	44312	44312	42	48	0.237624	3.30393e-08	0.379584	0.0598739	9.999e-05	0.00017666	0.00343368	2.28756e-05	chr2	88172375	T	G	Astrocyte	PC30	chr2_88172375_G_T_b38
chr2_88651398	ENSG00000153574	3084	1.03029	170.287	51.4779	1.44457e-06	-40276	-40276	49	57	0.282178	1.93157e-07	1.71538	0.291625	9.999e-05	0.000188763	0.00361175	3.32802e-05	chr2	88651398	C	A	Astrocyte	PC30	chr2_88651398_A_C_b38
chr2_95235517	ENSG00000144026	1096	0.984756	81.6388	52.2277	1.81821e-05	69848	69848	77	96	0.524752	4.29138e-06	2.45496	0.485458	0.00079992	0.00164842	0.0215302	5.35526e-05	chr2	95235517	G	A	Astrocyte	PC30	chr2_95235517_A_G_b38
chr2_9525321	ENSG00000151694	5509	1.01108	399.582	49.106	4.99436e-10	-31412	-31412	54	74	0.633663	5.96213e-12	5.68455	0.665817	9.999e-05	1.67412e-07	8.594e-06	1.27468e-05	chr2	9525321	T	C	Astrocyte	PC30	chr2_9525321_C_T_b38
chr2_97546209	ENSG00000196912	2448	0.99371	105.44	50.2188	7.28873e-15	-43669	-43669	51	61	0.69802	1.74703e-17	-10.608	0.888936	9.999e-05	9.18319e-13	1.98964e-10	4.37107e-05	chr2	97546209	A	G	Astrocyte	PC30	chr2_97546209_G_A_b38
chr2_97690145	ENSG00000135976	1784	1.00366	82.8205	50.0827	2.29797e-10	576991	576991	57	67	0.668317	3.79277e-12	11.8256	1.36655	9.999e-05	1.78057e-08	1.15993e-06	5.89486e-05	chr2	97690145	A	C	Astrocyte	PC30	chr2_97690145_C_A_b38
chr2_98448046	ENSG00000040933	3154	1.05135	96.012	48.4582	4.61187e-06	3191	3191	47	58	0.287129	3.34118e-07	9.06143	1.57901	0.00049995	0.000291217	0.00518902	6.60739e-05	chr2	98448046	C	CA	Astrocyte	PC30	chr2_98448046_CA_C_b38
chr3_100602329	ENSG00000144820	3968	0.946928	66.2476	39.7051	1.76235e-07	-7273	-7273	11	11	0.0544554	1.24952e-10	26.8965	3.4652	9.999e-05	2.17887e-05	0.000578402	5.22657e-05	chr3	100602329	A	G	Astrocyte	PC30	chr3_100602329_G_A_b38
chr3_100602329	ENSG00000114354	3949	1.06567	136.362	49.0673	3.52327e-05	-106967	-106967	11	11	0.0544554	4.68268e-06	8.49945	1.68868	0.00179982	0.00327924	0.0375258	5.01198e-05	chr3	100602329	A	G	Astrocyte	PC30	chr3_100602329_G_A_b38
chr3_10282097	ENSG00000240288	4612	1.02739	474.568	52.8358	3.72357e-07	-3658	-3658	64	79	0.391089	5.98879e-08	0.702377	0.113538	0.00019998	0.000137823	0.00277019	1.17544e-05	chr3	10282097	A	G	Astrocyte	PC30	chr3_10282097_G_A_b38
chr3_112231520	ENSG00000172139	5070	1.01707	201.518	46.9014	7.36544e-06	-62708	-62708	47	54	0.267327	3.85428e-07	0.803933	0.141013	0.00169983	0.00131754	0.0179236	2.61402e-05	chr3	112231520	G	C	Astrocyte	PC30	chr3_112231520_C_G_b38
chr3_113019471	ENSG00000240057	4428	1.04826	232.688	50.6765	1.39215e-08	2	2	29	33	0.836634	6.45956e-10	-6.03897	0.822256	9.999e-05	1.72347e-06	6.52748e-05	2.68272e-05	chr3	113019471	T	C	Astrocyte	PC30	chr3_113019471_C_T_b38
chr3_11302415	ENSG00000197548	4831	1.01093	356.682	49.3941	8.60138e-09	30105	30105	70	84	0.584158	2.15953e-10	32.3647	4.24577	9.999e-05	2.65813e-06	9.39141e-05	1.42675e-05	chr3	11302415	C	G	Astrocyte	PC30	chr3_11302415_G_C_b38
chr3_11796884	ENSG00000144559	4765	1.06546	315.743	50.322	3.29236e-08	-50036	-50036	74	92	0.455446	1.56357e-09	-4.09586	0.575292	9.999e-05	4.76524e-06	0.000155668	2.1625e-05	chr3	11796884	CA	C	Astrocyte	PC30	chr3_11796884_C_CA_b38
chr3_119231441	ENSG00000121578	4744	1.04922	216.772	49.8242	3.65183e-06	-9506	-9506	29	32	0.158416	3.67009e-07	1.62076	0.283648	0.00049995	0.000544948	0.00881308	2.89437e-05	chr3	119231441	G	A	Astrocyte	PC30	chr3_119231441_A_G_b38
chr3_119408027	ENSG00000176142	4723	1.07565	196.862	48.6648	1.06515e-06	-60804	-60804	58	71	0.351485	5.86826e-08	-2.20798	0.356612	9.999e-05	0.000106825	0.00223558	3.65263e-05	chr3	119408027	C	CAAGCAACCTAGAGAT	Astrocyte	PC30	chr3_119408027_CAAGCAACCTAGAGAT_C_b38
chr3_121778624	ENSG00000173226	4892	1.06102	153.471	48.7843	1.75678e-12	-56456	-56456	58	71	0.648515	4.94962e-15	10.4759	1.00841	9.999e-05	6.84275e-11	8.92161e-09	4.34785e-05	chr3	121778624	G	C	Astrocyte	PC30	chr3_121778624_C_G_b38
chr3_121925846	ENSG00000163406	4877	1.03384	148.901	49.39	2.4653e-05	31444	31444	67	86	0.425743	3.27111e-06	13.4103	2.6137	0.00229977	0.00298703	0.0348439	3.88029e-05	chr3	121925846	T	G	Astrocyte	PC30	chr3_121925846_G_T_b38
chr3_123571376	ENSG00000239523	3945	0.996571	209.456	49.6196	8.61258e-11	-13768	-13768	19	20	0.0990099	9.20814e-13	6.57864	0.729507	9.999e-05	1.92044e-08	1.24095e-06	2.23741e-05	chr3	123571376	G	A	Astrocyte	PC30	chr3_123571376_A_G_b38
chr3_123584476	ENSG00000206527	3947	0.993516	179.965	47.4608	6.36058e-15	-578	-578	20	21	0.10396	1.71155e-18	19.8834	1.57887	9.999e-05	1.37179e-12	2.88722e-10	2.55806e-05	chr3	123584476	C	T	Astrocyte	PC30	chr3_123584476_T_C_b38
chr3_125596819	ENSG00000144909	6635	1.01381	296.458	49.8527	3.78511e-07	1321	1321	37	38	0.188119	2.44698e-08	55.961	8.72081	9.999e-05	9.83817e-05	0.00209459	1.74473e-05	chr3	125596819	T	C	Astrocyte	PC30	chr3_125596819_C_T_b38
chr3_125973305	ENSG00000114547	5928	1.05723	228.569	48.1668	1.65987e-05	4144	4144	67	85	0.420792	1.50151e-06	-0.512517	0.0959687	0.00259974	0.00268406	0.0320766	2.86275e-05	chr3	125973305	A	G	Astrocyte	PC30	chr3_125973305_G_A_b38
chr3_128695175	ENSG00000163902	3966	1.01787	175.09	48.8792	2.57446e-07	14099	14099	66	82	0.594059	1.10705e-08	-6.07722	0.917959	0.00019998	3.74103e-05	0.00093418	3.02204e-05	chr3	128695175	G	A	Astrocyte	PC30	chr3_128695175_A_G_b38
chr3_128939872	ENSG00000287110	3716	1.02665	142.736	47.8854	1.92705e-05	60396	60396	45	49	0.242574	1.68324e-06	0.302409	0.0569525	0.00259974	0.00232079	0.0284901	3.892e-05	chr3	128939872	G	A	Astrocyte	PC30	chr3_128939872_A_G_b38
chr3_130102060	ENSG00000249846	3895	1.01531	195.773	50.9395	4.98964e-21	-9610	-9610	77	98	0.514852	1.63915e-24	-5.47468	0.323596	9.999e-05	5.14402e-19	3.29508e-16	2.66434e-05	chr3	130102060	G	T	Astrocyte	PC30	chr3_130102060_T_G_b38
chr3_132722795	ENSG00000113971	5901	1.03659	223.392	50.151	1.20779e-12	362	362	57	75	0.371287	7.44652e-15	-11.2908	1.09837	9.999e-05	1.18585e-10	1.43206e-08	2.62541e-05	chr3	132722795	C	G	Astrocyte	PC30	chr3_132722795_G_C_b38
chr3_133723401	ENSG00000144867	5139	1.05368	273.485	50.1768	3.27119e-06	-60623	-60623	54	63	0.311881	3.54065e-07	1.31009	0.228899	0.00049995	0.000599229	0.00954425	2.34867e-05	chr3	133723401	T	G	Astrocyte	PC30	chr3_133723401_G_T_b38
chr3_134297492	ENSG00000163785	4696	1.05072	306.77	49.934	7.47964e-08	46632	46632	52	66	0.673267	3.60703e-09	-8.30685	1.20271	9.999e-05	1.30539e-05	0.000369853	2.06156e-05	chr3	134297492	T	C	Astrocyte	PC30	chr3_134297492_C_T_b38
chr3_136843849	ENSG00000168917	3808	1.03096	106.722	46.8712	6.9122e-06	25201	25201	53	60	0.70297	3.52457e-07	10.8226	1.89053	0.00089991	0.000582083	0.0093223	5.32951e-05	chr3	136843849	T	C	Astrocyte	PC30	chr3_136843849_C_T_b38
chr3_136941713	ENSG00000158092	3848	1.02703	132.349	49.7627	4.38581e-07	79504	79504	53	60	0.70297	2.83625e-08	5.17162	0.810727	9.999e-05	4.40812e-05	0.00106642	4.20609e-05	chr3	136941713	CA	C	Astrocyte	PC30	chr3_136941713_C_CA_b38
chr3_138124252	ENSG00000158163	3712	0.999875	118.852	45.1942	2.14134e-07	8433	8433	11	12	0.0594059	2.17903e-09	-2.99568	0.425817	0.00019998	2.54849e-05	0.000661037	4.01928e-05	chr3	138124252	T	C	Astrocyte	PC30	chr3_138124252_C_T_b38
chr3_141280434	ENSG00000155893	4476	1.03765	248.94	49.906	3.57811e-11	51707	51707	62	74	0.633663	3.73144e-13	6.45199	0.697385	9.999e-05	4.36092e-09	3.47294e-07	2.36946e-05	chr3	141280434	G	C	Astrocyte	PC30	chr3_141280434_C_G_b38
chr3_141747305	ENSG00000114124	4069	0.998557	170.943	47.4899	9.21044e-07	-16104	-16104	23	25	0.123762	3.34645e-08	2.48134	0.391599	0.00019998	0.000159533	0.00315066	2.77327e-05	chr3	141747305	C	T	Astrocyte	PC30	chr3_141747305_T_C_b38
chr3_144008484	ENSG00000181744	4229	1.01129	241.925	50.2544	1.6082e-06	36660	36660	11	11	0.0544554	1.55498e-07	24.2065	4.07606	0.00049995	0.000354295	0.00607742	2.10777e-05	chr3	144008484	G	C	Astrocyte	PC30	chr3_144008484_C_G_b38
chr3_14656854	ENSG00000131379	4673	1.00217	255.013	45.8629	7.29035e-11	-18288	-18288	57	67	0.331683	8.64693e-14	-3.65756	0.379706	9.999e-05	1.78717e-08	1.15993e-06	1.89817e-05	chr3	14656854	A	G	Astrocyte	PC30	chr3_14656854_G_A_b38
chr3_14951705	ENSG00000225733	4562	1.07584	328.945	50.7935	1.86713e-13	3280	3280	50	54	0.267327	1.21868e-15	-4.13443	0.384065	9.999e-05	9.98113e-12	1.61596e-09	2.18827e-05	chr3	14951705	T	C	Astrocyte	PC30	chr3_14951705_C_T_b38
chr3_150080138	ENSG00000243321	4464	0.985752	305.15	49.1661	1.80461e-06	20	20	54	65	0.321782	1.30145e-07	-0.232145	0.0387876	0.00109989	0.000616301	0.00980557	1.44116e-05	chr3	150080138	T	C	Astrocyte	PC30	chr3_150080138_C_T_b38
chr3_150606150	ENSG00000120742	4064	1.01343	219.867	48.8095	2.03593e-06	2921	2921	56	67	0.331683	1.35625e-07	7.76208	1.29924	0.00059994	0.000401215	0.00674013	2.34742e-05	chr3	150606150	C	CT	Astrocyte	PC30	chr3_150606150_CT_C_b38
chr3_153938091	ENSG00000237787	5494	1.02491	224.644	49.6406	1.0293e-05	506234	506234	48	58	0.712871	1.21325e-06	-0.881719	0.163359	0.00139986	0.00196438	0.0249063	2.44948e-05	chr3	153938091	C	T	Astrocyte	PC30	chr3_153938091_T_C_b38
chr3_153982187	ENSG00000243069	4742	1.04022	203.573	49.8261	4.26783e-09	-139161	-139161	72	98	0.514852	1.11528e-10	-56.5076	7.25315	9.999e-05	4.87063e-07	2.18112e-05	2.93779e-05	chr3	153982187	T	C	Astrocyte	PC30	chr3_153982187_C_T_b38
chr3_154204365	ENSG00000238755	4977	1.02735	165.123	46.8911	6.5352e-08	224178	224178	29	32	0.841584	9.41306e-10	-34.4179	4.74817	9.999e-05	7.80046e-06	0.000235984	3.37738e-05	chr3	154204365	C	T	Astrocyte	PC30	chr3_154204365_T_C_b38
chr3_155332776	ENSG00000114805	3711	1.04051	181.212	50.3603	9.28305e-06	-412296	-412296	71	90	0.445545	1.28092e-06	-25.7492	4.78347	0.00109989	0.00127499	0.0174902	3.30541e-05	chr3	155332776	C	T	Astrocyte	PC30	chr3_155332776_T_C_b38
chr3_155867549	ENSG00000239508	3570	1.03247	147.293	49.4221	2.94228e-05	418364	418364	15	15	0.0742574	4.07914e-06	0.294279	0.0580341	0.00379962	0.0035737	0.0399132	3.89367e-05	chr3	155867549	T	C	Astrocyte	PC30	chr3_155867549_C_T_b38
chr3_156829224	ENSG00000197980	3839	1.01691	166.452	50.4534	1.27259e-06	3742	3742	31	34	0.168317	1.24729e-07	5.48624	0.914969	0.00019998	0.000182255	0.00351364	3.16193e-05	chr3	156829224	T	C	Astrocyte	PC30	chr3_156829224_C_T_b38
chr3_160001345	ENSG00000168811	3121	0.953608	94.7826	43.7496	2.8003e-06	12509	12509	69	99	0.490099	3.91577e-08	0.63019	0.100094	0.00059994	0.00039618	0.00666314	3.81114e-05	chr3	160001345	G	A	Astrocyte	PC30	chr3_160001345_A_G_b38
chr3_160002484	ENSG00000244040	3111	0.981496	97.1905	45.095	4.93154e-07	-222816	-222816	62	87	0.430693	6.30615e-09	0.594343	0.0878656	0.00019998	5.80536e-05	0.0013385	4.4117e-05	chr3	160002484	G	A	Astrocyte	PC30	chr3_160002484_A_G_b38
chr3_169814589	ENSG00000188306	4025	1.05505	210.36	49.4116	4.37996e-09	1718	1718	67	86	0.425743	9.61069e-11	-0.449555	0.0574246	9.999e-05	4.18502e-07	1.91484e-05	3.07534e-05	chr3	169814589	G	A	Astrocyte	PC30	chr3_169814589_A_G_b38
chr3_169939926	ENSG00000239219	4141	0.996971	151.089	45.4654	4.68968e-10	-26809	-26809	31	34	0.168317	7.7936e-13	1.94003	0.214107	9.999e-05	7.45736e-08	4.14601e-06	3.10895e-05	chr3	169939926	GCT	G	Astrocyte	PC30	chr3_169939926_G_GCT_b38
chr3_172677807	ENSG00000144959	4388	1.04283	342.218	50.9356	9.34532e-08	-33412	-33412	72	94	0.465347	6.68212e-09	5.64482	0.836339	9.999e-05	2.015e-05	0.000540734	1.77226e-05	chr3	172677807	A	AGTCCCAGCTACTT	Astrocyte	PC30	chr3_172677807_AGTCCCAGCTACTT_A_b38
chr3_179268333	ENSG00000171121	4401	1.03777	202.397	48.1499	4.10717e-06	1330	1330	32	34	0.168317	2.6527e-07	2.65714	0.458192	0.00089991	0.000625382	0.00989573	2.9161e-05	chr3	179268333	A	G	Astrocyte	PC30	chr3_179268333_G_A_b38
chr3_179523635	ENSG00000114450	4355	1.05506	209.57	49.3452	8.53708e-06	72158	72158	66	81	0.59901	8.98703e-07	5.80612	1.06002	0.00119988	0.00123168	0.0170548	3.0871e-05	chr3	179523635	C	T	Astrocyte	PC30	chr3_179523635_T_C_b38
chr3_186935371	ENSG00000073849	5063	0.95413	247.925	42.0913	2.23891e-06	5045	5045	44	50	0.247525	1.53556e-08	-28.0815	4.29607	0.00109989	0.000797378	0.0119388	1.46162e-05	chr3	186935371	G	GTA	Astrocyte	PC30	chr3_186935371_GTA_G_b38
chr3_191357223	ENSG00000152492	6058	1.02292	316.821	50.6267	1.41971e-06	28137	28137	67	86	0.425743	1.49179e-07	4.92954	0.828563	0.00029997	0.000373202	0.00634185	1.71779e-05	chr3	191357223	T	G	Astrocyte	PC30	chr3_191357223_G_T_b38
chr3_194581640	ENSG00000231770	6196	1.0377	604.218	51.7468	1.79233e-08	-2352	-2352	34	40	0.19802	1.30162e-09	2.65477	0.370454	9.999e-05	6.92347e-06	0.000216023	9.76526e-06	chr3	194581640	A	G	Astrocyte	PC30	chr3_194581640_G_A_b38
chr3_194680473	ENSG00000041802	6244	0.969283	399.812	46.1184	3.09686e-06	8009	8009	28	29	0.143564	1.0009e-07	2.1705	0.358568	0.00219978	0.00153923	0.0203262	9.95916e-06	chr3	194680473	A	G	Astrocyte	PC30	chr3_194680473_G_A_b38
chr3_195356148	ENSG00000229325	6453	1.03822	532.261	50.4947	3.42131e-08	73406	73406	51	62	0.693069	1.7455e-09	-0.735452	0.103707	9.999e-05	1.18023e-05	0.000338955	1.11165e-05	chr3	195356148	G	C	Astrocyte	PC30	chr3_195356148_C_G_b38
chr3_195356148	ENSG00000114331	6278	1.04384	529.675	51.1824	8.15395e-27	-86897	-86897	51	62	0.693069	3.4943e-31	-89.8439	3.95133	9.999e-05	4.00748e-25	8.43459e-22	1.15123e-05	chr3	195356148	G	C	Astrocyte	PC30	chr3_195356148_C_G_b38
chr3_195719710	ENSG00000145113	6199	0.969387	362.153	45.8393	5.63328e-11	-92264	-92264	30	30	0.851485	6.08555e-14	-0.821294	0.084455	9.999e-05	3.55262e-08	2.11051e-06	1.10018e-05	chr3	195719710	C	T	Astrocyte	PC30	chr3_195719710_T_C_b38
chr3_195726193	ENSG00000176945	6177	1.01413	522	50.6573	6.77243e-10	5308	5308	30	30	0.851485	1.80279e-11	-15.9105	1.92741	9.999e-05	2.84882e-07	1.36716e-05	9.92657e-06	chr3	195726193	G	T	Astrocyte	PC30	chr3_195726193_T_G_b38
chr3_195775332	ENSG00000061938	5971	1.05185	559.723	51.6373	9.12715e-06	-136614	-136614	17	18	0.0891089	1.70304e-06	3.52737	0.664699	0.00209979	0.0037885	0.0415297	1.13669e-05	chr3	195775332	AC	A	Astrocyte	PC30	chr3_195775332_A_AC_b38
chr3_196638	ENSG00000224318	3391	0.987155	148.608	43.8094	3.26576e-12	-704	-704	21	22	0.108911	3.25873e-16	83.2783	7.48691	9.999e-05	6.42667e-10	6.27047e-08	2.98401e-05	chr3	196638	G	C	Astrocyte	PC30	chr3_196638_C_G_b38
chr3_196949287	ENSG00000119227	5551	1.05797	476.104	50.7181	1.39072e-12	-19774	-19774	42	47	0.232673	1.24404e-14	5.84801	0.57654	9.999e-05	1.89578e-10	2.10004e-08	1.37972e-05	chr3	196949287	C	T	Astrocyte	PC30	chr3_196949287_T_C_b38
chr3_197946617	ENSG00000185621	2999	1.02315	267.597	51.8389	9.08573e-07	-13584	-13584	43	50	0.247525	1.24876e-07	2.95157	0.492274	9.999e-05	0.000198528	0.00377408	2.03636e-05	chr3	197946617	C	T	Astrocyte	PC30	chr3_197946617_T_C_b38
chr3_19946945	ENSG00000163576	4630	1.01293	188.641	47.6303	7.45541e-17	-81	-81	64	73	0.361386	7.32629e-21	7.1262	0.501495	9.999e-05	9.26107e-15	3.24865e-12	2.72826e-05	chr3	19946945	C	G	Astrocyte	PC30	chr3_19946945_G_C_b38
chr3_20186517	ENSG00000231304	5110	1.02982	203.682	47.7013	9.18663e-07	12272	12272	36	38	0.188119	3.57883e-08	55.8593	8.8397	0.00029997	0.000142994	0.00285465	2.77542e-05	chr3	20186517	C	T	Astrocyte	PC30	chr3_20186517_T_C_b38
chr3_33798239	ENSG00000271643	4346	1.031	177.307	47.8085	3.60675e-30	-301	-301	48	56	0.277228	1.72372e-37	5.07525	0.171514	9.999e-05	9.05578e-29	3.33547e-25	3.20884e-05	chr3	33798239	CCCTGTGCATTCCGTA	C	Astrocyte	PC30	chr3_33798239_C_CCCTGTGCATTCCGTA_b38
chr3_37518026	ENSG00000144668	3547	1.006	154.254	46.421	5.0116e-06	65910	65910	75	95	0.470297	2.04508e-07	8.0499	1.37201	0.00109989	0.000738372	0.0112847	3.20778e-05	chr3	37518026	A	G	Astrocyte	PC30	chr3_37518026_G_A_b38
chr3_37989256	ENSG00000136059	3524	1.00364	168.81	47.9084	1.68284e-06	1196	1196	40	44	0.217822	8.14467e-08	-2.57953	0.422409	0.00029997	0.000275295	0.00496441	2.89187e-05	chr3	37989256	A	G	Astrocyte	PC30	chr3_37989256_G_A_b38
chr3_40492763	ENSG00000168032	3558	1.03873	156.715	51.03	3.42925e-06	105578	105578	56	71	0.351485	4.69401e-07	0.949738	0.168118	0.00049995	0.000394726	0.00664627	3.78561e-05	chr3	40492763	GTGTGTGTGTATATAC	G	Astrocyte	PC30	chr3_40492763_G_GTGTGTGTGTATATAC_b38
chr3_42712474	ENSG00000010282	3984	1.04783	200.129	51.1754	7.72243e-06	9649	9649	70	94	0.465347	1.25716e-06	-6.52019	1.21014	0.00089991	0.00110977	0.0156013	3.11204e-05	chr3	42712474	C	T	Astrocyte	PC30	chr3_42712474_T_C_b38
chr3_43027802	ENSG00000144649	3698	1.02833	186.134	48.8429	1.09303e-09	48714	48714	22	27	0.133663	1.36482e-11	38.0514	4.57024	9.999e-05	1.29889e-07	6.83447e-06	3.01238e-05	chr3	43027802	A	T	Astrocyte	PC30	chr3_43027802_T_A_b38
chr3_4368935	ENSG00000144455	6050	1.03599	577.778	52.2301	7.29959e-16	-98339	-98339	73	100	0.49505	5.18078e-18	32.9538	2.68423	9.999e-05	1.48909e-13	3.78255e-11	1.01183e-05	chr3	4368935	C	G	Astrocyte	PC30	chr3_4368935_G_C_b38
chr3_47843463	ENSG00000132153	1862	1.0178	75.8934	50.0833	2.33412e-05	40553	40553	54	71	0.648515	3.58877e-06	-1.8255	0.357548	0.00149985	0.00156932	0.0206619	6.96878e-05	chr3	47843463	T	C	Astrocyte	PC30	chr3_47843463_C_T_b38
chr3_48257949	ENSG00000172113	1828	1.02311	69.7783	50.044	3.4636e-05	-43737	-43737	56	75	0.371287	5.69298e-06	-0.645987	0.129721	0.00189981	0.00207977	0.0260138	7.80642e-05	chr3	48257949	C	T	Astrocyte	PC30	chr3_48257949_T_C_b38
chr3_48291956	ENSG00000164048	1814	1.008	71.2651	50.9735	1.57332e-06	50855	50855	54	66	0.326733	1.85595e-07	3.08236	0.523093	0.00029997	0.000103896	0.00219298	7.02269e-05	chr3	48291956	A	G	Astrocyte	PC30	chr3_48291956_G_A_b38
chr3_4901749	ENSG00000235831	6086	1.00039	483.874	49.7951	2.45798e-07	-78666	-78666	71	96	0.524752	1.43054e-08	-2.11027	0.321947	0.00019998	0.000118489	0.00245528	9.90198e-06	chr3	4901749	G	C	Astrocyte	PC30	chr3_4901749_C_G_b38
chr3_50138507	ENSG00000004534	2312	1.01039	54.9984	47.92	2.58283e-07	198499	198499	45	58	0.287129	7.91611e-09	-14.1251	2.10629	9.999e-05	1.25946e-05	0.000358333	9.22368e-05	chr3	50138507	A	G	Astrocyte	PC30	chr3_50138507_G_A_b38
chr3_50648631	ENSG00000088538	2159	0.997338	58.3855	49.479	6.03702e-05	-26297	-26297	23	25	0.876238	9.81974e-06	-33.6484	6.96693	0.00209979	0.00357589	0.0399132	8.06239e-05	chr3	50648631	A	G	Astrocyte	PC30	chr3_50648631_G_A_b38
chr3_53248172	ENSG00000213533	3140	1.03285	133.439	47.8087	2.66266e-05	350623	350623	62	77	0.618812	2.47001e-06	-2.0846	0.400367	0.00279972	0.00290561	0.0340635	4.30662e-05	chr3	53248172	C	T	Astrocyte	PC30	chr3_53248172_T_C_b38
chr3_56544344	ENSG00000180376	4755	1.05718	201.85	49.4648	3.86934e-06	-12818	-12818	66	79	0.608911	3.56709e-07	4.27503	0.747189	0.00019998	0.000505755	0.00826085	3.24071e-05	chr3	56544344	A	G	Astrocyte	PC30	chr3_56544344_G_A_b38
chr3_57545044	ENSG00000168374	5187	1.06413	167.449	46.7676	4.52949e-06	-53177	-53177	29	32	0.841584	1.9959e-07	-3.26926	0.556604	0.00069993	0.000464957	0.00770875	4.04951e-05	chr3	57545044	C	G	Astrocyte	PC30	chr3_57545044_G_C_b38
chr3_58306531	ENSG00000163684	4395	1.06326	149.46	47.898	8.11587e-09	285	285	52	65	0.321782	1.04788e-10	-1.43798	0.1842	9.999e-05	4.98383e-07	2.21833e-05	4.51638e-05	chr3	58306531	T	C	Astrocyte	PC30	chr3_58306531_C_T_b38
chr3_65979266	ENSG00000151276	5406	1.02947	316.767	47.5997	7.67055e-06	-59653	-59653	19	21	0.10396	4.94243e-07	42.7701	7.58922	0.00139986	0.00200664	0.0252466	1.78122e-05	chr3	65979266	G	A	Astrocyte	PC30	chr3_65979266_A_G_b38
chr3_67637455	ENSG00000241316	5005	1.02715	262.572	50.5454	4.48521e-14	-17215	-17215	56	69	0.341584	1.91304e-16	-46.8977	4.16164	9.999e-05	5.87806e-12	1.01884e-09	2.12166e-05	chr3	67637455	A	G	Astrocyte	PC30	chr3_67637455_G_A_b38
chr3_67915797	ENSG00000183662	4927	1.05017	208.986	48.103	6.7003e-10	-88451	-88451	20	22	0.891089	5.16855e-12	-69.3993	8.09388	9.999e-05	6.20701e-08	3.49037e-06	3.01717e-05	chr3	67915797	G	A	Astrocyte	PC30	chr3_67915797_A_G_b38
chr3_75735091	ENSG00000272690	5397	1.00983	301.289	50.3361	4.56602e-06	299858	299858	11	11	0.0544554	5.48929e-07	-8.29052	1.47835	0.00169983	0.00128317	0.0175533	1.67856e-05	chr3	75735091	C	T	Astrocyte	PC30	chr3_75735091_T_C_b38
chr3_88054626	ENSG00000163320	5310	1.02276	129.9	49.0674	1.15267e-05	-95260	-95260	33	34	0.168317	1.205e-06	7.86287	1.45629	0.00139986	0.00127785	0.0175131	4.18574e-05	chr3	88054626	A	G	Astrocyte	PC30	chr3_88054626_G_A_b38
chr3_93855515	ENSG00000178700	2203	1.00191	60.3404	48.7065	1.14753e-09	-207875	-207875	18	18	0.0891089	1.35639e-11	4.28301	0.514322	9.999e-05	6.70435e-08	3.74148e-06	8.00995e-05	chr3	93855515	A	G	Astrocyte	PC30	chr3_93855515_G_A_b38
chr3_94150167	ENSG00000178750	2138	1.02138	63.7316	49.3267	6.20445e-05	121569	121569	12	12	0.0594059	9.831e-06	1.71776	0.355686	0.00289971	0.0034746	0.0392049	8.46568e-05	chr3	94150167	C	CG	Astrocyte	PC30	chr3_94150167_CG_C_b38
chr4_1018512	ENSG00000163945	4719	1.01753	281.444	48.5195	8.58112e-10	-327180	-327180	11	12	0.0594059	8.65557e-12	10.3397	1.22474	9.999e-05	1.83521e-07	9.25963e-06	1.87658e-05	chr4	1018512	C	T	Astrocyte	PC30	chr4_1018512_T_C_b38
chr4_103100073	ENSG00000164039	4414	1.02657	152.158	49.9016	3.5819e-05	202	202	30	33	0.163366	5.74528e-06	4.87253	0.978948	0.00439956	0.00467875	0.0492019	3.64947e-05	chr4	103100073	T	C	Astrocyte	PC30	chr4_103100073_C_T_b38
chr4_10322536	ENSG00000109667	6056	1.02604	195.879	48.245	1.62568e-05	267599	267599	70	98	0.485149	1.4925e-06	-2.18752	0.409489	0.0029997	0.00270678	0.0322646	2.82668e-05	chr4	10322536	A	G	Astrocyte	PC30	chr4_10322536_G_A_b38
chr4_108636339	ENSG00000234492	4367	1.0489	206.978	49.204	2.9408e-08	15863	15863	57	68	0.336634	8.87675e-10	-7.98326	1.09908	9.999e-05	3.31214e-06	0.00011322	3.02609e-05	chr4	108636339	A	AT	Astrocyte	PC30	chr4_108636339_AT_A_b38
chr4_112723436	ENSG00000248152	4172	1.01114	270.421	50.6706	9.67481e-06	-348527	-348527	38	41	0.20297	1.45011e-06	13.0796	2.44488	0.00259974	0.00243391	0.0296548	1.88405e-05	chr4	112723436	A	G	Astrocyte	PC30	chr4_112723436_G_A_b38
chr4_113979801	ENSG00000180801	4642	0.988523	229.062	49.1268	1.85767e-05	73	73	71	92	0.544554	2.183e-06	13.3939	2.55608	0.00469953	0.00454253	0.0480093	1.95165e-05	chr4	113979801	C	T	Astrocyte	PC30	chr4_113979801_T_C_b38
chr4_118351048	ENSG00000269893	5361	1.00715	157.303	46.4773	8.30711e-07	72344	72344	65	90	0.445545	2.07419e-08	2.33855	0.362038	0.00019998	0.000122198	0.00251349	3.16638e-05	chr4	118351048	C	T	Astrocyte	PC30	chr4_118351048_T_C_b38
chr4_119205712	ENSG00000145390	5292	1.05742	156.286	48.77	8.81267e-08	-6876	-6876	66	88	0.564356	2.86605e-09	19.3474	2.77766	9.999e-05	7.06317e-06	0.000218617	4.19059e-05	chr4	119205712	C	CACTAAGAT	Astrocyte	PC30	chr4_119205712_CACTAAGAT_C_b38
chr4_121472569	ENSG00000164111	5074	0.993345	166.168	46.9941	2.22117e-05	-224427	-224427	21	21	0.10396	1.60358e-06	6.64687	1.24874	0.00449955	0.00383474	0.0420053	2.76768e-05	chr4	121472569	C	T	Astrocyte	PC30	chr4_121472569_T_C_b38
chr4_122443	ENSG00000250312	2510	1.03771	131.681	48.4539	7.53948e-09	-2059	-2059	31	35	0.173267	1.22522e-10	14.0499	1.80895	9.999e-05	5.80017e-07	2.54951e-05	4.48046e-05	chr4	122443	T	C	Astrocyte	PC30	chr4_122443_C_T_b38
chr4_13606458	ENSG00000250634	5328	1.02898	357.352	52.1645	2.06926e-13	-47917	-47917	51	62	0.693069	3.24686e-15	-21.8479	2.08049	9.999e-05	3.71466e-11	5.21219e-09	1.57466e-05	chr4	13606458	TA	T	Astrocyte	PC30	chr4_13606458_T_TA_b38
chr4_138309666	ENSG00000251372	5111	0.981307	217.79	47.9568	5.62098e-12	52	52	28	29	0.143564	1.22965e-14	1222.27	120.464	9.999e-05	1.81057e-09	1.5784e-07	1.96644e-05	chr4	138309666	A	C	Astrocyte	PC30	chr4_138309666_C_A_b38
chr4_138309666	ENSG00000248397	5111	0.990252	206.464	47.4901	4.4165e-16	-2993	-2993	28	29	0.143564	6.0589e-20	17.1395	1.26286	9.999e-05	1.22687e-13	3.28644e-11	2.18745e-05	chr4	138309666	A	C	Astrocyte	PC30	chr4_138309666_C_A_b38
chr4_142916748	ENSG00000109452	4562	1.01854	119.901	49.174	1.57839e-05	69315	69315	28	29	0.143564	1.81206e-06	71.21	13.4611	0.00139986	0.00167002	0.0217931	4.42959e-05	chr4	142916748	A	G	Astrocyte	PC30	chr4_142916748_G_A_b38
chr4_152798246	ENSG00000164144	4056	1.04401	302.54	50.9651	2.40264e-07	18308	18308	60	80	0.39604	2.0438e-08	-7.22918	1.11851	9.999e-05	4.68813e-05	0.00112127	2.01734e-05	chr4	152798246	G	GA	Astrocyte	PC30	chr4_152798246_GA_G_b38
chr4_15564113	ENSG00000163145	5238	0.998128	248.103	48.0188	1.17795e-08	224294	224294	55	71	0.351485	1.75908e-10	6.48947	0.84554	9.999e-05	2.99542e-06	0.000103839	1.90605e-05	chr4	15564113	T	A	Astrocyte	PC30	chr4_15564113_A_T_b38
chr4_15564113	ENSG00000249252	5298	1.02779	242.159	48.059	6.53035e-08	136198	136198	55	71	0.351485	1.50647e-09	42.042	5.89725	9.999e-05	1.14928e-05	0.00033266	2.30859e-05	chr4	15564113	T	A	Astrocyte	PC30	chr4_15564113_A_T_b38
chr4_15654141	ENSG00000118564	5085	1.02663	301.824	49.2389	1.47403e-11	-27539	-27539	18	19	0.0940594	8.79026e-14	19.8853	2.0653	9.999e-05	2.63566e-09	2.16934e-07	1.84047e-05	chr4	15654141	G	T	Astrocyte	PC30	chr4_15654141_T_G_b38
chr4_15728523	ENSG00000004468	4977	1.00747	268.537	48.2986	4.32747e-09	-49753	-49753	63	84	0.584158	5.7519e-11	-27.1111	3.40626	9.999e-05	1.04597e-06	4.257e-05	1.85819e-05	chr4	15728523	T	G	Astrocyte	PC30	chr4_15728523_G_T_b38
chr4_158050331	ENSG00000164125	4411	1.03143	149.295	50.2222	3.00678e-05	-122988	-122988	50	59	0.292079	5.00189e-06	9.14499	1.82345	0.00319968	0.00372826	0.0410845	3.81973e-05	chr4	158050331	T	TA	Astrocyte	PC30	chr4_158050331_TA_T_b38
chr4_158166225	ENSG00000248429	4406	1.02184	143.818	49.6323	4.86824e-14	-4528	-4528	33	36	0.821782	1.11681e-16	90.596	7.93508	9.999e-05	3.95818e-12	7.02601e-10	3.76149e-05	chr4	158166225	T	C	Astrocyte	PC30	chr4_158166225_C_T_b38
chr4_158166225	ENSG00000164124	4426	1.02832	137.422	49.2354	2.08977e-12	-35380	-35380	33	36	0.821782	8.15163e-15	43.1021	4.2028	9.999e-05	1.52283e-10	1.73921e-08	4.07975e-05	chr4	158166225	T	C	Astrocyte	PC30	chr4_158166225_C_T_b38
chr4_158613611	ENSG00000171503	4262	1.02526	151.766	49.7713	1.82157e-09	-58358	-58358	31	35	0.173267	3.91397e-11	-13.7742	1.70954	9.999e-05	1.86744e-07	9.3901e-06	3.6326e-05	chr4	158613611	A	C	Astrocyte	PC30	chr4_158613611_C_A_b38
chr4_165011910	ENSG00000183439	6089	0.95197	201.643	43.8597	2.62865e-07	34241	34241	14	14	0.0693069	1.63675e-09	2.66602	0.375074	9.999e-05	8.67182e-05	0.0018706	1.77274e-05	chr4	165011910	C	T	Astrocyte	PC30	chr4_165011910_T_C_b38
chr4_169612585	ENSG00000137601	4401	1.03101	237.591	49.972	1.02494e-06	-48	-48	30	35	0.173267	8.36813e-08	20.6296	3.38207	0.00029997	0.000185618	0.00356546	2.39481e-05	chr4	169612585	T	G	Astrocyte	PC30	chr4_169612585_G_T_b38
chr4_1719927	ENSG00000168936	4910	1.05283	335.213	50.2724	1.77294e-07	-1432	-1432	69	91	0.450495	1.13676e-08	-1.00217	0.151532	0.00019998	3.47293e-05	0.000874644	1.90767e-05	chr4	1719927	G	A	Astrocyte	PC30	chr4_1719927_A_G_b38
chr4_174105130	ENSG00000248174	5112	0.972089	235.116	45.4307	1.87463e-07	-115269	-115269	17	18	0.0891089	2.01535e-09	0.374632	0.0531014	0.00029997	5.89868e-05	0.00135578	1.72287e-05	chr4	174105130	G	A	Astrocyte	PC30	chr4_174105130_A_G_b38
chr4_174298662	ENSG00000164118	5131	1.06116	359.011	51.5908	3.15649e-06	14931	14931	66	91	0.549505	4.92682e-07	-2.32253	0.412054	0.00089991	0.000728094	0.011174	1.86026e-05	chr4	174298662	A	G	Astrocyte	PC30	chr4_174298662_G_A_b38
chr4_17575405	ENSG00000002549	4710	0.993514	215.47	48.3237	2.57306e-07	-1794	-1794	55	70	0.653465	9.1038e-09	-3.29614	0.494144	0.00029997	5.92394e-05	0.00135946	2.13652e-05	chr4	17575405	G	C	Astrocyte	PC30	chr4_17575405_C_G_b38
chr4_176280630	ENSG00000164122	4828	0.998374	184.514	44.4363	2.57654e-06	3058	3058	33	35	0.173267	4.46636e-08	0.472689	0.0754849	0.00079992	0.000481574	0.00790637	2.56658e-05	chr4	176280630	G	T	Astrocyte	PC30	chr4_176280630_T_G_b38
chr4_177442224	ENSG00000038002	5505	1.03223	305.406	51.2914	5.09707e-06	-214	-214	55	62	0.693069	7.96898e-07	1.11307	0.202035	0.00089991	0.00124543	0.0171485	1.87551e-05	chr4	177442224	A	G	Astrocyte	PC30	chr4_177442224_G_A_b38
chr4_184537555	ENSG00000271538	6466	1.01555	668.586	52.7962	4.54267e-07	-72	-72	45	49	0.757426	7.41652e-08	-6.83006	1.11403	0.00029997	0.00026597	0.00483769	7.81239e-06	chr4	184537555	T	C	Astrocyte	PC30	chr4_184537555_C_T_b38
chr4_185310927	ENSG00000109762	6817	1.03003	696.284	52.6809	2.15298e-07	106689	106689	67	87	0.430693	3.07349e-08	6.68476	1.05134	9.999e-05	0.000113587	0.00236366	8.12846e-06	chr4	185310927	G	A	Astrocyte	PC30	chr4_185310927_A_G_b38
chr4_185392403	ENSG00000109775	6749	1.05146	674.653	52.17	1.88981e-11	-33577	-33577	48	51	0.747525	5.81646e-13	3.89154	0.425926	9.999e-05	4.89128e-09	3.81287e-07	9.41123e-06	chr4	185392403	G	A	Astrocyte	PC30	chr4_185392403_A_G_b38
chr4_186180705	ENSG00000164344	6278	1.02967	667.649	52.5406	2.10564e-07	-45734	-45734	43	51	0.252475	2.87174e-08	-13.6578	2.14213	0.00019998	0.000106676	0.00223558	8.46023e-06	chr4	186180705	T	G	Astrocyte	PC30	chr4_186180705_G_T_b38
chr4_186200906	ENSG00000145476	6363	1.03563	705.352	52.7759	2.32581e-09	9338	9338	64	82	0.405941	1.86118e-10	-22.9439	2.99505	9.999e-05	1.00503e-06	4.14766e-05	8.27203e-06	chr4	186200906	G	A	Astrocyte	PC30	chr4_186200906_A_G_b38
chr4_186220550	ENSG00000088926	6234	1.03242	559.531	50.6051	8.88685e-07	-45640	-45640	20	21	0.10396	8.52768e-08	1.63076	0.267565	0.00079992	0.000383055	0.00646455	1.02481e-05	chr4	186220550	C	A	Astrocyte	PC30	chr4_186220550_A_C_b38
chr4_188457943	ENSG00000249378	8580	0.954762	313.822	42.5225	7.6343e-09	57206	57206	37	40	0.19802	6.3098e-12	5.17527	0.607199	9.999e-05	4.38231e-06	0.000145144	1.1593e-05	chr4	188457943	A	G	Astrocyte	PC30	chr4_188457943_G_A_b38
chr4_189970492	ENSG00000245685	3878	1.03359	302.665	50.8669	2.63128e-17	29758	29758	63	74	0.366337	3.70645e-20	9.13545	0.665901	9.999e-05	2.63814e-15	1.02283e-12	1.9065e-05	chr4	189970492	A	G	Astrocyte	PC30	chr4_189970492_G_A_b38
chr4_2482849	ENSG00000063978	4263	1.03888	236.683	47.5243	1.08029e-05	20628	20628	52	66	0.326733	7.43546e-07	-2.01549	0.364619	0.00149985	0.00199082	0.0250942	2.50878e-05	chr4	2482849	G	GCCTGT	Astrocyte	PC30	chr4_2482849_GCCTGT_G_b38
chr4_25157768	ENSG00000038210	4907	1.0565	431.314	51.5371	1.31608e-16	-2896	-2896	15	17	0.0841584	4.22487e-19	-16.2248	1.24818	9.999e-05	9.88317e-15	3.30929e-12	1.5114e-05	chr4	25157768	T	A	Astrocyte	PC30	chr4_25157768_A_T_b38
chr4_25160758	ENSG00000281501	4907	1.04255	401.074	50.5251	1.27445e-16	116	116	14	16	0.0792079	1.79941e-19	-4.67778	0.353063	9.999e-05	1.36462e-14	4.27764e-12	1.50991e-05	chr4	25160758	T	G	Astrocyte	PC30	chr4_25160758_G_T_b38
chr4_3041785	ENSG00000251075	5863	1.04475	432.42	50.624	2.30039e-07	-32754	-32754	64	79	0.391089	1.73898e-08	0.638432	0.0981501	0.00019998	6.45792e-05	0.00145259	1.41706e-05	chr4	3041785	G	C	Astrocyte	PC30	chr4_3041785_C_G_b38
chr4_31995660	ENSG00000251129	6263	0.938665	140.407	42.1851	7.1287e-09	-1717	-1717	35	39	0.806931	4.71309e-12	-43.3829	5.04574	9.999e-05	2.39345e-06	8.57975e-05	2.33748e-05	chr4	31995660	T	C	Astrocyte	PC30	chr4_31995660_C_T_b38
chr4_37663658	ENSG00000181826	6302	1.00899	288.946	46.9007	2.54125e-08	-22719	-22719	57	69	0.658416	2.83754e-10	12.4383	1.6467	9.999e-05	6.57699e-06	0.000206168	1.74198e-05	chr4	37663658	T	C	Astrocyte	PC30	chr4_37663658_C_T_b38
chr4_37826564	ENSG00000169299	6407	1.06306	379.531	49.7769	3.87388e-13	-97	-97	67	86	0.574257	1.50138e-15	-2.44003	0.227857	9.999e-05	3.42935e-11	4.90529e-09	1.77707e-05	chr4	37826564	T	C	Astrocyte	PC30	chr4_37826564_C_T_b38
chr4_38800907	ENSG00000174125	5585	0.999889	249.858	46.3577	1.87734e-05	-55911	-55911	25	30	0.148515	1.09448e-06	0.397484	0.0732702	0.00489951	0.00468274	0.0492088	1.91205e-05	chr4	38800907	A	G	Astrocyte	PC30	chr4_38800907_G_A_b38
chr4_39038640	ENSG00000109790	5622	1.05342	297.431	49.0872	4.06484e-07	-6400	-6400	73	96	0.524752	2.07383e-08	5.73175	0.887343	9.999e-05	7.29397e-05	0.00161113	2.15665e-05	chr4	39038640	CT	C	Astrocyte	PC30	chr4_39038640_C_CT_b38
chr4_4290625	ENSG00000168826	7473	1.03664	649.182	51.318	2.59401e-06	373	373	26	29	0.856436	3.65412e-07	-1.23523	0.216132	0.00119988	0.00131049	0.0178607	9.03727e-06	chr4	4290625	C	T	Astrocyte	PC30	chr4_4290625_T_C_b38
chr4_44008753	ENSG00000251350	5168	1.0156	92.1531	42.6444	9.94642e-13	-7948	-7948	32	33	0.163366	2.41783e-17	1.36711	0.115443	9.999e-05	6.34901e-11	8.35178e-09	5.66922e-05	chr4	44008753	AT	A	Astrocyte	PC30	chr4_44008753_A_AT_b38
chr4_46520011	ENSG00000170516	3866	1.006	149.788	48.0018	1.92837e-05	-389235	-389235	24	27	0.133663	1.73461e-06	0.267196	0.0503974	0.00269973	0.0027778	0.0328982	3.30346e-05	chr4	46520011	C	T	Astrocyte	PC30	chr4_46520011_T_C_b38
chr4_55192343	ENSG00000134851	5390	0.973448	259.015	48.137	1.38517e-05	-203615	-203615	47	56	0.277228	1.19121e-06	7.01499	1.29851	0.00419958	0.00420476	0.0449555	1.57689e-05	chr4	55192343	T	C	Astrocyte	PC30	chr4_55192343_C_T_b38
chr4_55346203	ENSG00000128039	5365	1.0414	328.242	51.3291	1.99405e-08	-11	-11	20	21	0.10396	1.26226e-09	1.60702	0.224003	9.999e-05	3.92171e-06	0.000132216	1.83367e-05	chr4	55346203	GCGCGTCCCCGCCCCGCGC	G	Astrocyte	PC30	chr4_55346203_G_GCGCGTCCCCGCCCCGCGC_b38
chr4_57087112	ENSG00000163453	6197	1.01462	382.474	50.5848	8.43794e-13	-23274	-23274	57	72	0.643564	6.3526e-15	80.5932	7.80793	9.999e-05	2.33032e-10	2.54315e-08	1.3585e-05	chr4	57087112	A	C	Astrocyte	PC30	chr4_57087112_C_A_b38
chr4_655850	ENSG00000133256	3940	1.03669	257.065	50.8743	1.57607e-05	30276	30276	22	25	0.123762	2.6993e-06	-1.21529	0.234487	0.00209979	0.00325124	0.037393	2.28277e-05	chr4	655850	A	C	Astrocyte	PC30	chr4_655850_C_A_b38
chr4_659538	ENSG00000242686	4024	0.995532	185.613	45.1954	1.6335e-05	3324	3324	21	24	0.118812	6.61357e-07	-0.85333	0.153513	0.0019998	0.00311271	0.0361099	2.50959e-05	chr4	659538	T	C	Astrocyte	PC30	chr4_659538_C_T_b38
chr4_6678064	ENSG00000251580	7259	1.05937	869.347	51.748	3.74601e-10	4098	4098	32	35	0.173267	1.48403e-11	-3.99177	0.480673	9.999e-05	1.30693e-07	6.8523e-06	7.61162e-06	chr4	6678064	GT	G	Astrocyte	PC30	chr4_6678064_G_GT_b38
chr4_67614216	ENSG00000187054	5404	0.930547	101.937	39.7324	1.16157e-08	-349925	-349925	26	28	0.138614	2.14275e-12	4.38233	0.497975	9.999e-05	3.13997e-06	0.000107934	3.05287e-05	chr4	67614216	T	C	Astrocyte	PC30	chr4_67614216_C_T_b38
chr4_67615839	ENSG00000153802	5441	1.00139	147.409	44.9345	2.13789e-10	-268164	-268164	26	27	0.133663	2.00552e-13	5.51417	0.585801	9.999e-05	3.07467e-08	1.86416e-06	3.26918e-05	chr4	67615839	C	CAAAG	Astrocyte	PC30	chr4_67615839_CAAAG_C_b38
chr4_67615839	ENSG00000198092	5807	0.923686	113.473	42.0289	1.74534e-08	-514031	-514031	26	27	0.133663	1.53403e-11	0.866692	0.10447	9.999e-05	5.5598e-06	0.000176917	2.61986e-05	chr4	67615839	C	CAAAG	Astrocyte	PC30	chr4_67615839_CAAAG_C_b38
chr4_67662742	ENSG00000109163	5301	1.04117	191.398	48.7002	5.22104e-07	-91647	-91647	27	31	0.153465	2.4757e-08	1.31569	0.205129	0.00039996	6.71813e-05	0.00150423	3.14054e-05	chr4	67662742	T	C	Astrocyte	PC30	chr4_67662742_C_T_b38
chr4_67700971	ENSG00000248049	5117	0.987039	197.913	49.1169	2.53214e-24	-239	-239	25	27	0.133663	2.16743e-29	186.555	8.86378	9.999e-05	9.51421e-22	8.7608e-19	2.23908e-05	chr4	67700971	A	G	Astrocyte	PC30	chr4_67700971_G_A_b38
chr4_6908080	ENSG00000132405	7363	1.01143	534.549	45.607	4.32213e-06	-1163	-1163	36	39	0.193069	1.31045e-07	3.77472	0.630881	0.00239976	0.00214258	0.0267061	9.54715e-06	chr4	6908080	G	C	Astrocyte	PC30	chr4_6908080_C_G_b38
chr4_70826258	ENSG00000132463	4402	0.960285	122.329	46.5761	1.52383e-07	-13640	-13640	10	11	0.0544554	2.44435e-09	10.1628	1.45061	0.00019998	2.91942e-05	0.000750641	3.07916e-05	chr4	70826258	G	A	Astrocyte	PC30	chr4_70826258_A_G_b38
chr4_70908982	ENSG00000018189	4505	1.02555	147.351	49.2863	2.48648e-05	204777	204777	27	35	0.173267	3.22688e-06	-28.2456	5.50121	0.00359964	0.0031344	0.0363328	3.74734e-05	chr4	70908982	T	C	Astrocyte	PC30	chr4_70908982_C_T_b38
chr4_82721997	ENSG00000249242	5036	1.07501	249.431	49.8551	4.63844e-07	159639	159639	73	89	0.440594	3.12458e-08	9.24036	1.45424	0.00019998	5.66953e-05	0.00131335	2.87362e-05	chr4	82721997	T	G	Astrocyte	PC30	chr4_82721997_G_T_b38
chr4_83250806	ENSG00000145287	5071	1.02187	280.672	51.7109	8.70698e-07	113730	113730	55	65	0.321782	1.14664e-07	-0.607039	0.100871	9.999e-05	0.000201819	0.00382677	1.92778e-05	chr4	83250806	A	T	Astrocyte	PC30	chr4_83250806_T_A_b38
chr4_86981114	ENSG00000172493	5032	1.03528	153.263	48.3947	5.16775e-07	46111	46111	37	39	0.193069	2.20735e-08	-47.557	7.3807	0.00019998	5.59e-05	0.00130106	3.79956e-05	chr4	86981114	A	G	Astrocyte	PC30	chr4_86981114_G_A_b38
chr4_87310240	ENSG00000170509	5148	1.03428	152.813	46.6846	1.54411e-05	-12647	-12647	39	39	0.193069	9.309e-07	1.05308	0.19259	0.00159984	0.00188736	0.0240541	3.79005e-05	chr4	87310240	TA	T	Astrocyte	PC30	chr4_87310240_T_TA_b38
chr4_87983530	ENSG00000118762	4960	1.04919	246.434	49.9218	1.813e-09	-24106	-24106	52	65	0.321782	4.16524e-11	12.8534	1.5984	9.999e-05	2.13036e-07	1.04972e-05	2.54554e-05	chr4	87983530	T	TATC	Astrocyte	PC30	chr4_87983530_TATC_T_b38
chr4_88255885	ENSG00000246375	5375	1.01943	232.337	47.5804	3.69041e-16	-28623	-28623	12	12	0.0594059	5.23996e-20	53.7008	3.94416	9.999e-05	4.73962e-14	1.42508e-11	2.2974e-05	chr4	88255885	CT	C	Astrocyte	PC30	chr4_88255885_C_CT_b38
chr4_95109695	ENSG00000138696	5095	1.04124	262.345	50.1795	1.97111e-05	351739	351739	21	22	0.108911	2.99986e-06	140.093	27.1804	0.00389961	0.00407733	0.043976	2.29222e-05	chr4	95109695	T	TC	Astrocyte	PC30	chr4_95109695_TC_T_b38
chr5_103039937	ENSG00000145725	4249	1.05685	173.374	49.7997	9.89572e-06	-80213	-80213	52	60	0.29703	1.20398e-06	-4.737	0.877306	0.00069993	0.00116415	0.0162881	3.76653e-05	chr5	103039937	A	ATCTC	Astrocyte	PC30	chr5_103039937_ATCTC_A_b38
chr5_107030138	ENSG00000251027	4554	1.06211	254.515	48.9453	3.85159e-06	19085	19085	44	52	0.742574	3.07189e-07	5.11078	0.887177	0.00059994	0.000620014	0.00984339	2.63674e-05	chr5	107030138	G	A	Astrocyte	PC30	chr5_107030138_A_G_b38
chr5_109403782	ENSG00000198961	5586	1.03637	212.349	49.2379	5.25824e-08	-6193	-6193	55	69	0.658416	1.82177e-09	-8.52415	1.20385	9.999e-05	7.26022e-06	0.000222843	2.75861e-05	chr5	109403782	C	A	Astrocyte	PC30	chr5_109403782_A_C_b38
chr5_111225009	ENSG00000152495	4026	1.02923	154.633	48.1655	4.69721e-07	1355	1355	51	56	0.277228	1.8148e-08	-12.9786	1.99865	9.999e-05	5.42904e-05	0.0012683	3.64372e-05	chr5	111225009	G	A	Astrocyte	PC30	chr5_111225009_A_G_b38
chr5_112491629	ENSG00000129595	4848	0.99307	200.327	49.1519	5.1438e-11	72315	72315	47	58	0.287129	3.82975e-13	-19.2645	2.08379	9.999e-05	1.17389e-08	8.08174e-07	2.29207e-05	chr5	112491629	T	C	Astrocyte	PC30	chr5_112491629_C_T_b38
chr5_118497814	ENSG00000249797	5981	1.00914	226.403	45.7278	1.83411e-07	767298	767298	16	17	0.0841584	2.21097e-09	2.48642	0.353615	9.999e-05	3.77217e-05	0.000940362	2.22495e-05	chr5	118497814	A	C	Astrocyte	PC30	chr5_118497814_C_A_b38
chr5_118497814	ENSG00000250891	4800	0.954542	127.697	41.1084	1.91616e-10	-64386	-64386	16	17	0.0841584	1.29103e-14	20.776	2.05024	9.999e-05	5.52835e-08	3.14476e-06	2.84535e-05	chr5	118497814	A	C	Astrocyte	PC30	chr5_118497814_C_A_b38
chr5_118988603	ENSG00000169570	4811	1.03307	226.162	49.8605	1.75957e-06	55	55	30	35	0.173267	1.54606e-07	-6.8523	1.15355	0.00029997	0.000302752	0.0053611	2.54427e-05	chr5	118988603	C	A	Astrocyte	PC30	chr5_118988603_A_C_b38
chr5_119060533	ENSG00000249494	4910	1.04198	187.721	47.1744	3.56156e-13	-10370	-10370	29	30	0.148515	2.2349e-16	-9.03613	0.804901	9.999e-05	2.45549e-11	3.65422e-09	3.21597e-05	chr5	119060533	T	C	Astrocyte	PC30	chr5_119060533_C_T_b38
chr5_122715232	ENSG00000249996	4623	1.03628	198.901	49.2187	1.69854e-05	-321040	-321040	55	64	0.316832	2.00216e-06	-0.596741	0.113378	0.00149985	0.00270084	0.0322198	2.9437e-05	chr5	122715232	A	G	Astrocyte	PC30	chr5_122715232_G_A_b38
chr5_122753195	ENSG00000205302	4292	1.03564	149.464	47.3601	3.10517e-05	-21885	-21885	67	85	0.579208	2.68297e-06	3.78518	0.730112	0.0029997	0.00376514	0.0413351	3.90358e-05	chr5	122753195	G	A	Astrocyte	PC30	chr5_122753195_A_G_b38
chr5_126475085	ENSG00000155324	5111	1.05048	263.599	49.9299	8.24348e-06	114952	114952	40	47	0.232673	9.99559e-07	-59.4872	10.917	0.00159984	0.00155796	0.0205308	2.39615e-05	chr5	126475085	C	T	Astrocyte	PC30	chr5_126475085_T_C_b38
chr5_127146157	ENSG00000164241	4151	1.08309	215.28	49.7695	4.25276e-07	72650	72650	67	88	0.564356	2.73919e-08	1.85063	0.289706	9.999e-05	4.07372e-05	0.00100197	3.46708e-05	chr5	127146157	C	CA	Astrocyte	PC30	chr5_127146157_CA_C_b38
chr5_134654636	ENSG00000164615	3472	1.03823	266.983	50.892	9.28295e-10	-83860	-83860	22	25	0.123762	2.90822e-11	3.49778	0.430077	9.999e-05	1.36291e-07	7.1205e-06	2.21621e-05	chr5	134654636	A	AAAT	Astrocyte	PC30	chr5_134654636_AAAT_A_b38
chr5_134887903	ENSG00000113621	3688	1.06086	223.709	48.99	5.36647e-20	13531	13531	25	28	0.138614	3.62169e-24	9.44326	0.567157	9.999e-05	1.09134e-18	6.18414e-16	2.98054e-05	chr5	134887903	G	A	Astrocyte	PC30	chr5_134887903_A_G_b38
chr5_138058045	ENSG00000078795	3396	1.04177	154.238	49.7898	2.34925e-05	170076	170076	68	88	0.435644	3.38352e-06	0.548556	0.107107	0.00239976	0.00280878	0.033185	3.90966e-05	chr5	138058045	CA	C	Astrocyte	PC30	chr5_138058045_C_CA_b38
chr5_138123119	ENSG00000112981	3189	1.06155	132.373	49.5322	2.62015e-10	-16325	-16325	13	13	0.0643564	3.37285e-12	-15.6107	1.79769	9.999e-05	1.17285e-08	8.08174e-07	5.05459e-05	chr5	138123119	G	T	Astrocyte	PC30	chr5_138123119_T_G_b38
chr5_138553611	ENSG00000044115	2693	1.01903	109.656	48.8831	2.16438e-07	-57357	-57357	70	91	0.450495	8.96721e-09	-11.9144	1.78513	9.999e-05	1.9225e-05	0.000520664	4.85654e-05	chr5	138553611	CAAAAACCAAAAGAACAAACAAAACACA	C	Astrocyte	PC30	chr5_138553611_C_CAAAAACCAAAAGAACAAACAAAACACA_b38
chr5_138747648	ENSG00000253404	2601	1.03704	112.003	48.8295	1.63356e-09	-5662	-5662	55	69	0.658416	2.21856e-11	-0.371604	0.045307	9.999e-05	1.01367e-07	5.45049e-06	5.2485e-05	chr5	138747648	C	T	Astrocyte	PC30	chr5_138747648_T_C_b38
chr5_140582582	ENSG00000213523	3006	1.01442	120.001	47.8878	1.78352e-09	24904	24904	63	76	0.623762	1.57252e-11	-2.78957	0.336509	9.999e-05	1.70455e-07	8.71986e-06	4.32499e-05	chr5	140582582	G	A	Astrocyte	PC30	chr5_140582582_A_G_b38
chr5_140703293	ENSG00000170445	3088	1.03512	157.75	50.6594	1.68849e-07	11755	11755	74	100	0.504951	1.22127e-08	-2.5394	0.385036	9.999e-05	1.81232e-05	0.000495378	3.68822e-05	chr5	140703293	G	A	Astrocyte	PC30	chr5_140703293_A_G_b38
chr5_140841513	ENSG00000204961	3339	1.03855	180.434	50.4029	2.07962e-09	-6260	-6260	17	19	0.0940594	6.07383e-11	-1.73083	0.217842	9.999e-05	2.08621e-07	1.03141e-05	3.28486e-05	chr5	140841513	G	C	Astrocyte	PC30	chr5_140841513_C_G_b38
chr5_140841513	ENSG00000250120	3344	1.07371	179.398	49.6062	1.30127e-07	-14371	-14371	17	19	0.0940594	6.23905e-09	-4.25927	0.629422	9.999e-05	1.02943e-05	0.000301523	3.96903e-05	chr5	140841513	G	C	Astrocyte	PC30	chr5_140841513_C_G_b38
chr5_141185471	ENSG00000113212	3851	1.01007	159.268	46.6362	4.55344e-07	12826	12826	53	64	0.683168	1.01618e-08	-1.954	0.294176	9.999e-05	6.56038e-05	0.00147338	3.17955e-05	chr5	141185471	C	T	Astrocyte	PC30	chr5_141185471_T_C_b38
chr5_149214395	ENSG00000173210	4418	1.03998	256.804	49.4816	9.8181e-15	72911	72911	77	101	0.5	1.44364e-17	-13.4398	1.1212	9.999e-05	8.51814e-13	1.90148e-10	2.32594e-05	chr5	149214395	T	C	Astrocyte	PC30	chr5_149214395_C_T_b38
chr5_150908094	ENSG00000145908	4633	1.01779	295.283	48.9866	1.85418e-06	3110	3110	70	95	0.529703	1.27531e-07	-0.339399	0.0566579	0.00039996	0.000475268	0.0078236	1.79126e-05	chr5	150908094	G	T	Astrocyte	PC30	chr5_150908094_T_G_b38
chr5_151479990	ENSG00000123643	5149	1.0524	264.164	49.9861	4.20951e-07	42943	42943	38	43	0.212871	2.90101e-08	-2.27612	0.35714	0.00019998	6.74457e-05	0.00150494	2.41521e-05	chr5	151479990	G	A	Astrocyte	PC30	chr5_151479990_A_G_b38
chr5_153980670	ENSG00000037749	5036	1.02128	232.883	50.0148	1.65516e-12	-58290	-58290	57	68	0.663366	9.98162e-15	-7.78394	0.763002	9.999e-05	2.40821e-10	2.60884e-08	2.31577e-05	chr5	153980670	C	T	Astrocyte	PC30	chr5_153980670_T_C_b38
chr5_160204354	ENSG00000170231	5000	0.890979	109.216	35.5604	4.80058e-08	16986	16986	44	48	0.237624	1.16686e-12	1.66409	0.18579	9.999e-05	2.05768e-05	0.000548434	2.16912e-05	chr5	160204354	CA	C	Astrocyte	PC30	chr5_160204354_C_CA_b38
chr5_160330489	ENSG00000135083	5256	1.05708	328.736	50.7943	1.7971e-05	-14908	-14908	11	11	0.0544554	3.0924e-06	-4.29529	0.834691	0.00319968	0.00428559	0.0456541	1.98896e-05	chr5	160330489	C	T	Astrocyte	PC30	chr5_160330489_T_C_b38
chr5_160817931	ENSG00000118322	4818	0.967935	151.686	43.4814	1.80338e-11	-34284	-34284	26	30	0.851485	2.64429e-15	-81.7783	7.74682	9.999e-05	5.21557e-09	4.00213e-07	2.60354e-05	chr5	160817931	A	G	Astrocyte	PC30	chr5_160817931_G_A_b38
chr5_1620163	ENSG00000271119	7166	1.03967	709.81	52.3949	7.07317e-06	25536	25536	25	28	0.138614	1.51526e-06	-0.521729	0.0977382	0.00359964	0.00398969	0.0432843	8.40149e-06	chr5	1620163	A	G	Astrocyte	PC30	chr5_1620163_G_A_b38
chr5_16427868	ENSG00000248150	4481	0.97512	269.44	46.9698	1.16692e-05	-12214	-12214	39	43	0.787129	7.04611e-07	-0.428745	0.0773641	0.00459954	0.00366061	0.0405197	1.53133e-05	chr5	16427868	C	A	Astrocyte	PC30	chr5_16427868_A_C_b38
chr5_170480382	ENSG00000182132	4659	1.0376	345.118	49.9659	7.37841e-06	126894	126894	51	66	0.326733	8.83564e-07	18.9487	3.45661	0.00209979	0.0019987	0.0251682	1.70875e-05	chr5	170480382	CCTGA	C	Astrocyte	PC30	chr5_170480382_C_CCTGA_b38
chr5_175371017	ENSG00000145920	4249	0.97964	358.844	48.222	4.50661e-06	-425294	-425294	11	11	0.0544554	3.03755e-07	0.526031	0.0912666	0.00259974	0.00185741	0.0238223	1.18159e-05	chr5	175371017	C	T	Astrocyte	PC30	chr5_175371017_T_C_b38
chr5_175834073	ENSG00000175416	3378	1.02853	290.578	49.9801	3.8917e-06	-582467	-582467	60	78	0.613861	4.13049e-07	1.08139	0.190287	0.00079992	0.000919964	0.0133931	1.93171e-05	chr5	175834073	G	A	Astrocyte	PC30	chr5_175834073_A_G_b38
chr5_177185746	ENSG00000213347	3601	1.02971	364.575	51.9671	1.07938e-05	-127012	-127012	17	19	0.0940594	2.22892e-06	0.670895	0.12817	0.00379962	0.00328918	0.0375654	1.54966e-05	chr5	177185746	A	T	Astrocyte	PC30	chr5_177185746_T_A_b38
chr5_177372991	ENSG00000169220	3730	0.983649	293.298	48.3461	1.19093e-07	15066	15066	53	64	0.316832	3.54219e-09	-0.4598	0.066528	0.00019998	4.15923e-05	0.0010196	1.48076e-05	chr5	177372991	C	T	Astrocyte	PC30	chr5_177372991_T_C_b38
chr5_177715300	ENSG00000204677	5204	0.954557	235.825	43.5717	4.14627e-07	-291049	-291049	61	71	0.351485	2.69569e-09	2.94226	0.421469	0.00069993	0.000151514	0.00299632	1.54077e-05	chr5	177715300	C	CAAT	Astrocyte	PC30	chr5_177715300_CAAT_C_b38
chr5_177754013	ENSG00000170074	4189	1.04001	355.994	49.9351	2.72068e-20	-30423	-30423	71	93	0.539604	4.31511e-24	4.99231	0.300899	9.999e-05	1.98564e-18	1.0835e-15	1.67812e-05	chr5	177754013	G	A	Astrocyte	PC30	chr5_177754013_A_G_b38
chr5_178727188	ENSG00000169131	6407	1.05184	580.516	51.4086	1.42631e-06	-3472	-3472	58	71	0.351485	1.86725e-07	1.43933	0.244329	0.00029997	0.000560019	0.00901722	1.0959e-05	chr5	178727188	TG	T	Astrocyte	PC30	chr5_178727188_T_TG_b38
chr5_178911732	ENSG00000198939	6665	1.0861	615.021	51.1662	8.50226e-06	15833	15833	32	37	0.183168	1.40343e-06	-3.03574	0.566524	0.00289971	0.0031915	0.0368787	1.23207e-05	chr5	178911732	G	A	Astrocyte	PC30	chr5_178911732_A_G_b38
chr5_180798013	ENSG00000131446	4327	1.03403	398.34	52.1206	1.43048e-07	-17640	-17640	20	22	0.108911	1.61961e-08	-1.97313	0.302493	9.999e-05	4.02622e-05	0.000991943	1.45211e-05	chr5	180798013	C	T	Astrocyte	PC30	chr5_180798013_T_C_b38
chr5_25163396	ENSG00000245662	5281	0.98191	151.992	45.6568	4.4758e-07	-24405	-24405	32	33	0.836634	6.89278e-09	-1.0911	0.161848	0.00019998	8.15289e-05	0.00177163	2.82796e-05	chr5	25163396	A	G	Astrocyte	PC30	chr5_25163396_G_A_b38
chr5_33440200	ENSG00000249572	4703	1.03845	224.902	49.1533	8.93819e-09	-450	-450	39	41	0.20297	2.04332e-10	-0.458351	0.0600182	9.999e-05	1.19394e-06	4.72858e-05	2.63401e-05	chr5	33440200	A	C	Astrocyte	PC30	chr5_33440200_C_A_b38
chr5_33993760	ENSG00000242110	5066	1.04561	289.454	51.3528	5.05512e-06	-14345	-14345	56	67	0.668317	8.01405e-07	0.944463	0.171478	0.00159984	0.00106432	0.0150775	2.12656e-05	chr5	33993760	A	G	Astrocyte	PC30	chr5_33993760_G_A_b38
chr5_37168507	ENSG00000286193	4085	1.01594	197.717	48.7024	3.3153e-08	-80473	-80473	14	15	0.0742574	8.41791e-10	0.817927	0.112398	9.999e-05	5.38272e-06	0.000172025	2.64751e-05	chr5	37168507	AT	A	Astrocyte	PC30	chr5_37168507_A_AT_b38
chr5_43065364	ENSG00000215068	3577	1.01643	84.2754	46.986	9.88168e-07	23791	23791	23	25	0.123762	3.08626e-08	-3.57975	0.563096	9.999e-05	7.0872e-05	0.00157016	6.22794e-05	chr5	43065364	T	TG	Astrocyte	PC30	chr5_43065364_TG_T_b38
chr5_43065364	ENSG00000177738	3574	1.04194	96.7121	48.6058	6.99651e-09	-2089	-2089	23	25	0.123762	1.19486e-10	-4.76341	0.612796	9.999e-05	3.66221e-07	1.70206e-05	6.2404e-05	chr5	43065364	T	TG	Astrocyte	PC30	chr5_43065364_TG_T_b38
chr5_463783	ENSG00000225138	4625	1.05202	316.937	49.6246	1.17034e-11	-9454	-9454	54	62	0.693069	8.30761e-14	4.40772	0.457086	9.999e-05	1.32077e-09	1.17933e-07	2.00912e-05	chr5	463783	G	A	Astrocyte	PC30	chr5_463783_A_G_b38
chr5_52776710	ENSG00000248898	5799	1.04815	200.001	49.2891	4.16836e-07	-23278	-23278	40	46	0.227723	2.28602e-08	1.37898	0.214312	9.999e-05	5.19367e-05	0.00122626	3.11929e-05	chr5	52776710	G	A	Astrocyte	PC30	chr5_52776710_A_G_b38
chr5_55418233	ENSG00000039123	5100	1.03647	251.3	50.4375	3.82423e-06	110243	110243	15	19	0.905941	4.56912e-07	-7.26165	1.28381	0.00059994	0.000733894	0.0112279	2.33232e-05	chr5	55418233	CA	C	Astrocyte	PC30	chr5_55418233_C_CA_b38
chr5_64000250	ENSG00000164197	4266	1.05197	137.065	48.0366	3.34856e-05	-165594	-165594	69	97	0.519802	3.46872e-06	-5.44703	1.06495	0.00339966	0.00338393	0.0384687	4.64393e-05	chr5	64000250	T	C	Astrocyte	PC30	chr5_64000250_C_T_b38
chr5_6602431	ENSG00000037474	5991	1.05397	399.998	50.5429	7.00358e-19	-30861	-30861	48	54	0.732673	3.80976e-22	-7.05545	0.466317	9.999e-05	3.96084e-17	1.82359e-14	1.60828e-05	chr5	6602431	C	T	Astrocyte	PC30	chr5_6602431_T_C_b38
chr5_69307681	ENSG00000183323	2464	1.05717	134.167	49.5843	1.58903e-07	-25129	-25129	74	89	0.440594	7.87655e-09	4.02117	0.59951	9.999e-05	1.12427e-05	0.000327348	4.87498e-05	chr5	69307681	CA	C	Astrocyte	PC30	chr5_69307681_C_CA_b38
chr5_70120050	ENSG00000249437	1692	1.04612	119.706	50.57	2.86095e-08	-905290	-905290	56	82	0.594059	1.4527e-09	10.2731	1.43914	9.999e-05	1.8789e-06	7.00907e-05	5.15534e-05	chr5	70120050	G	GA	Astrocyte	PC30	chr5_70120050_GA_G_b38
chr5_75593817	ENSG00000189045	4372	0.990467	190.439	47.544	7.96735e-07	-17366	-17366	22	25	0.123762	2.84054e-08	4.59514	0.720399	0.00019998	0.000165642	0.00325821	2.37452e-05	chr5	75593817	C	T	Astrocyte	PC30	chr5_75593817_T_C_b38
chr5_77131486	ENSG00000113231	4979	0.997135	316.968	48.9244	1.16698e-05	-78964	-78964	48	60	0.70297	1.17985e-06	-34.4952	6.38223	0.00349965	0.00375639	0.0412776	1.48336e-05	chr5	77131486	A	G	Astrocyte	PC30	chr5_77131486_G_A_b38
chr5_77805311	ENSG00000171530	4729	0.996218	279.325	49.289	4.0358e-06	-63470	-63470	52	63	0.311881	3.57663e-07	-7.78207	1.36032	0.00159984	0.0011578	0.0162147	1.67432e-05	chr5	77805311	A	G	Astrocyte	PC30	chr5_77805311_G_A_b38
chr5_78409671	ENSG00000085365	4598	1.03781	297.869	51.5475	1.71495e-06	49059	49059	56	68	0.336634	2.40213e-07	-4.90802	0.842556	0.00039996	0.000377207	0.00639516	1.98202e-05	chr5	78409671	G	A	Astrocyte	PC30	chr5_78409671_A_G_b38
chr5_78772490	ENSG00000145685	4423	0.995543	217.815	47.5557	3.46308e-06	2468	2468	64	80	0.60396	1.80157e-07	5.78474	0.980411	0.00149985	0.000780034	0.0117387	2.13871e-05	chr5	78772490	T	C	Astrocyte	PC30	chr5_78772490_C_T_b38
chr5_79151082	ENSG00000145692	4628	1.02947	309.213	51.7064	1.12975e-09	39272	39272	55	68	0.336634	5.22872e-11	0.923863	0.115722	9.999e-05	2.22549e-07	1.08931e-05	1.82475e-05	chr5	79151082	G	A	Astrocyte	PC30	chr5_79151082_A_G_b38
chr5_79151082	ENSG00000132837	4874	1.02159	290.593	49.3291	6.47911e-08	-84957	-84957	55	68	0.336634	2.42897e-09	17.9116	2.55606	0.00019998	1.47484e-05	0.000410752	1.85914e-05	chr5	79151082	G	A	Astrocyte	PC30	chr5_79151082_A_G_b38
chr5_80360405	ENSG00000039319	5375	1.05446	347.63	50.234	1.19578e-07	-47609	-47609	46	57	0.282178	7.02261e-09	11.0508	1.64038	9.999e-05	2.34313e-05	0.000613168	1.8553e-05	chr5	80360405	G	T	Astrocyte	PC30	chr5_80360405_T_G_b38
chr5_80646538	ENSG00000113318	5219	1.05034	332.629	50.255	1.82105e-07	-8115	-8115	54	61	0.30198	1.16668e-08	-6.44418	0.975366	9.999e-05	3.63395e-05	0.000910527	1.89751e-05	chr5	80646538	T	G	Astrocyte	PC30	chr5_80646538_G_T_b38
chr5_80654344	ENSG00000228716	5217	1.06311	311.935	49.0776	5.84409e-08	-640	-640	64	81	0.59901	1.94899e-09	-1.96619	0.278357	9.999e-05	8.90398e-06	0.00026609	2.16263e-05	chr5	80654344	CTGGCGCGTCCCGCCCAGGT	C	Astrocyte	PC30	chr5_80654344_C_CTGGCGCGTCCCGCCCAGGT_b38
chr5_81307822	ENSG00000247572	4258	1.05666	212.466	48.5487	1.84379e-21	6256	6256	21	21	0.10396	3.50114e-26	-22.1158	1.21115	9.999e-05	3.4612e-20	2.54969e-17	3.07058e-05	chr5	81307822	A	C	Astrocyte	PC30	chr5_81307822_C_A_b38
chr5_81966104	ENSG00000152348	4183	1.05538	309.805	51.0414	3.34498e-08	-5920	-5920	41	46	0.227723	2.07846e-09	23.0671	3.27324	9.999e-05	5.35686e-06	0.000171571	2.09181e-05	chr5	81966104	G	A	Astrocyte	PC30	chr5_81966104_A_G_b38
chr5_82275447	ENSG00000205464	4030	1.06253	240.734	50.0612	2.39411e-10	-20003	-20003	48	57	0.717822	3.94097e-12	-12.6658	1.4653	9.999e-05	1.97701e-08	1.26092e-06	2.79386e-05	chr5	82275447	G	GA	Astrocyte	PC30	chr5_82275447_GA_G_b38
chr5_88135432	ENSG00000249362	2722	1.00459	102.848	48.7086	1.0048e-09	473391	473391	35	43	0.212871	1.15337e-11	0.86224	0.103029	9.999e-05	9.58058e-08	5.18936e-06	4.77231e-05	chr5	88135432	C	T	Astrocyte	PC30	chr5_88135432_T_C_b38
chr5_88135432	ENSG00000248708	2745	0.982439	100.727	48.0313	2.47331e-18	402162	402162	35	43	0.212871	1.51838e-22	8.73271	0.566198	9.999e-05	4.71613e-16	1.93008e-13	4.28084e-05	chr5	88135432	C	T	Astrocyte	PC30	chr5_88135432_T_C_b38
chr5_9544565	ENSG00000250786	5592	1.02398	410.166	51.5518	4.65516e-08	-1606	-1606	48	57	0.282178	3.66668e-09	-0.648134	0.0938974	9.999e-05	1.45626e-05	0.000406345	1.33472e-05	chr5	9544565	G	T	Astrocyte	PC30	chr5_9544565_T_G_b38
chr5_96685171	ENSG00000153113	4643	1.01651	189.276	48.2526	2.27754e-05	159903	159903	49	53	0.737624	2.26763e-06	-12.4461	2.37986	0.00359964	0.00390415	0.0425063	2.77439e-05	chr5	96685171	A	G	Astrocyte	PC30	chr5_96685171_G_A_b38
chr5_96785448	ENSG00000164307	4743	1.02982	215.712	50.9053	7.98156e-08	-22653	-22653	60	72	0.356436	5.49433e-09	1.80412	0.265335	9.999e-05	1.22548e-05	0.000349904	2.62064e-05	chr5	96785448	C	A	Astrocyte	PC30	chr5_96785448_A_C_b38
chr5_96906370	ENSG00000164308	4782	1.04609	194.419	50.244	2.63404e-08	30383	30383	68	88	0.564356	1.16431e-09	-1.9486	0.270841	9.999e-05	2.86289e-06	0.000100389	3.17402e-05	chr5	96906370	A	G	Astrocyte	PC30	chr5_96906370_G_A_b38
chr6_106616025	ENSG00000130347	5163	1.02213	350.484	50.2302	1.19948e-06	-13474	-13474	48	53	0.737624	1.08961e-07	-2.38003	0.394618	0.00029997	0.000350533	0.0060473	1.54606e-05	chr6	106616025	T	C	Astrocyte	PC30	chr6_106616025_C_T_b38
chr6_106616025	ENSG00000130348	5164	1.05681	364.417	50.6209	2.93466e-06	-13554	-13554	48	53	0.737624	3.50851e-07	-2.77452	0.484562	0.00039996	0.000706806	0.0109169	1.79173e-05	chr6	106616025	T	C	Astrocyte	PC30	chr6_106616025_C_T_b38
chr6_108885227	ENSG00000203801	3734	1.01341	141.402	48.4936	1.2429e-05	133572	133572	37	41	0.79703	1.14201e-06	1.30443	0.240955	0.0019998	0.00160361	0.0210195	3.64957e-05	chr6	108885227	G	GGT	Astrocyte	PC30	chr6_108885227_GGT_G_b38
chr6_109924552	ENSG00000080546	3646	1.03961	152.741	49.5604	3.37747e-05	829705	829705	20	20	0.0990099	4.96797e-06	27.8635	5.55374	0.00369963	0.00410547	0.0441825	3.90263e-05	chr6	109924552	A	G	Astrocyte	PC30	chr6_109924552_G_A_b38
chr6_117482586	ENSG00000164465	4444	1.04519	159.442	48.7225	3.27842e-09	28768	28768	53	63	0.311881	4.95995e-11	-2.03852	0.254913	9.999e-05	2.6662e-07	1.28791e-05	3.85168e-05	chr6	117482586	A	C	Astrocyte	PC30	chr6_117482586_C_A_b38
chr6_118932991	ENSG00000111877	4386	1.05356	138.553	48.7172	6.71977e-06	-2172	-2172	60	72	0.643564	5.69532e-07	-3.31418	0.592008	0.00059994	0.000625594	0.00989573	4.63244e-05	chr6	118932991	C	T	Astrocyte	PC30	chr6_118932991_T_C_b38
chr6_123495024	ENSG00000188580	4616	1.02056	259.844	49.3601	1.67759e-06	-308842	-308842	23	24	0.118812	1.26156e-07	75.1304	12.5361	9.999e-05	0.000368463	0.00627579	2.06721e-05	chr6	123495024	G	T	Astrocyte	PC30	chr6_123495024_T_G_b38
chr6_125756235	ENSG00000224506	2822	0.997022	160.253	49.2239	2.42184e-07	81881	81881	65	82	0.594059	1.1575e-08	-0.791016	0.119689	9.999e-05	4.00519e-05	0.000988417	2.93203e-05	chr6	125756235	T	C	Astrocyte	PC30	chr6_125756235_C_T_b38
chr6_125756235	ENSG00000237742	2761	1.00662	146.524	48.1197	1.1769e-08	7044	7044	65	82	0.594059	1.83644e-10	-12.3155	1.60693	9.999e-05	1.57495e-06	6.04262e-05	3.38902e-05	chr6	125756235	T	C	Astrocyte	PC30	chr6_125756235_C_T_b38
chr6_134057013	ENSG00000146411	4506	1.05778	267.587	50.2369	2.66133e-06	4388	4388	73	92	0.455446	2.8159e-07	5.27058	0.911308	0.00019998	0.000456604	0.00759272	2.4523e-05	chr6	134057013	A	T	Astrocyte	PC30	chr6_134057013_T_A_b38
chr6_135098342	ENSG00000118514	3899	1.01859	225.187	48.7252	2.29492e-07	148226	148226	75	94	0.465347	9.11359e-09	-1.50819	0.226111	9.999e-05	4.26728e-05	0.00104262	2.35935e-05	chr6	135098342	C	CT	Astrocyte	PC30	chr6_135098342_CT_C_b38
chr6_136965952	ENSG00000112357	3372	1.03595	298.051	53.3244	3.88175e-06	143387	143387	41	44	0.217822	9.55444e-07	2.82101	0.516566	0.00039996	0.00089279	0.0131141	1.96093e-05	chr6	136965952	T	C	Astrocyte	PC30	chr6_136965952_C_T_b38
chr6_138694212	ENSG00000225177	4824	1.00376	309.927	49.2115	4.35135e-06	1663	1663	37	41	0.20297	3.83574e-07	5.27955	0.925847	0.00149985	0.00131251	0.0178718	1.57624e-05	chr6	138694212	G	C	Astrocyte	PC30	chr6_138694212_C_G_b38
chr6_139293288	ENSG00000164440	4560	0.976371	186.099	44.6095	3.21657e-06	1289	1289	50	56	0.277228	6.38152e-08	1.72244	0.27917	0.00109989	0.000720102	0.011086	2.23401e-05	chr6	139293288	T	C	Astrocyte	PC30	chr6_139293288_C_T_b38
chr6_142106228	ENSG00000135577	3656	1.02651	169.495	51.0243	1.01151e-05	-40895	-40895	73	98	0.514852	1.66228e-06	0.59949	0.11283	0.00089991	0.00143055	0.0192126	3.27504e-05	chr6	142106228	C	T	Astrocyte	PC30	chr6_142106228_T_C_b38
chr6_145903427	ENSG00000235652	3720	1.05548	123.322	48.6738	4.0562e-12	104017	104017	72	87	0.569307	1.29028e-14	-12.2073	1.20464	9.999e-05	1.48804e-10	1.71276e-08	5.25712e-05	chr6	145903427	C	CAG	Astrocyte	PC30	chr6_145903427_CAG_C_b38
chr6_148918670	ENSG00000111962	5631	1.03163	352.627	48.9545	7.03005e-12	171639	171639	40	43	0.212871	3.01066e-14	43.7737	4.41728	9.999e-05	1.30667e-09	1.17385e-07	1.61905e-05	chr6	148918670	T	C	Astrocyte	PC30	chr6_148918670_C_T_b38
chr6_149210680	ENSG00000055208	5644	1.01662	357.879	49.2255	1.30465e-05	-7962	-7962	56	66	0.326733	1.45685e-06	62.2666	11.6418	0.00489951	0.00423055	0.045133	1.46829e-05	chr6	149210680	C	T	Astrocyte	PC30	chr6_149210680_T_C_b38
chr6_149210680	ENSG00000225924	5647	1.00963	334.77	48.6524	7.76094e-07	-46872	-46872	56	66	0.326733	3.96367e-08	2.93818	0.46691	0.00029997	0.000238943	0.00441145	1.50899e-05	chr6	149210680	C	T	Astrocyte	PC30	chr6_149210680_T_C_b38
chr6_149865398	ENSG00000164520	5722	1.05141	312.577	49.4083	1.6753e-05	-32716	-32716	66	76	0.376238	2.06098e-06	0.40741	0.077521	0.00329967	0.0038981	0.0425063	2.03063e-05	chr6	149865398	G	T	Astrocyte	PC30	chr6_149865398_T_G_b38
chr6_151437266	ENSG00000120262	5524	0.991834	321.483	46.5806	8.1415e-08	-56752	-56752	28	29	0.143564	1.0964e-09	-5.96293	0.827048	9.999e-05	2.86259e-05	0.000739905	1.41795e-05	chr6	151437266	G	A	Astrocyte	PC30	chr6_151437266_A_G_b38
chr6_151650552	ENSG00000091831	5418	1.02736	363.652	49.0006	8.45372e-07	-6140	-6140	69	89	0.559406	4.91838e-08	-3.14788	0.504698	0.00029997	0.000243469	0.0044894	1.53375e-05	chr6	151650552	A	G	Astrocyte	PC30	chr6_151650552_G_A_b38
chr6_152605699	ENSG00000131018	5610	1.00205	303.155	49.6189	7.6195e-09	-32103	-32103	58	62	0.693069	2.05071e-10	-122.064	15.9855	9.999e-05	2.24728e-06	8.17509e-05	1.59568e-05	chr6	152605699	T	C	Astrocyte	PC30	chr6_152605699_C_T_b38
chr6_152987232	ENSG00000112031	6368	1.01956	327.197	50.3064	2.00946e-13	-15478	-15478	46	47	0.767327	9.6826e-16	-3.80439	0.351377	9.999e-05	4.12184e-11	5.62288e-09	1.63258e-05	chr6	152987232	CCTT	C	Astrocyte	PC30	chr6_152987232_C_CCTT_b38
chr6_155266771	ENSG00000029639	5116	1.01811	457.405	51.1409	1.36354e-13	-47723	-47723	65	84	0.584158	1.05365e-15	5.14625	0.476318	9.999e-05	4.04384e-11	5.62055e-09	1.15844e-05	chr6	155266771	C	T	Astrocyte	PC30	chr6_155266771_T_C_b38
chr6_162683400	ENSG00000112530	6281	1.02585	364.843	51.0382	5.13158e-06	-43733	-43733	17	17	0.0841584	7.53912e-07	50.1638	9.08109	0.00129987	0.00157262	0.020669	1.51603e-05	chr6	162683400	C	T	Astrocyte	PC30	chr6_162683400_T_C_b38
chr6_19720461	ENSG00000228412	5348	1.05135	358.03	51.3277	8.50952e-08	-118620	-118620	62	76	0.376238	6.8451e-09	24.4324	3.62322	0.00019998	1.74646e-05	0.000479155	1.77226e-05	chr6	19720461	CTA	C	Astrocyte	PC30	chr6_19720461_C_CTA_b38
chr6_24489513	ENSG00000112293	6406	1.0351	444.749	51.6317	1.00233e-05	-5693	-5693	67	84	0.415842	1.89541e-06	2.63542	0.499323	0.00249975	0.00362266	0.0403117	1.30816e-05	chr6	24489513	C	A	Astrocyte	PC30	chr6_24489513_A_C_b38
chr6_2661845	ENSG00000164385	5271	1.00664	392.039	51.4364	5.26548e-06	27222	27222	24	27	0.133663	8.5787e-07	3.60392	0.656486	0.00249975	0.00197369	0.0249814	1.26677e-05	chr6	2661845	A	G	Astrocyte	PC30	chr6_2661845_G_A_b38
chr6_27074479	ENSG00000224843	4028	1.06516	93.0604	47.1027	1.77322e-06	117546	117546	19	21	0.10396	6.73294e-08	4.75495	0.772408	9.999e-05	9.09117e-05	0.00195248	7.32403e-05	chr6	27074479	T	C	Astrocyte	PC30	chr6_27074479_C_T_b38
chr6_27462707	ENSG00000124613	3855	1.05176	75.8607	47.3279	5.7154e-07	88091	88091	51	56	0.722772	1.73651e-08	0.780329	0.119958	9.999e-05	2.52072e-05	0.000654986	8.37978e-05	chr6	27462707	A	G	Astrocyte	PC30	chr6_27462707_G_A_b38
chr6_2765910	ENSG00000124535	5325	1.04879	416.742	51.6929	5.06773e-06	516	516	55	65	0.321782	8.74109e-07	-1.7426	0.317718	0.00129987	0.00152909	0.0202408	1.50216e-05	chr6	2765910	C	T	Astrocyte	PC30	chr6_2765910_T_C_b38
chr6_28070115	ENSG00000269293	4364	1.04817	65.2043	45.0295	4.74055e-13	-67199	-67199	45	48	0.237624	6.31942e-17	10.2394	0.884645	9.999e-05	9.4374e-12	1.5449e-09	9.56616e-05	chr6	28070115	T	G	Astrocyte	PC30	chr6_28070115_G_T_b38
chr6_28140307	ENSG00000198315	4372	1.07204	67.5406	45.0488	1.34541e-09	-1577	-1577	45	47	0.232673	2.4722e-12	4.38479	0.500345	9.999e-05	2.73806e-08	1.69318e-06	0.000104499	chr6	28140307	T	C	Astrocyte	PC30	chr6_28140307_C_T_b38
chr6_28244970	ENSG00000197062	4457	1.03578	68.9441	46.5543	1.85662e-05	-22089	-22089	69	85	0.420792	1.1374e-06	-2.34817	0.43367	0.00079992	0.00099264	0.0141986	8.46794e-05	chr6	28244970	A	G	Astrocyte	PC30	chr6_28244970_G_A_b38
chr6_2876301	ENSG00000230438	5506	0.988821	224.916	42.4834	8.67614e-12	-5107	-5107	60	75	0.628713	4.44349e-16	-2.19285	0.198653	9.999e-05	2.4532e-09	2.05358e-07	1.99113e-05	chr6	2876301	A	G	Astrocyte	PC30	chr6_2876301_G_A_b38
chr6_29582121	ENSG00000204681	12474	1.00724	70.569	38.1407	2.18684e-05	-51856	-51856	11	11	0.0544554	9.4836e-08	62.037	10.2249	0.0019998	0.00146701	0.0196307	7.06116e-05	chr6	29582121	T	C	Astrocyte	PC30	chr6_29582121_C_T_b38
chr6_2963136	ENSG00000124570	5602	1.00477	326.735	47.1974	7.40126e-08	-9030	-9030	55	64	0.683168	1.24961e-09	5.7264	0.797923	9.999e-05	2.29409e-05	0.00060279	1.5038e-05	chr6	2963136	C	A	Astrocyte	PC30	chr6_2963136_A_C_b38
chr6_29939440	ENSG00000206503	12545	1.05441	99.1005	41.7715	2.98953e-06	-1821	-1821	53	64	0.316832	2.0404e-08	6.93742	1.0733	0.00039996	0.000185929	0.00356678	6.50523e-05	chr6	29939440	A	G	Astrocyte	PC30	chr6_29939440_G_A_b38
chr6_2999009	ENSG00000224846	5593	1.01942	399.288	50.3425	2.74969e-06	-596	-596	38	41	0.20297	3.013e-07	0.459641	0.0797184	0.00079992	0.000953359	0.0137569	1.33677e-05	chr6	2999009	T	C	Astrocyte	PC30	chr6_2999009_C_T_b38
chr6_30834240	ENSG00000137411	16250	1.08283	167.707	42.6455	5.21646e-07	-79966	-79966	64	82	0.405941	2.49342e-09	1.28002	0.182838	9.999e-05	3.88829e-05	0.000963805	4.44444e-05	chr6	30834240	A	C	Astrocyte	PC30	chr6_30834240_C_A_b38
chr6_31054336	ENSG00000228789	13319	0.987905	84.0948	34.8877	3.40769e-06	885	885	17	19	0.0940594	1.00712e-09	2.11412	0.292349	0.00039996	0.000317825	0.00557442	5.29677e-05	chr6	31054336	G	C	Astrocyte	PC30	chr6_31054336_C_G_b38
chr6_31114627	ENSG00000204539	13069	1.02092	119.448	39.8804	3.14648e-06	-5820	-5820	47	55	0.272277	1.01278e-08	0.170866	0.0257207	9.999e-05	0.000315795	0.00554542	4.50571e-05	chr6	31114627	T	C	Astrocyte	PC30	chr6_31114627_C_T_b38
chr6_31115952	ENSG00000204540	13086	1.0142	97.74	37.2326	6.25367e-09	1201	1201	46	54	0.267327	1.43968e-13	2.58257	0.271866	9.999e-05	4.95838e-07	2.21369e-05	5.3034e-05	chr6	31115952	C	A	Astrocyte	PC30	chr6_31115952_A_C_b38
chr6_31274374	ENSG00000204525	13089	1.04976	156.605	42.6309	1.58064e-08	2243	2243	75	96	0.524752	1.86013e-11	-6.87162	0.83324	9.999e-05	1.27419e-06	4.97948e-05	4.01765e-05	chr6	31274374	T	C	Astrocyte	PC30	chr6_31274374_C_T_b38
chr6_31412672	ENSG00000204520	13555	1.07363	172.67	43.8311	8.7145e-07	12887	12887	70	88	0.435644	8.25206e-09	-1.39277	0.208015	9.999e-05	7.61748e-05	0.00167255	4.12201e-05	chr6	31412672	T	C	Astrocyte	PC30	chr6_31412672_C_T_b38
chr6_32551457	ENSG00000196126	21726	0.99815	240.753	40.177	2.66616e-12	-38392	-38392	27	28	0.138614	1.09877e-17	1.6098	0.133439	9.999e-05	6.68037e-10	6.4328e-08	1.96449e-05	chr6	32551457	G	T	Astrocyte	PC30	chr6_32551457_T_G_b38
chr6_32614708	ENSG00000204290	22661	1.00225	235.036	39.8055	1.41407e-05	207526	207526	25	26	0.128713	9.23196e-08	0.391817	0.0645047	0.00419958	0.00327257	0.0375007	2.06054e-05	chr6	32614708	G	A	Astrocyte	PC30	chr6_32614708_A_G_b38
chr6_32674621	ENSG00000204287	22281	0.987758	134.988	33.1593	1.86666e-12	234742	234742	20	23	0.113861	2.03202e-21	5.88066	0.402646	9.999e-05	3.31949e-10	3.44408e-08	3.29687e-05	chr6	32674621	A	ATGT	Astrocyte	PC30	chr6_32674621_ATGT_A_b38
chr6_32715605	ENSG00000241106	22159	0.995672	220.842	39.0214	1.54665e-07	-104862	-104862	11	11	0.0544554	7.03452e-11	3.80844	0.481594	0.00019998	3.57757e-05	0.00089946	2.11097e-05	chr6	32715605	T	C	Astrocyte	PC30	chr6_32715605_C_T_b38
chr6_32717594	ENSG00000204267	22270	0.982109	257.396	40.6709	1.27424e-05	-121146	-121146	56	66	0.673267	1.08912e-07	-3.10569	0.514925	0.00409959	0.00365444	0.0405123	1.67186e-05	chr6	32717594	C	G	Astrocyte	PC30	chr6_32717594_G_C_b38
chr6_32936262	ENSG00000242574	22532	0.967452	245.969	39.6027	2.61861e-11	-4767	-4767	17	17	0.0841584	2.00732e-16	0.678476	0.0602777	9.999e-05	1.20602e-08	8.2221e-07	1.60075e-05	chr6	32936262	A	T	Astrocyte	PC30	chr6_32936262_T_A_b38
chr6_32936262	ENSG00000204257	22554	0.990062	376.541	44.4197	1.42448e-24	-32833	-32833	17	17	0.0841584	1.1021e-32	11.4464	0.472309	9.999e-05	8.76303e-22	8.60704e-19	1.19807e-05	chr6	32936262	A	T	Astrocyte	PC30	chr6_32936262_T_A_b38
chr6_33638747	ENSG00000096433	13553	1.01323	258.659	42.2625	1.98468e-05	18381	18381	30	31	0.153465	3.53786e-07	0.354852	0.0619975	0.00379962	0.00474849	0.0497578	1.99321e-05	chr6	33638747	C	G	Astrocyte	PC30	chr6_33638747_G_C_b38
chr6_34981830	ENSG00000064995	3812	1.04383	182.638	49.1507	2.8185e-05	92637	92637	36	41	0.79703	3.64014e-06	-2.18163	0.427624	0.00339966	0.00399871	0.0433502	3.33829e-05	chr6	34981830	T	C	Astrocyte	PC30	chr6_34981830_C_T_b38
chr6_35469148	ENSG00000198755	3717	1.01715	151.959	48.1121	3.13752e-05	746	746	75	95	0.529703	3.25763e-06	-1.7075	0.332724	0.00309969	0.00430818	0.0458615	3.46812e-05	chr6	35469148	T	C	Astrocyte	PC30	chr6_35469148_C_T_b38
chr6_36237755	ENSG00000112062	4121	1.04711	249.568	50.0921	9.6747e-06	209972	209972	12	14	0.0693069	1.25975e-06	6.8214	1.26618	0.00139986	0.00177864	0.0230437	2.48609e-05	chr6	36237755	G	C	Astrocyte	PC30	chr6_36237755_C_G_b38
chr6_36258420	ENSG00000246982	4105	1.05389	251.983	49.2622	2.21849e-05	61214	61214	35	41	0.20297	2.79528e-06	1.87219	0.361894	0.00269973	0.0041166	0.0442699	2.55192e-05	chr6	36258420	C	T	Astrocyte	PC30	chr6_36258420_T_C_b38
chr6_37370701	ENSG00000112130	4934	1.03577	310.206	49.5925	6.08478e-06	16721	16721	70	93	0.539604	6.36916e-07	-2.13225	0.382904	0.00149985	0.00148364	0.0197993	1.88228e-05	chr6	37370701	CT	C	Astrocyte	PC30	chr6_37370701_C_CT_b38
chr6_37695848	ENSG00000112139	4777	1.02607	287.459	48.9639	1.58855e-05	-3459	-3459	71	92	0.455446	1.73484e-06	-2.13517	0.402729	0.00409959	0.00391465	0.0425642	1.92652e-05	chr6	37695848	C	T	Astrocyte	PC30	chr6_37695848_T_C_b38
chr6_38613629	ENSG00000183826	4950	1.01288	208.721	46.6748	7.56831e-07	-26520	-26520	27	28	0.138614	1.97328e-08	38.578	5.96055	9.999e-05	0.000140338	0.00281306	2.46521e-05	chr6	38613629	A	T	Astrocyte	PC30	chr6_38613629_T_A_b38
chr6_39713168	ENSG00000164627	5189	1.05835	253.711	48.6379	3.91158e-08	-12241	-12241	15	15	0.0742574	1.00523e-09	16.7211	2.31211	9.999e-05	4.93896e-06	0.000159574	2.59409e-05	chr6	39713168	T	C	Astrocyte	PC30	chr6_39713168_C_T_b38
chr6_4109188	ENSG00000198721	6044	1.02062	447.675	51.7303	1.49982e-13	-26410	-26410	60	71	0.351485	1.71234e-15	-5.67993	0.532168	9.999e-05	4.10626e-11	5.62288e-09	1.20026e-05	chr6	4109188	G	T	Astrocyte	PC30	chr6_4109188_T_G_b38
chr6_42200939	ENSG00000048544	4524	1.06403	369.352	50.4693	6.38467e-08	-16923	-16923	68	84	0.584158	3.62143e-09	1.56944	0.227266	9.999e-05	1.15878e-05	0.000334752	1.83513e-05	chr6	42200939	AT	A	Astrocyte	PC30	chr6_42200939_A_AT_b38
chr6_42973072	ENSG00000124587	3892	1.02585	379.933	52.5076	1.83418e-07	-6110	-6110	73	88	0.564356	2.42928e-08	1.78031	0.277357	9.999e-05	5.3808e-05	0.00126034	1.45586e-05	chr6	42973072	C	T	Astrocyte	PC30	chr6_42973072_T_C_b38
chr6_46714163	ENSG00000180113	4493	1.0133	258.328	50.9021	1.57462e-05	26287	26287	52	57	0.282178	2.71348e-06	-1.12081	0.216317	0.00409959	0.00375155	0.0412776	1.9965e-05	chr6	46714163	G	T	Astrocyte	PC30	chr6_46714163_T_G_b38
chr6_49414926	ENSG00000146085	4853	1.03689	114.12	47.9574	2.729e-05	-48328	-48328	58	72	0.356436	2.64055e-06	-3.09758	0.596986	0.00219978	0.00247353	0.0300432	5.14711e-05	chr6	49414926	G	GA	Astrocyte	PC30	chr6_49414926_GA_G_b38
chr6_50169095	ENSG00000008196	5000	0.967867	86.6763	41.6759	4.16246e-05	-649629	-649629	35	39	0.193069	8.38937e-07	0.149582	0.0272184	0.00629937	0.00437178	0.0464379	4.55468e-05	chr6	50169095	G	A	Astrocyte	PC30	chr6_50169095_A_G_b38
chr6_52358812	ENSG00000170915	5376	1.04765	245.772	49.7966	3.74744e-07	-2610	-2610	34	38	0.188119	2.37411e-08	9.34814	1.45503	9.999e-05	5.79334e-05	0.00133783	2.53173e-05	chr6	52358812	T	C	Astrocyte	PC30	chr6_52358812_C_T_b38
chr6_5260579	ENSG00000145982	5983	1.0174	444.801	50.8077	5.33194e-09	-466	-466	37	42	0.207921	2.19532e-10	18.2338	2.39331	9.999e-05	1.87917e-06	7.00907e-05	1.18652e-05	chr6	5260579	G	C	Astrocyte	PC30	chr6_5260579_C_G_b38
chr6_53517214	ENSG00000001084	5018	1.04268	277.085	51.2718	3.31566e-06	-99757	-99757	67	90	0.445545	4.80515e-07	-7.78159	1.37896	0.00049995	0.000668834	0.0104496	2.18705e-05	chr6	53517214	A	G	Astrocyte	PC30	chr6_53517214_G_A_b38
chr6_55321893	ENSG00000137252	5656	0.965514	101.832	42.7355	5.65753e-06	215432	215432	10	11	0.0544554	7.17634e-08	0.536777	0.0874301	0.00139986	0.000755444	0.0114388	3.82095e-05	chr6	55321893	T	C	Astrocyte	PC30	chr6_55321893_C_T_b38
chr6_56242467	ENSG00000124749	5148	1.00126	159.283	48.3133	3.94015e-06	-151628	-151628	65	85	0.420792	2.64097e-07	-49.8666	8.59718	0.00069993	0.000621253	0.00985244	3.02321e-05	chr6	56242467	T	A	Astrocyte	PC30	chr6_56242467_A_T_b38
chr6_68570114	ENSG00000226497	5855	1.04486	167.356	48.0734	2.8523e-06	240214	240214	43	51	0.252475	1.65061e-07	-0.331296	0.0559325	0.00029997	0.000332118	0.00577697	3.66314e-05	chr6	68570114	C	T	Astrocyte	PC30	chr6_68570114_T_C_b38
chr6_693473	ENSG00000112685	4905	1.0155	521.511	51.973	6.72749e-09	333	333	44	48	0.762376	4.57538e-10	-8.21053	1.10475	9.999e-05	2.86864e-06	0.000100389	1.00131e-05	chr6	693473	G	C	Astrocyte	PC30	chr6_693473_C_G_b38
chr6_71645634	ENSG00000079841	4966	0.977021	123.993	41.3516	5.36252e-08	-240917	-240917	50	71	0.351485	5.27336e-11	102.856	12.887	9.999e-05	8.82756e-06	0.000264342	3.36624e-05	chr6	71645634	A	AGAGGGGGG	Astrocyte	PC30	chr6_71645634_AGAGGGGGG_A_b38
chr6_73259858	ENSG00000229852	5321	1.02628	205.766	49.7839	2.99568e-07	-3355	-3355	17	19	0.0940594	1.80717e-08	-4.07108	0.626824	9.999e-05	4.72402e-05	0.00112802	2.69444e-05	chr6	73259858	A	C	Astrocyte	PC30	chr6_73259858_C_A_b38
chr6_75829478	ENSG00000196586	3847	1.04499	162.936	50.2372	1.69126e-11	80276	80276	77	101	0.5	1.82637e-13	45.2665	4.7965	9.999e-05	1.11328e-09	1.01876e-07	3.76521e-05	chr6	75829478	A	G	Astrocyte	PC30	chr6_75829478_G_A_b38
chr6_83710815	ENSG00000065609	3694	1.05647	135.274	48.6936	1.05839e-06	1123	1123	29	31	0.153465	5.87579e-08	18.5607	2.9979	9.999e-05	8.47324e-05	0.00183478	4.81743e-05	chr6	83710815	TAGAA	T	Astrocyte	PC30	chr6_83710815_T_TAGAA_b38
chr6_85458547	ENSG00000135318	5555	1.04742	128.585	47.3896	3.84612e-05	8962	8962	23	25	0.123762	3.53587e-06	7.23842	1.41662	0.00269973	0.0037571	0.0412776	4.83266e-05	chr6	85458547	A	G	Astrocyte	PC30	chr6_85458547_G_A_b38
chr6_8623843	ENSG00000285219	6011	1.03899	274.545	48.07	8.71672e-10	188274	188274	49	57	0.282178	7.05123e-12	63.7174	7.50079	9.999e-05	1.29853e-07	6.83447e-06	2.1641e-05	chr6	8623843	TTCTTA	T	Astrocyte	PC30	chr6_8623843_T_TTCTTA_b38
chr6_87332039	ENSG00000111850	4938	1.04191	238.263	51.7305	1.1506e-08	9455	9455	77	101	0.5	7.74809e-10	-6.5922	0.903269	9.999e-05	1.57398e-06	6.04262e-05	2.53288e-05	chr6	87332039	G	A	Astrocyte	PC30	chr6_87332039_A_G_b38
chr6_89345726	ENSG00000111886	4326	1.01925	172.859	43.8815	1.65209e-05	30426	30426	70	91	0.549505	4.55559e-07	0.387595	0.0685146	0.00219978	0.00252684	0.0305647	3.08472e-05	chr6	89345726	G	A	Astrocyte	PC30	chr6_89345726_A_G_b38
chr6_96531248	ENSG00000233797	4728	1.04263	166.131	49.7396	3.57744e-08	9519	9519	29	29	0.143564	1.38509e-09	-31.7696	4.44301	9.999e-05	3.49301e-06	0.000118577	3.64661e-05	chr6	96531248	C	CAT	Astrocyte	PC30	chr6_96531248_CAT_C_b38
chr6_96965739	ENSG00000186231	4301	1.05585	150.865	48.035	8.80084e-13	41118	41118	50	59	0.292079	1.28089e-15	-46.9442	4.3663	9.999e-05	3.63833e-11	5.15418e-09	4.30578e-05	chr6	96965739	A	C	Astrocyte	PC30	chr6_96965739_C_A_b38
chr6_98954756	ENSG00000112234	4420	1.03483	178.354	49.4578	2.75553e-06	6749	6749	67	79	0.608911	2.36349e-07	6.69255	1.14807	0.00049995	0.000371208	0.00631525	3.25711e-05	chr6	98954756	G	T	Astrocyte	PC30	chr6_98954756_T_G_b38
chr6_99526674	ENSG00000112237	4626	1.0404	208.81	50.1759	4.46691e-06	-42152	-42152	44	53	0.262376	5.12822e-07	-2.63647	0.468631	0.00039996	0.000691058	0.0107377	2.86696e-05	chr6	99526674	A	G	Astrocyte	PC30	chr6_99526674_G_A_b38
chr7_100038344	ENSG00000166529	2801	1.03784	168.069	50.0479	6.7437e-07	-11431	-11431	34	38	0.188119	5.19372e-08	-1.151	0.184956	9.999e-05	7.90597e-05	0.00172817	3.51308e-05	chr7	100038344	A	G	Astrocyte	PC30	chr7_100038344_G_A_b38
chr7_100336385	ENSG00000121716	3314	1.01605	193.082	49.8842	6.11013e-24	-15792	-15792	39	41	0.20297	1.68192e-28	13.8161	0.682463	9.999e-05	5.4062e-22	5.68925e-19	2.71277e-05	chr7	100336385	G	T	Astrocyte	PC30	chr7_100336385_T_G_b38
chr7_100356163	ENSG00000078487	3570	1.04356	222.644	50.9953	5.24043e-07	-72830	-72830	39	42	0.207921	5.14851e-08	2.16552	0.347856	9.999e-05	7.71638e-05	0.00168923	2.73461e-05	chr7	100356163	CA	C	Astrocyte	PC30	chr7_100356163_C_CA_b38
chr7_102769649	ENSG00000222011	3655	1.00877	208.485	50.5071	1.40673e-05	20677	20677	25	25	0.123762	2.16955e-06	5.12065	0.976913	0.00309969	0.00277223	0.0328587	2.41113e-05	chr7	102769649	G	A	Astrocyte	PC30	chr7_102769649_A_G_b38
chr7_107857797	ENSG00000091140	3869	1.04331	212.179	51.028	4.18889e-06	-33366	-33366	70	88	0.564356	5.92977e-07	2.15505	0.385687	0.00059994	0.00064314	0.0100909	2.86557e-05	chr7	107857797	G	A	Astrocyte	PC30	chr7_107857797_A_G_b38
chr7_1114570	ENSG00000229043	6851	0.995659	351.531	45.3432	5.70559e-06	-45805	-45805	61	71	0.648515	1.73413e-07	-0.903944	0.152944	0.00179982	0.00206221	0.0258355	1.32608e-05	chr7	1114570	C	T	Astrocyte	PC30	chr7_1114570_T_C_b38
chr7_114983511	ENSG00000135272	3035	1.05169	121.171	47.7317	3.01568e-05	61416	61416	76	100	0.504951	2.83123e-06	-6.26167	1.21119	0.00239976	0.00266823	0.0319342	5.2453e-05	chr7	114983511	G	A	Astrocyte	PC30	chr7_114983511_A_G_b38
chr7_118378775	ENSG00000077063	3274	0.975955	85.0931	44.4177	1.79805e-08	504635	504635	55	70	0.346535	5.64391e-11	4.78596	0.600947	9.999e-05	2.13206e-06	7.83334e-05	4.87379e-05	chr7	118378775	T	A	Astrocyte	PC30	chr7_118378775_A_T_b38
chr7_128722372	ENSG00000205085	4297	0.999919	229.555	49.3692	2.01572e-05	50678	50678	38	39	0.806931	2.55282e-06	-1.79982	0.346265	0.00569943	0.00461872	0.0487098	2.08152e-05	chr7	128722372	G	A	Astrocyte	PC30	chr7_128722372_A_G_b38
chr7_135002436	ENSG00000122783	5086	1.04528	274.37	50.4729	4.24364e-07	-168360	-168360	47	57	0.282178	3.41792e-08	4.39017	0.693442	9.999e-05	7.57452e-05	0.0016656	2.23955e-05	chr7	135002436	T	C	Astrocyte	PC30	chr7_135002436_C_T_b38
chr7_135622041	ENSG00000164707	4724	1.04107	280.066	51.2314	4.6081e-08	-107218	-107218	32	35	0.173267	3.23702e-09	3.36765	0.485648	9.999e-05	7.98435e-06	0.000241052	2.14522e-05	chr7	135622041	G	T	Astrocyte	PC30	chr7_135622041_T_G_b38
chr7_135664525	ENSG00000243317	4767	1.0284	269.673	49.9989	4.60384e-12	2028	2028	33	35	0.826733	3.36638e-14	-11.925	1.20696	9.999e-05	6.85014e-10	6.51117e-08	2.08004e-05	chr7	135664525	T	A	Astrocyte	PC30	chr7_135664525_A_T_b38
chr7_139670719	ENSG00000214128	4462	1.03364	409.087	51.3418	5.98614e-06	872766	872766	36	38	0.811881	9.72914e-07	0.191889	0.0351687	0.00169983	0.00196911	0.0249448	1.41098e-05	chr7	139670719	C	T	Astrocyte	PC30	chr7_139670719_T_C_b38
chr7_141775361	ENSG00000257743	4664	1.00772	366.773	51.185	8.14344e-06	-336358	-336358	66	88	0.435644	1.34058e-06	-0.910077	0.16945	0.00279972	0.00284214	0.0335254	1.36242e-05	chr7	141775361	A	G	Astrocyte	PC30	chr7_141775361_G_A_b38
chr7_141804804	ENSG00000257335	4673	1.02163	375.597	51.2105	2.4804e-08	-103010	-103010	75	98	0.514852	1.5584e-09	-8.11781	1.14007	9.999e-05	7.18473e-06	0.000220987	1.43867e-05	chr7	141804804	T	C	Astrocyte	PC30	chr7_141804804_C_T_b38
chr7_141912656	ENSG00000258083	4660	1.01473	413.002	52.724	5.83686e-06	-3744	-3744	57	66	0.326733	1.31467e-06	-0.257016	0.0478081	0.00169983	0.00218932	0.0271967	1.25892e-05	chr7	141912656	G	GA	Astrocyte	PC30	chr7_141912656_GA_G_b38
chr7_144017532	ENSG00000213215	3128	0.939725	137.156	46.3947	1.15003e-06	62687	62687	54	71	0.351485	3.06062e-08	0.391493	0.0615613	0.00059994	0.000273857	0.00494453	2.40945e-05	chr7	144017532	A	AAAAC	Astrocyte	PC30	chr7_144017532_AAAAC_A_b38
chr7_144057308	ENSG00000221836	3238	0.986724	185.673	49.7969	2.06729e-08	8359	8359	34	37	0.183168	7.32749e-10	0.273542	0.0374083	9.999e-05	4.55456e-06	0.000150454	2.38224e-05	chr7	144057308	T	C	Astrocyte	PC30	chr7_144057308_C_T_b38
chr7_144352743	ENSG00000244198	3365	0.987019	164.049	47.0441	3.59731e-07	157884	157884	28	28	0.138614	8.7357e-09	5.17238	0.774198	0.00029997	6.73253e-05	0.00150494	2.70098e-05	chr7	144352743	C	CTACTAGTTGAA	Astrocyte	PC30	chr7_144352743_CTACTAGTTGAA_C_b38
chr7_152667965	ENSG00000196584	5170	1.02541	612.669	53.3753	1.55312e-08	-8229	-8229	34	38	0.188119	1.98241e-09	0.964039	0.136564	9.999e-05	7.01567e-06	0.000218063	9.00654e-06	chr7	152667965	A	T	Astrocyte	PC30	chr7_152667965_T_A_b38
chr7_154964096	ENSG00000214106	6579	1.01049	818.032	53.369	2.58516e-08	35635	35635	57	73	0.638614	3.5032e-09	4.68226	0.677194	9.999e-05	1.88057e-05	0.000511189	6.20548e-06	chr7	154964096	A	G	Astrocyte	PC30	chr7_154964096_G_A_b38
chr7_158883598	ENSG00000126870	4473	1.03172	331.805	50.7982	6.44791e-09	27039	27039	51	59	0.292079	2.73541e-10	-16.9242	2.23784	9.999e-05	1.39488e-06	5.40811e-05	1.72147e-05	chr7	158883598	TAGAA	T	Astrocyte	PC30	chr7_158883598_T_TAGAA_b38
chr7_23079688	ENSG00000122550	5204	1.04223	270.425	49.6586	1.97652e-08	-26071	-26071	52	63	0.311881	6.57258e-10	4.69066	0.639056	9.999e-05	3.14285e-06	0.000107934	2.23558e-05	chr7	23079688	T	C	Astrocyte	PC30	chr7_23079688_C_T_b38
chr7_23096868	ENSG00000230658	5204	1.05113	253.064	48.7271	2.73964e-10	-8836	-8836	52	62	0.306931	2.35957e-12	0.671549	0.0765252	9.999e-05	2.91879e-08	1.77696e-06	2.50435e-05	chr7	23096868	C	G	Astrocyte	PC30	chr7_23096868_G_C_b38
chr7_23211420	ENSG00000136243	5287	1.05609	261.832	49.431	2.79634e-10	29578	29578	45	56	0.277228	3.46778e-12	-5.57926	0.643021	9.999e-05	2.84272e-08	1.73783e-06	2.48423e-05	chr7	23211420	AGG	A	Astrocyte	PC30	chr7_23211420_A_AGG_b38
chr7_2361617	ENSG00000106266	6776	1.04929	460.432	50.8941	2.49439e-07	7298	7298	40	44	0.217822	2.08763e-08	-2.2383	0.346607	0.00019998	7.187e-05	0.00158988	1.36325e-05	chr7	2361617	T	C	Astrocyte	PC30	chr7_2361617_C_T_b38
chr7_28986641	ENSG00000272568	5571	1.01868	442.063	50.4587	4.59793e-07	6673	6673	67	88	0.564356	3.7418e-08	18.2401	2.89174	0.00019998	0.000172018	0.00336353	1.20245e-05	chr7	28986641	A	G	Astrocyte	PC30	chr7_28986641_G_A_b38
chr7_29217309	ENSG00000227014	4813	1.02439	274.28	48.39	2.34503e-06	-771292	-771292	34	36	0.178218	1.42377e-07	3.23776	0.543098	0.00039996	0.000531896	0.00866861	2.0004e-05	chr7	29217309	G	A	Astrocyte	PC30	chr7_29217309_A_G_b38
chr7_30369609	ENSG00000223813	4987	0.987391	245.72	45.3102	4.18723e-06	805887	805887	10	11	0.0544554	1.14273e-07	4.29091	0.712912	0.00169983	0.00112745	0.0158349	1.8072e-05	chr7	30369609	T	C	Astrocyte	PC30	chr7_30369609_C_T_b38
chr7_30662298	ENSG00000196295	4629	1.04169	274.894	49.6594	2.5473e-07	67011	67011	25	27	0.133663	1.4267e-08	-16.7824	2.56009	9.999e-05	4.61468e-05	0.00110611	2.19289e-05	chr7	30662298	A	G	Astrocyte	PC30	chr7_30662298_G_A_b38
chr7_33119333	ENSG00000122507	5420	1.06206	206.435	48.9686	3.10247e-08	9775	9775	35	37	0.183168	8.63088e-10	-48.6473	6.69083	9.999e-05	2.96708e-06	0.000103343	3.24998e-05	chr7	33119333	T	TTTC	Astrocyte	PC30	chr7_33119333_TTTC_T_b38
chr7_3331817	ENSG00000146555	6825	0.977944	294.903	44.508	8.7036e-10	30564	30564	29	33	0.163366	1.01322e-12	43.818	4.87232	9.999e-05	3.61998e-07	1.68776e-05	1.42319e-05	chr7	3331817	A	C	Astrocyte	PC30	chr7_3331817_C_A_b38
chr7_37948618	ENSG00000086289	6011	1.07634	307.331	49.3233	1.68014e-07	27977	27977	68	96	0.524752	7.69026e-09	2.92781	0.436105	9.999e-05	2.34922e-05	0.000613671	2.34801e-05	chr7	37948618	A	G	Astrocyte	PC30	chr7_37948618_G_A_b38
chr7_37950173	ENSG00000106483	6120	1.04114	341.917	50.8376	9.38217e-08	-75523	-75523	60	77	0.618812	6.49111e-09	1.78339	0.263938	9.999e-05	2.05854e-05	0.000548434	1.7579e-05	chr7	37950173	C	T	Astrocyte	PC30	chr7_37950173_T_C_b38
chr7_39562957	ENSG00000227172	4383	0.987931	186.181	49.4585	1.62935e-12	-3283	-3283	72	95	0.529703	6.93301e-15	1.8465	0.179295	9.999e-05	3.97196e-10	4.03578e-08	2.39277e-05	chr7	39562957	T	C	Astrocyte	PC30	chr7_39562957_C_T_b38
chr7_45576184	ENSG00000164742	5096	0.942035	141.399	42.2925	1.60422e-08	2043	2043	63	72	0.356436	1.5766e-11	26.3275	3.17616	9.999e-05	4.93134e-06	0.000159574	2.37237e-05	chr7	45576184	T	C	Astrocyte	PC30	chr7_45576184_C_T_b38
chr7_4775504	ENSG00000157927	6670	0.949882	304.781	42.2471	3.393e-07	-108213	-108213	11	11	0.0544554	1.1423e-09	13.0438	1.81177	0.00029997	0.000167149	0.00328348	1.15735e-05	chr7	4775504	A	C	Astrocyte	PC30	chr7_4775504_C_A_b38
chr7_48063314	ENSG00000183696	6040	0.99608	247.324	47.7386	1.83043e-06	-25315	-25315	59	72	0.356436	8.57682e-08	-0.86663	0.142226	0.00069993	0.000467244	0.00771738	1.88943e-05	chr7	48063314	T	C	Astrocyte	PC30	chr7_48063314_C_T_b38
chr7_4997357	ENSG00000146587	6699	1.05461	607.988	50.6865	2.45315e-09	-48465	-48465	33	35	0.173267	8.35288e-11	3.34946	0.425908	9.999e-05	6.999e-07	3.0063e-05	1.06168e-05	chr7	4997357	A	G	Astrocyte	PC30	chr7_4997357_G_A_b38
chr7_522201	ENSG00000223855	5336	1.0406	390.104	47.4509	7.93949e-12	1809	1809	15	15	0.0742574	1.37316e-14	1.12587	0.111284	9.999e-05	1.37351e-09	1.21903e-07	1.53629e-05	chr7	522201	C	T	Astrocyte	PC30	chr7_522201_T_C_b38
chr7_56389316	ENSG00000146729	5368	1.03056	234.777	49.6271	5.06881e-06	437522	437522	73	92	0.455446	5.15952e-07	-8.03926	1.42938	0.00019998	0.000955494	0.0137743	2.41751e-05	chr7	56389316	A	AT	Astrocyte	PC30	chr7_56389316_AT_A_b38
chr7_64585563	ENSG00000173041	5514	1.04638	142.365	48.2054	1.33653e-05	22487	22487	58	76	0.623762	1.15991e-06	-17.4358	3.22323	0.00139986	0.00139326	0.0187803	4.34109e-05	chr7	64585563	G	T	Astrocyte	PC30	chr7_64585563_T_G_b38
chr7_64832317	ENSG00000197008	5478	0.994073	114.935	46.1339	6.50351e-07	37928	37928	64	82	0.405941	1.33829e-08	5.99024	0.911509	0.00019998	7.92708e-05	0.00173022	4.01849e-05	chr7	64832317	A	G	Astrocyte	PC30	chr7_64832317_G_A_b38
chr7_64936262	ENSG00000198039	6041	1.04621	104.524	46.7269	3.00817e-10	66089	66089	75	101	0.5	9.0058e-13	13.9679	1.54792	9.999e-05	1.38717e-08	9.16463e-07	5.90697e-05	chr7	64936262	C	T	Astrocyte	PC30	chr7_64936262_T_C_b38
chr7_66193792	ENSG00000241258	4796	1.02214	89.3872	48.4565	1.14462e-05	79187	79187	42	48	0.237624	1.02219e-06	2.06503	0.379385	0.00059994	0.00086984	0.0128569	6.06161e-05	chr7	66193792	C	T	Astrocyte	PC30	chr7_66193792_T_C_b38
chr7_6845133	ENSG00000122674	5934	1.04312	492.383	50.2044	1.17176e-14	946407	946407	64	81	0.40099	3.04659e-17	4.33513	0.36808	9.999e-05	1.85521e-12	3.68018e-10	1.23368e-05	chr7	6845133	C	A	Astrocyte	PC30	chr7_6845133_A_C_b38
chr7_7134411	ENSG00000106392	6707	1.04043	530.42	51.759	1.25653e-07	-22524	-22524	25	26	0.128713	1.24182e-08	9.46217	1.43563	9.999e-05	4.43926e-05	0.00107219	1.12885e-05	chr7	7134411	C	G	Astrocyte	PC30	chr7_7134411_G_C_b38
chr7_7266635	ENSG00000230825	6870	1.02606	402.032	48.047	3.21364e-12	11480	11480	28	32	0.158416	6.48755e-15	3.63968	0.352807	9.999e-05	7.49507e-10	7.07851e-08	1.3774e-05	chr7	7266635	AT	A	Astrocyte	PC30	chr7_7266635_A_AT_b38
chr7_74924390	ENSG00000196275	2868	1.02382	257.098	50.2567	1.99556e-13	72784	72784	36	42	0.792079	9.29373e-16	-9.01324	0.831618	9.999e-05	2.88842e-11	4.21337e-09	2.12737e-05	chr7	74924390	A	G	Astrocyte	PC30	chr7_74924390_G_A_b38
chr7_76495842	ENSG00000188372	4389	1.05118	245.387	48.3632	1.05597e-05	98323	98323	64	80	0.60396	9.0339e-07	0.507746	0.0927227	0.00189981	0.00186572	0.0238639	2.58339e-05	chr7	76495842	C	T	Astrocyte	PC30	chr7_76495842_T_C_b38
chr7_76500047	ENSG00000146707	4511	1.05345	259.212	49.1225	3.50586e-09	-127233	-127233	67	82	0.594059	6.45279e-11	-1.31129	0.165359	9.999e-05	4.22054e-07	1.92511e-05	2.47498e-05	chr7	76500047	C	G	Astrocyte	PC30	chr7_76500047_G_C_b38
chr7_77416561	ENSG00000186088	4999	1.05923	254.096	48.6994	1.40211e-10	211	211	53	65	0.678218	1.02112e-12	5.89453	0.655586	9.999e-05	1.25685e-08	8.41691e-07	2.60214e-05	chr7	77416561	A	T	Astrocyte	PC30	chr7_77416561_T_A_b38
chr7_84058306	ENSG00000075213	4278	1.04978	147.916	49.4135	7.20475e-07	-434419	-434419	38	50	0.247525	4.61456e-08	19.3931	3.10111	9.999e-05	6.61419e-05	0.00148321	4.25388e-05	chr7	84058306	T	C	Astrocyte	PC30	chr7_84058306_C_T_b38
chr7_90211770	ENSG00000157214	5664	1.06201	168.76	49.1456	7.92533e-10	44179	44179	38	46	0.772277	1.06687e-11	4.59967	0.548309	9.999e-05	4.87772e-08	2.81817e-06	3.97437e-05	chr7	90211770	A	G	Astrocyte	PC30	chr7_90211770_G_A_b38
chr7_90348446	ENSG00000227646	5572	1.0357	178.805	49.7721	1.65678e-06	136810	136810	72	93	0.539604	1.40211e-07	7.09581	1.18945	0.00019998	0.000218246	0.00408566	3.26412e-05	chr7	90348446	G	A	Astrocyte	PC30	chr7_90348446_A_G_b38
chr7_90403618	ENSG00000105793	5314	1.05508	163.333	47.8199	3.54766e-06	68394	68394	48	57	0.282178	2.00847e-07	-2.41008	0.410441	0.00049995	0.000375107	0.00636687	3.96112e-05	chr7	90403618	A	G	Astrocyte	PC30	chr7_90403618_G_A_b38
chr7_93244991	ENSG00000177409	2841	1.01572	171.71	49.3127	2.38805e-05	96605	96605	15	16	0.0792079	3.09193e-06	-7.06492	1.37289	0.00339966	0.00372837	0.0410845	3.04473e-05	chr7	93244991	C	T	Astrocyte	PC30	chr7_93244991_T_C_b38
chr8_100661037	ENSG00000070756	3902	1.02513	297.437	50.8238	7.83673e-07	-61773	-61773	79	100	0.504951	7.84445e-08	5.13029	0.838769	0.00019998	0.000186862	0.00358002	1.85223e-05	chr8	100661037	G	T	Astrocyte	PC30	chr8_100661037_T_G_b38
chr8_100668876	ENSG00000174226	3828	1.00907	326.805	52.2459	1.72311e-12	5460	5460	78	97	0.480198	3.87919e-14	9.63392	0.978767	9.999e-05	4.62471e-10	4.63509e-08	1.5408e-05	chr8	100668876	C	T	Astrocyte	PC30	chr8_100668876_T_C_b38
chr8_10477750	ENSG00000253641	6718	1.01175	244.984	46.919	2.63414e-06	3184	3184	65	75	0.628713	1.04912e-07	-2.30344	0.381298	0.0009999	0.000588838	0.00940926	2.08686e-05	chr8	10477750	T	A	Astrocyte	PC30	chr8_10477750_A_T_b38
chr8_10669232	ENSG00000177710	6271	1.01387	292.744	48.2597	6.89633e-06	-661781	-661781	71	85	0.579208	5.19402e-07	-0.215827	0.0383861	0.00149985	0.00183962	0.0236708	1.76745e-05	chr8	10669232	C	T	Astrocyte	PC30	chr8_10669232_T_C_b38
chr8_11345855	ENSG00000184608	6182	1.026	244.501	45.9429	6.59363e-08	-22548	-22548	72	97	0.519802	6.38213e-10	-2.55218	0.347356	9.999e-05	1.19662e-05	0.000342991	2.26407e-05	chr8	11345855	G	GTT	Astrocyte	PC30	chr8_11345855_GTT_G_b38
chr8_117546018	ENSG00000164758	4042	1.03779	260.314	50.7445	5.00971e-07	25304	25304	40	41	0.20297	4.52368e-08	2.10052	0.335614	9.999e-05	9.14924e-05	0.00196209	2.26762e-05	chr8	117546018	A	G	Astrocyte	PC30	chr8_117546018_G_A_b38
chr8_118616847	ENSG00000281641	4164	1.01569	201.838	48.6829	5.25958e-06	-3652	-3652	16	17	0.915842	4.17971e-07	-0.686998	0.120955	0.00139986	0.00094658	0.0137128	2.58985e-05	chr8	118616847	G	A	Astrocyte	PC30	chr8_118616847_A_G_b38
chr8_119852600	ENSG00000136982	4414	1.03583	182.989	50.4269	2.53471e-11	-3295	-3295	25	26	0.128713	3.27889e-13	-1.86804	0.201183	9.999e-05	2.2966e-09	1.94458e-07	3.19173e-05	chr8	119852600	C	A	Astrocyte	PC30	chr8_119852600_A_C_b38
chr8_11999808	ENSG00000227888	6292	1.03188	344.831	48.2004	5.20029e-07	-362212	-362212	66	80	0.60396	2.08329e-08	10.008	1.54963	9.999e-05	0.00013433	0.00272225	1.65796e-05	chr8	11999808	T	C	Astrocyte	PC30	chr8_11999808_C_T_b38
chr8_123084774	ENSG00000156787	4280	1.03252	348.951	51.4803	1.7949e-15	42805	42805	50	59	0.292079	8.46482e-18	7.48396	0.616592	9.999e-05	2.47677e-13	5.88552e-11	1.64405e-05	chr8	123084774	C	CT	Astrocyte	PC30	chr8_123084774_CT_C_b38
chr8_12387812	ENSG00000186523	5978	1.02547	383.213	50.2109	5.79029e-06	193678	193678	11	12	0.0594059	7.04604e-07	1.20624	0.217658	0.00189981	0.00187633	0.0239549	1.44036e-05	chr8	12387812	A	G	Astrocyte	PC30	chr8_12387812_G_A_b38
chr8_124119993	ENSG00000164983	5125	1.00286	304.799	48.6882	5.89291e-10	-252709	-252709	50	59	0.707921	5.92726e-12	-10.6344	1.24537	9.999e-05	1.71597e-07	8.74786e-06	1.5945e-05	chr8	124119993	T	C	Astrocyte	PC30	chr8_124119993_C_T_b38
chr8_12971924	ENSG00000250305	7444	1.00159	300.654	46.0962	2.61753e-11	26281	26281	12	12	0.0594059	2.64396e-14	50.5891	5.08746	9.999e-05	7.63511e-09	5.51412e-07	1.60465e-05	chr8	12971924	T	C	Astrocyte	PC30	chr8_12971924_C_T_b38
chr8_140972187	ENSG00000123908	4865	1.0394	402.426	51.3068	7.23652e-06	336553	336553	75	99	0.509901	1.20295e-06	-7.1189	1.31839	0.00219978	0.00227109	0.0280704	1.47967e-05	chr8	140972187	TA	T	Astrocyte	PC30	chr8_140972187_T_TA_b38
chr8_142670280	ENSG00000167653	6230	1.02932	449.957	51.6097	2.76785e-06	-29	-29	76	96	0.475248	4.25215e-07	0.478951	0.0843925	0.00079992	0.00101012	0.0144206	1.25297e-05	chr8	142670280	C	T	Astrocyte	PC30	chr8_142670280_T_C_b38
chr8_142671871	ENSG00000253741	6202	1.01693	340.983	48.3797	7.6952e-07	-55186	-55186	73	96	0.524752	3.58987e-08	-1.15233	0.182378	0.00039996	0.000226526	0.00422456	1.54376e-05	chr8	142671871	T	C	Astrocyte	PC30	chr8_142671871_C_T_b38
chr8_143278620	ENSG00000253716	5188	1.03449	324.918	49.7917	1.30366e-05	-3086	-3086	74	96	0.475248	1.67183e-06	0.561671	0.105743	0.00349965	0.00344887	0.0390412	1.78469e-05	chr8	143278620	T	G	Astrocyte	PC30	chr8_143278620_G_T_b38
chr8_143296014	ENSG00000185730	5186	1.03166	340.196	50.6121	7.80057e-09	6337	6337	66	88	0.435644	3.17631e-10	0.936444	0.124448	9.999e-05	1.74332e-06	6.58571e-05	1.67851e-05	chr8	143296014	G	C	Astrocyte	PC30	chr8_143296014_C_G_b38
chr8_143310959	ENSG00000184428	5094	1.01944	333.408	50.4065	5.32232e-06	-49021	-49021	61	82	0.405941	6.70377e-07	0.7947	0.143058	0.00079992	0.00155457	0.0205044	1.60107e-05	chr8	143310959	CT	C	Astrocyte	PC30	chr8_143310959_C_CT_b38
chr8_143564517	ENSG00000104518	4875	1.0134	325.262	50.3834	2.73312e-08	11309	11309	33	35	0.173267	1.28273e-09	-1.57306	0.219395	9.999e-05	7.564e-06	0.000230249	1.58652e-05	chr8	143564517	A	G	Astrocyte	PC30	chr8_143564517_G_A_b38
chr8_143580183	ENSG00000147813	4810	1.01423	336.186	51.0651	4.91671e-08	1533	1533	61	69	0.658416	3.29187e-09	0.992909	0.143276	9.999e-05	1.40471e-05	0.000395708	1.54218e-05	chr8	143580183	A	G	Astrocyte	PC30	chr8_143580183_G_A_b38
chr8_143641368	ENSG00000183309	4673	1.02522	363.649	52.1968	7.82772e-06	5348	5348	46	52	0.257426	1.62506e-06	1.19628	0.224895	0.00219978	0.00242546	0.0295945	1.51574e-05	chr8	143641368	G	A	Astrocyte	PC30	chr8_143641368_A_G_b38
chr8_144786875	ENSG00000196378	1917	1.01078	148.741	50.4166	6.97714e-07	-474	-474	69	90	0.554455	6.05393e-08	1.30121	0.210433	9.999e-05	9.35709e-05	0.00199794	3.41844e-05	chr8	144786875	A	G	Astrocyte	PC30	chr8_144786875_G_A_b38
chr8_1780023	ENSG00000253982	7786	1.04961	570.54	48.4187	8.81427e-06	15514	15514	17	17	0.0841584	7.33765e-07	2.44419	0.441895	0.00279972	0.0037749	0.0414114	1.10201e-05	chr8	1780023	G	A	Astrocyte	PC30	chr8_1780023_A_G_b38
chr8_17809926	ENSG00000253944	7367	1.05631	458.582	49.5976	1.11378e-06	8580	8580	44	48	0.762376	8.26097e-08	-46.4641	7.61327	0.00029997	0.000325084	0.00567472	1.42012e-05	chr8	17809926	A	G	Astrocyte	PC30	chr8_17809926_G_A_b38
chr8_17856707	ENSG00000104760	7178	1.01089	360.758	47.4676	8.7597e-07	-53659	-53659	11	11	0.0544554	3.11855e-08	38.5108	6.06032	0.00029997	0.000288081	0.00515084	1.4103e-05	chr8	17856707	G	A	Astrocyte	PC30	chr8_17856707_A_G_b38
chr8_18062568	ENSG00000104763	7336	1.04877	389.962	48.0377	1.27662e-05	-22431	-22431	76	101	0.5	1.04931e-06	4.07817	0.750197	0.00329967	0.00375329	0.0412776	1.60518e-05	chr8	18062568	A	T	Astrocyte	PC30	chr8_18062568_T_A_b38
chr8_19614057	ENSG00000147408	6889	1.04183	463.412	49.5257	2.52731e-08	-143973	-143973	27	30	0.148515	8.38755e-10	133.971	18.4077	9.999e-05	7.15247e-06	0.000220455	1.30179e-05	chr8	19614057	A	C	Astrocyte	PC30	chr8_19614057_C_A_b38
chr8_1974367	ENSG00000253764	8086	1.0358	699.285	50.4225	5.92359e-06	-402	-402	26	30	0.148515	7.64092e-07	10.7977	1.95595	0.0019998	0.00334405	0.0380446	8.35187e-06	chr8	1974367	T	C	Astrocyte	PC30	chr8_1974367_C_T_b38
chr8_22622475	ENSG00000147439	5344	1.01998	389.736	49.0486	3.71215e-06	-46674	-46674	53	62	0.306931	3.02311e-07	2.83111	0.491093	0.00089991	0.00125787	0.0172875	1.37382e-05	chr8	22622475	G	C	Astrocyte	PC30	chr8_22622475_C_G_b38
chr8_22938805	ENSG00000134020	5403	1.0291	367.984	48.6425	2.23273e-06	-61196	-61196	34	36	0.821782	1.44506e-07	14.4966	2.43322	0.00109989	0.000659569	0.0103157	1.53019e-05	chr8	22938805	A	G	Astrocyte	PC30	chr8_22938805_G_A_b38
chr8_23085195	ENSG00000173535	5235	0.988493	369.686	49.3856	6.87504e-10	-17727	-17727	32	36	0.178218	1.00818e-11	0.67345	0.0801412	9.999e-05	3.04145e-07	1.44083e-05	1.20904e-05	chr8	23085195	G	A	Astrocyte	PC30	chr8_23085195_A_G_b38
chr8_2728854	ENSG00000254319	10235	1.05035	844.327	51.4412	3.12183e-08	276	276	56	69	0.341584	2.21629e-09	-5.05214	0.718569	9.999e-05	1.51618e-05	0.000419885	7.47626e-06	chr8	2728854	T	C	Astrocyte	PC30	chr8_2728854_C_T_b38
chr8_27543075	ENSG00000120915	5883	1.05754	356.73	51.2485	2.97974e-06	52293	52293	35	43	0.212871	4.21708e-07	2.59515	0.457098	0.00089991	0.000698543	0.0108219	1.83733e-05	chr8	27543075	C	A	Astrocyte	PC30	chr8_27543075_A_C_b38
chr8_28083827	ENSG00000134014	4648	1.05512	297.852	50.775	1.30795e-05	-5847	-5847	49	56	0.277228	2.11948e-06	3.79734	0.723585	0.00249975	0.00279529	0.0330522	2.17282e-05	chr8	28083827	A	G	Astrocyte	PC30	chr8_28083827_G_A_b38
chr8_31005438	ENSG00000172733	4216	0.992361	192.002	49.5741	1.29929e-08	-28278	-28278	59	71	0.648515	3.83122e-10	-28.1691	3.76736	9.999e-05	2.76182e-06	9.7344e-05	2.38154e-05	chr8	31005438	CA	C	Astrocyte	PC30	chr8_31005438_C_CA_b38
chr8_450168	ENSG00000147364	4700	1.04267	318.643	48.6178	1.12069e-05	43739	43739	24	25	0.123762	1.03833e-06	-3.38204	0.621819	0.00209979	0.00275114	0.0326875	1.90178e-05	chr8	450168	G	C	Astrocyte	PC30	chr8_450168_C_G_b38
chr8_6469753	ENSG00000147316	9306	1.03609	727.809	51.5083	1.32825e-06	63160	63160	38	41	0.79703	1.76699e-07	-13.7208	2.32344	0.00059994	0.000740427	0.0112927	8.03706e-06	chr8	6469753	G	C	Astrocyte	PC30	chr8_6469753_C_G_b38
chr8_66437760	ENSG00000169085	3004	1.0587	107.156	47.6984	2.30399e-06	-54567	-54567	76	97	0.519802	1.12938e-07	-1.92844	0.320238	0.00029997	0.000147761	0.00292996	6.15214e-05	chr8	66437760	A	G	Astrocyte	PC30	chr8_66437760_G_A_b38
chr8_6724964	ENSG00000155189	7816	1.04595	613.673	50.9481	8.29431e-07	16321	16321	63	76	0.623762	8.69752e-08	-8.13777	1.33632	0.00039996	0.000352022	0.0060588	1.0049e-05	chr8	6724964	C	A	Astrocyte	PC30	chr8_6724964_A_C_b38
chr8_70672934	ENSG00000221947	4399	1.03349	243.189	50.6379	2.06557e-11	3594	3594	74	101	0.5	2.88337e-13	3.91495	0.420121	9.999e-05	2.61081e-09	2.16096e-07	2.37149e-05	chr8	70672934	C	T	Astrocyte	PC30	chr8_70672934_T_C_b38
chr8_70769847	ENSG00000147592	4399	1.018	225.139	49.1853	4.48482e-09	100661	100661	67	87	0.430693	8.95458e-11	1.6681	0.212589	9.999e-05	7.81533e-07	3.30871e-05	2.35202e-05	chr8	70769847	C	T	Astrocyte	PC30	chr8_70769847_T_C_b38
chr8_73320120	ENSG00000121039	4553	1.04514	282.791	50.0172	2.16246e-08	25517	25517	40	46	0.227723	8.43075e-10	-2.09701	0.288181	9.999e-05	3.48781e-06	0.000118577	2.1712e-05	chr8	73320120	G	C	Astrocyte	PC30	chr8_73320120_C_G_b38
chr8_81786093	ENSG00000254689	4839	1.02859	198.001	49.9386	3.16641e-11	-55860	-55860	59	68	0.663366	3.28027e-13	2.66848	0.287392	9.999e-05	3.60914e-09	2.92162e-07	2.83578e-05	chr8	81786093	A	G	Astrocyte	PC30	chr8_81786093_G_A_b38
chr8_81899784	ENSG00000104497	4841	1.04685	218.821	50.9847	9.78165e-07	56917	56917	69	91	0.450495	1.06662e-07	-1.91904	0.317892	0.00019998	0.000141148	0.00282545	2.83152e-05	chr8	81899784	C	A	Astrocyte	PC30	chr8_81899784_A_C_b38
chr8_84222438	ENSG00000260493	2735	1.04176	94.2198	49.1978	2.13086e-05	-954625	-954625	23	25	0.123762	2.6221e-06	-0.751477	0.144777	0.00119988	0.00151988	0.020137	6.39917e-05	chr8	84222438	A	G	Astrocyte	PC30	chr8_84222438_G_A_b38
chr8_85195914	ENSG00000164879	2938	0.984653	72.3023	46.9735	3.0507e-05	-177523	-177523	50	58	0.712871	2.38472e-06	5.44364	1.0436	0.00329967	0.00243551	0.0296548	6.04315e-05	chr8	85195914	A	C	Astrocyte	PC30	chr8_85195914_C_A_b38
chr8_86457425	ENSG00000176623	4071	1.02682	120.561	48.306	5.34699e-08	-56933	-56933	40	49	0.242574	1.2959e-09	5.30354	0.739955	9.999e-05	4.62502e-06	0.00015198	4.61212e-05	chr8	86457425	G	GTCTGTCTA	Astrocyte	PC30	chr8_86457425_GTCTGTCTA_G_b38
chr8_89825402	ENSG00000104312	3361	1.02841	125.5	49.8777	5.38138e-06	67595	67595	63	80	0.60396	5.92236e-07	3.17317	0.567867	0.00049995	0.000542057	0.00877596	4.46938e-05	chr8	89825402	A	G	Astrocyte	PC30	chr8_89825402_G_A_b38
chr8_89825402	ENSG00000164823	3336	1.01688	105.626	47.804	1.64464e-06	-76448	-76448	63	80	0.60396	7.6596e-08	7.56927	1.23628	0.00029997	0.00014901	0.00295075	4.98184e-05	chr8	89825402	A	G	Astrocyte	PC30	chr8_89825402_G_A_b38
chr8_89965653	ENSG00000253394	3367	0.953736	82.9406	44.1052	1.18399e-07	-255689	-255689	13	13	0.0643564	6.18131e-10	23.3002	3.16769	9.999e-05	1.70559e-05	0.000468813	4.35896e-05	chr8	89965653	A	C	Astrocyte	PC30	chr8_89965653_C_A_b38
chr8_9043712	ENSG00000104626	6911	1.01633	246.306	46.0323	3.02137e-09	41564	41564	76	100	0.504951	1.21292e-11	6.48342	0.775896	9.999e-05	5.86949e-07	2.56603e-05	2.12988e-05	chr8	9043712	G	T	Astrocyte	PC30	chr8_9043712_T_G_b38
chr8_91063184	ENSG00000253738	2865	0.99949	99.5666	48.7049	1.38759e-14	-7400	-7400	12	12	0.0594059	1.22057e-17	8.55381	0.710786	9.999e-05	1.40126e-12	2.9077e-10	4.7871e-05	chr8	91063184	A	G	Astrocyte	PC30	chr8_91063184_G_A_b38
chr8_96227901	ENSG00000156469	4267	1.05579	321.382	50.9935	5.37977e-07	-33710	-33710	64	87	0.430693	5.30643e-08	-1.63273	0.262601	0.00019998	0.000104049	0.00219306	2.02079e-05	chr8	96227901	T	C	Astrocyte	PC30	chr8_96227901_C_T_b38
chr8_98121450	ENSG00000104356	3588	1.03668	263.362	51.3504	1.23413e-05	4156	4156	59	74	0.366337	2.2615e-06	-1.41546	0.270617	0.00179982	0.00258848	0.0311315	2.22802e-05	chr8	98121450	C	A	Astrocyte	PC30	chr8_98121450_A_C_b38
chr9_100215013	ENSG00000119509	3406	1.05849	122.662	48.5855	4.50434e-05	115769	115769	18	21	0.10396	5.67164e-06	12.2582	2.46107	0.00229977	0.00396238	0.0430197	5.36892e-05	chr9	100215013	T	C	Astrocyte	PC30	chr9_100215013_C_T_b38
chr9_101468524	ENSG00000225376	5771	0.93566	135.093	40.2052	1.36706e-06	174	174	32	36	0.178218	3.38784e-09	1.17625	0.169912	0.00049995	0.000329405	0.00574334	2.38224e-05	chr9	101468524	C	T	Astrocyte	PC30	chr9_101468524_T_C_b38
chr9_104149665	ENSG00000136824	6206	1.04199	260.088	50.0258	5.73805e-08	55404	55404	73	94	0.534653	2.71612e-09	-1.11121	0.15922	9.999e-05	9.19027e-06	0.000272435	2.32137e-05	chr9	104149665	A	G	Astrocyte	PC30	chr9_104149665_G_A_b38
chr9_108911564	ENSG00000119326	5721	1.06489	247.324	47.789	5.84278e-10	-101959	-101959	11	11	0.0544554	3.70635e-12	7.26686	0.839171	9.999e-05	5.05374e-08	2.90847e-06	2.75255e-05	chr9	108911564	A	G	Astrocyte	PC30	chr9_108911564_G_A_b38
chr9_111659212	ENSG00000059769	5529	1.05153	211.631	47.3004	5.22019e-06	27877	27877	12	12	0.0594059	2.79861e-07	3.17805	0.549346	0.00079992	0.000760114	0.0114977	3.00099e-05	chr9	111659212	G	C	Astrocyte	PC30	chr9_111659212_C_G_b38
chr9_112305317	ENSG00000119314	5244	1.0258	264.158	50.3518	1.168e-06	-28348	-28348	42	49	0.757426	1.09398e-07	-5.10368	0.846357	0.00039996	0.000247652	0.00454379	2.09334e-05	chr9	112305317	C	A	Astrocyte	PC30	chr9_112305317_A_C_b38
chr9_113275900	ENSG00000136875	5218	1.04335	353.535	50.5189	2.35458e-08	257	257	52	62	0.306931	1.13157e-09	1.34689	0.18702	9.999e-05	4.92001e-06	0.000159574	1.72027e-05	chr9	113275900	T	C	Astrocyte	PC30	chr9_113275900_C_T_b38
chr9_113376783	ENSG00000119431	5137	1.04679	372.118	50.1572	2.24219e-06	-204	-204	39	43	0.212871	2.2464e-07	-6.94376	1.18845	0.00049995	0.000586484	0.00938182	1.66458e-05	chr9	113376783	C	G	Astrocyte	PC30	chr9_113376783_G_C_b38
chr9_120436317	ENSG00000136861	3189	1.04042	194.5	50.8489	9.33762e-08	-143854	-143854	11	11	0.0544554	6.47988e-09	-20.7601	3.07226	9.999e-05	1.14797e-05	0.00033266	3.07809e-05	chr9	120436317	A	G	Astrocyte	PC30	chr9_120436317_G_A_b38
chr9_124879485	ENSG00000136950	2926	1.03926	159.626	49.2935	1.22613e-10	17354	17354	66	83	0.589109	1.18881e-12	-1.09777	0.122628	9.999e-05	9.58555e-09	6.78961e-07	3.72728e-05	chr9	124879485	A	G	Astrocyte	PC30	chr9_124879485_G_A_b38
chr9_128216902	ENSG00000148337	2719	1.0175	188.783	50.9544	1.00925e-06	12518	12518	35	41	0.79703	1.09684e-07	-1.65595	0.274642	0.00029997	0.00016277	0.0032103	2.79718e-05	chr9	128216902	G	A	Astrocyte	PC30	chr9_128216902_A_G_b38
chr9_128440767	ENSG00000136811	2927	1.02908	288.326	52.6787	1.68735e-05	-14420	-14420	35	40	0.80198	4.33697e-06	-1.59383	0.315353	0.00439956	0.00410516	0.0441825	1.95271e-05	chr9	128440767	A	G	Astrocyte	PC30	chr9_128440767_G_A_b38
chr9_128448637	ENSG00000119392	2893	1.02703	304.064	52.7146	6.75068e-06	-56019	-56019	17	17	0.0841584	1.54696e-06	-2.49225	0.467372	0.00139986	0.0017146	0.0223156	1.83096e-05	chr9	128448637	A	T	Astrocyte	PC30	chr9_128448637_T_A_b38
chr9_128921167	ENSG00000175287	3783	1.00858	325.027	51.1394	2.60241e-06	200	200	71	92	0.455446	3.49872e-07	-11.779	2.0569	0.00079992	0.000792789	0.0118942	1.54499e-05	chr9	128921167	A	C	Astrocyte	PC30	chr9_128921167_C_A_b38
chr9_129891532	ENSG00000187239	5187	1.04082	567.835	52.2729	4.67498e-11	-151658	-151658	74	100	0.49505	1.73078e-12	47.1527	5.32484	9.999e-05	1.27946e-08	8.52953e-07	1.0567e-05	chr9	129891532	G	A	Astrocyte	PC30	chr9_129891532_A_G_b38
chr9_132653216	ENSG00000125485	5358	1.05047	417.712	50.0135	6.02303e-08	-17186	-17186	46	52	0.742574	2.8652e-09	-7.46043	1.07107	9.999e-05	1.44196e-05	0.000403119	1.51207e-05	chr9	132653216	G	A	Astrocyte	PC30	chr9_132653216_A_G_b38
chr9_133256205	ENSG00000175164	6225	0.930032	194.788	36.9595	2.47758e-06	-19820	-19820	20	22	0.108911	1.78895e-09	2.84383	0.401368	0.00159984	0.000846469	0.012597	1.59194e-05	chr9	133256205	C	G	Astrocyte	PC30	chr9_133256205_G_C_b38
chr9_133654270	ENSG00000225756	6303	1.04263	601.52	51.5291	5.30017e-09	-3044	-3044	65	79	0.391089	2.91747e-10	-0.730329	0.0967789	9.999e-05	1.82451e-06	6.86943e-05	1.00725e-05	chr9	133654270	G	A	Astrocyte	PC30	chr9_133654270_A_G_b38
chr9_133657430	ENSG00000123453	6396	1.01597	594.629	51.0027	4.52215e-06	-82526	-82526	50	55	0.272277	6.44392e-07	1.29891	0.233383	0.00329967	0.00242654	0.0295945	8.80501e-06	chr9	133657430	AG	A	Astrocyte	PC30	chr9_133657430_A_AG_b38
chr9_136953048	ENSG00000184925	4603	1.0325	537.04	52.2302	1.80813e-06	3496	3496	30	35	0.173267	3.06206e-07	-2.88338	0.500451	0.00089991	0.000763856	0.0115424	1.06816e-05	chr9	136953048	A	G	Astrocyte	PC30	chr9_136953048_G_A_b38
chr9_14658671	ENSG00000175893	6065	1.02935	538.003	51.2762	1.85259e-11	-34762	-34762	31	34	0.168317	3.57007e-13	-65.0924	7.02702	9.999e-05	5.73121e-09	4.35247e-07	1.04806e-05	chr9	14658671	G	C	Astrocyte	PC30	chr9_14658671_C_G_b38
chr9_19312860	ENSG00000137145	5754	1.04742	393.973	49.6475	2.35588e-06	82424	82424	48	57	0.282178	2.06484e-07	-6.25913	1.06725	0.00059994	0.000652577	0.0102172	1.57751e-05	chr9	19312860	A	C	Astrocyte	PC30	chr9_19312860_C_A_b38
chr9_204014	ENSG00000172785	4245	1.04664	275.161	49.1625	1.38115e-07	24866	24866	71	95	0.470297	5.7267e-09	3.25585	0.479589	9.999e-05	2.31659e-05	0.000607302	2.24925e-05	chr9	204014	G	A	Astrocyte	PC30	chr9_204014_A_G_b38
chr9_21031943	ENSG00000188921	5013	1.04729	283.713	49.8038	1.40475e-05	302	302	54	63	0.311881	1.83364e-06	1.2018	0.227316	0.00409959	0.00300034	0.0349715	2.18902e-05	chr9	21031943	G	A	Astrocyte	PC30	chr9_21031943_A_G_b38
chr9_21816638	ENSG00000099810	5120	1.05606	252.107	50.3205	1.24192e-05	14001	14001	71	89	0.440594	1.79145e-06	-7.02143	1.32652	0.00069993	0.00220752	0.0273535	2.57974e-05	chr9	21816638	C	T	Astrocyte	PC30	chr9_21816638_T_C_b38
chr9_27551001	ENSG00000147894	5582	1.03256	363.542	48.8633	2.30038e-09	-22866	-22866	43	44	0.217822	3.4277e-11	9.94124	1.22868	9.999e-05	5.22809e-07	2.32004e-05	1.57845e-05	chr9	27551001	C	A	Astrocyte	PC30	chr9_27551001_A_C_b38
chr9_32964079	ENSG00000137074	5936	0.999582	241.686	47.6125	1.47653e-05	-61052	-61052	67	80	0.39604	1.12579e-06	-10.6181	1.96001	0.00289971	0.00357125	0.0399132	1.9732e-05	chr9	32964079	T	C	Astrocyte	PC30	chr9_32964079_C_T_b38
chr9_34223555	ENSG00000164978	4486	1.03048	199.033	48.9898	3.99642e-07	-105952	-105952	71	97	0.519802	1.96638e-08	-1.40588	0.217187	9.999e-05	5.88787e-05	0.0013554	2.85036e-05	chr9	34223555	T	C	Astrocyte	PC30	chr9_34223555_C_T_b38
chr9_34252468	ENSG00000137073	4753	1.05086	240.667	50.0297	2.32578e-05	203079	203079	54	67	0.668317	3.53048e-06	8.10463	1.58602	0.00279972	0.00419343	0.0448669	2.62959e-05	chr9	34252468	G	GCTAA	Astrocyte	PC30	chr9_34252468_GCTAA_G_b38
chr9_34385951	ENSG00000186638	4485	1.01545	191.361	48.9625	5.26793e-06	56682	56682	52	59	0.707921	4.52087e-07	-2.3647	0.417855	0.00079992	0.000899743	0.01319	2.72798e-05	chr9	34385951	C	G	Astrocyte	PC30	chr9_34385951_G_C_b38
chr9_35829393	ENSG00000137098	3667	0.916646	118.221	40.0529	1.05114e-05	17120	17120	66	79	0.608911	6.52227e-08	-1.24461	0.201908	0.00279972	0.00224114	0.0277468	2.39778e-05	chr9	35829393	T	C	Astrocyte	PC30	chr9_35829393_C_T_b38
chr9_37574568	ENSG00000147912	4655	1.03875	395.687	52.3032	4.00807e-07	-1813	-1813	59	75	0.628713	5.57552e-08	2.17259	0.350148	0.00049995	0.000111098	0.00232	1.49963e-05	chr9	37574568	C	T	Astrocyte	PC30	chr9_37574568_T_C_b38
chr9_40075434	ENSG00000278175	829	1.00127	241.344	54.3307	9.02602e-06	265305	265305	59	69	0.658416	3.05456e-06	-2.29792	0.446258	0.00209979	0.00215799	0.0268527	1.99535e-05	chr9	40075434	C	CA	Astrocyte	PC30	chr9_40075434_CA_C_b38
chr9_40410	ENSG00000181404	3851	1.03134	249.811	49.5738	6.45984e-06	-33456	-33456	70	86	0.425743	6.81113e-07	-2.07811	0.374374	0.00079992	0.00130049	0.0177572	2.28178e-05	chr9	40410	CT	C	Astrocyte	PC30	chr9_40410_C_CT_b38
chr9_42037276	ENSG00000154529	1634	0.993341	149.735	50.8677	2.16213e-06	-92235	-92235	41	60	0.29703	2.61765e-07	-48.9756	8.44019	9.999e-05	0.000342438	0.00592848	3.07136e-05	chr9	42037276	A	AAAAAAAG	Astrocyte	PC30	chr9_42037276_AAAAAAAG_A_b38
chr9_4670982	ENSG00000106993	5962	1.02231	539.329	50.6196	3.16519e-08	-8578	-8578	58	72	0.356436	1.66761e-09	-3.35295	0.472031	9.999e-05	1.32348e-05	0.000374258	1.00573e-05	chr9	4670982	C	CT	Astrocyte	PC30	chr9_4670982_CT_C_b38
chr9_4672692	ENSG00000106686	5972	0.991842	333.803	44.8599	9.36442e-09	6017	6017	58	70	0.346535	2.94635e-11	-24.5375	3.01829	9.999e-05	3.47829e-06	0.000118577	1.36568e-05	chr9	4672692	C	T	Astrocyte	PC30	chr9_4672692_T_C_b38
chr9_4740456	ENSG00000147853	5881	1.04851	548.188	51.3276	1.66108e-06	-1588	-1588	20	20	0.0990099	2.18035e-07	-62.2759	10.6446	0.00039996	0.000634471	0.00997616	1.1403e-05	chr9	4740456	C	A	Astrocyte	PC30	chr9_4740456_A_C_b38
chr9_62889870	ENSG00000234665	597	0.909178	91.7937	45.7199	7.30618e-09	-8226	-8226	30	57	0.282178	3.27203e-11	8.94033	1.10335	9.999e-05	2.52635e-06	9.01229e-05	2.93419e-05	chr9	62889870	G	GA	Astrocyte	PC30	chr9_62889870_GA_G_b38
chr9_64328860	ENSG00000172014	1089	0.978696	201.16	52.8889	4.84214e-14	-40816	-40816	68	95	0.529703	9.68007e-16	-2.64895	0.244658	9.999e-05	1.68651e-11	2.58827e-09	2.09592e-05	chr9	64328860	A	C	Astrocyte	PC30	chr9_64328860_C_A_b38
chr9_67851009	ENSG00000260691	1232	1.01083	151.957	49.3307	4.70394e-08	18243	18243	49	62	0.306931	1.64885e-09	1.5826	0.222709	0.00019998	6.2586e-06	0.000197025	3.3469e-05	chr9	67851009	T	G	Astrocyte	PC30	chr9_67851009_G_T_b38
chr9_72578000	ENSG00000165091	4102	1.01175	182.372	48.5386	1.05366e-08	56391	56391	24	24	0.118812	1.92081e-10	19.0522	2.48964	9.999e-05	1.63803e-06	6.25211e-05	2.80335e-05	chr9	72578000	A	C	Astrocyte	PC30	chr9_72578000_C_A_b38
chr9_75092384	ENSG00000106733	5143	1.01601	312.704	48.8642	5.57081e-14	4166	4166	62	81	0.40099	7.57942e-17	-5.77629	0.501229	9.999e-05	1.16375e-11	1.80479e-09	1.67465e-05	chr9	75092384	T	A	Astrocyte	PC30	chr9_75092384_A_T_b38
chr9_79610322	ENSG00000106829	4940	1.04135	290.118	48.6198	7.42609e-06	38548	38548	20	22	0.108911	6.2714e-07	-20.1189	3.61024	0.00119988	0.00163985	0.0214537	2.07398e-05	chr9	79610322	G	T	Astrocyte	PC30	chr9_79610322_T_G_b38
chr9_86254715	ENSG00000187753	4032	0.995251	218.667	49.1982	4.46385e-07	-4943	-4943	37	41	0.20297	2.41078e-08	6.66497	1.03803	9.999e-05	0.000102183	0.00216614	2.12675e-05	chr9	86254715	T	C	Astrocyte	PC30	chr9_86254715_C_T_b38
chr9_87001956	ENSG00000226237	4817	1.05312	334.866	51.2283	8.46606e-06	53326	53326	60	72	0.643564	1.41731e-06	1.54084	0.287691	0.00189981	0.00202526	0.0254158	1.91262e-05	chr9	87001956	C	T	Astrocyte	PC30	chr9_87001956_T_C_b38
chr9_92204204	ENSG00000127083	4581	1.02827	157.913	47.1183	9.48451e-09	-220268	-220268	41	48	0.237624	8.93921e-11	0.58155	0.0741108	9.999e-05	1.01278e-06	4.15635e-05	3.54938e-05	chr9	92204204	G	T	Astrocyte	PC30	chr9_92204204_T_G_b38
chr9_92325922	ENSG00000188312	4479	1.02003	166.42	47.4674	5.42482e-21	-32	-32	41	49	0.242574	3.73589e-26	22.2488	1.21999	9.999e-05	3.89404e-19	2.60776e-16	3.21815e-05	chr9	92325922	G	A	Astrocyte	PC30	chr9_92325922_A_G_b38
chr9_92405296	ENSG00000106819	4503	1.02552	170.302	48.5282	3.79218e-12	-77211	-77211	41	47	0.232673	1.08373e-14	1.12706	0.110714	9.999e-05	3.7228e-10	3.80889e-08	3.24179e-05	chr9	92405296	T	A	Astrocyte	PC30	chr9_92405296_A_T_b38
chr9_92541953	ENSG00000106809	4590	1.03571	167.447	47.9841	3.93063e-13	137256	137256	41	48	0.237624	4.52409e-16	0.785077	0.0711527	9.999e-05	2.80597e-11	4.13403e-09	3.48574e-05	chr9	92541953	T	C	Astrocyte	PC30	chr9_92541953_C_T_b38
chr9_92801001	ENSG00000106823	4472	0.966246	99.1362	40.1802	1.20186e-05	264345	264345	14	14	0.0693069	8.34387e-08	7.39075	1.21151	0.00169983	0.00151529	0.0201123	3.94264e-05	chr9	92801001	T	C	Astrocyte	PC30	chr9_92801001_C_T_b38
chr9_92829279	ENSG00000127081	4558	1.05887	156.16	48.4586	2.17549e-10	-48760	-48760	69	85	0.420792	1.54273e-12	-3.37414	0.379763	9.999e-05	1.20285e-08	8.2221e-07	4.22578e-05	chr9	92829279	G	A	Astrocyte	PC30	chr9_92829279_A_G_b38
chr9_93360231	ENSG00000204352	4861	1.03531	181.606	48.3721	1.71952e-05	14078	14078	55	68	0.336634	1.65129e-06	-0.59879	0.112661	0.00219978	0.00250472	0.0303221	3.20715e-05	chr9	93360231	T	C	Astrocyte	PC30	chr9_93360231_C_T_b38
chr9_93568810	ENSG00000188938	4953	1.03007	178.907	48.5323	2.40747e-10	115228	115228	27	30	0.148515	1.81771e-12	9.13365	1.03291	9.999e-05	2.55332e-08	1.60077e-06	3.16393e-05	chr9	93568810	TGGGGAAGGGTG	T	Astrocyte	PC30	chr9_93568810_T_TGGGGAAGGGTG_b38
chr9_95863209	ENSG00000175611	3388	1.00933	147.742	45.1201	1.89193e-12	-12841	-12841	30	31	0.153465	4.25901e-16	28.8006	2.60636	9.999e-05	2.26779e-10	2.49338e-08	3.41321e-05	chr9	95863209	A	AT	Astrocyte	PC30	chr9_95863209_AT_A_b38
chr9_96495314	ENSG00000130956	3681	1.01753	184.344	48.3658	2.97612e-06	45144	45144	42	48	0.237624	1.89664e-07	-4.16103	0.706828	0.00039996	0.000477272	0.00784782	2.86494e-05	chr9	96495314	TCTC	T	Astrocyte	PC30	chr9_96495314_T_TCTC_b38
chr9_96512672	ENSG00000081377	3593	0.997153	177.135	47.9152	2.22142e-06	-107172	-107172	45	51	0.252475	1.15334e-07	-24.7385	4.11181	0.00079992	0.000402774	0.00675863	2.65462e-05	chr9	96512672	T	C	Astrocyte	PC30	chr9_96512672_C_T_b38
chr9_97887977	ENSG00000236130	4196	0.998288	213.626	46.5439	3.3855e-08	34896	34896	70	94	0.465347	3.50233e-10	-1.76699	0.2356	9.999e-05	7.38568e-06	0.000225754	2.21571e-05	chr9	97887977	T	A	Astrocyte	PC30	chr9_97887977_A_T_b38
chr9_98292354	ENSG00000095383	4673	0.974787	220.467	45.5677	7.72164e-06	36704	36704	51	60	0.29703	2.76278e-07	2.19864	0.379826	0.00279972	0.00201846	0.025352	1.86774e-05	chr9	98292354	T	C	Astrocyte	PC30	chr9_98292354_C_T_b38
chr10_77630070	ENSG00000156113	4286	1.04621	294.457	23.7611	7.83798e-10	-8300	-8300	50	68	0.492754	2.33664e-11	208.178	19.5408	9.999e-05	1.11642e-07	0.000130226	8.42462e-07	chr10	77630070	T	C	Bergmann-Glia	PC30	chr10_77630070_C_T_b38
chr11_130894514	ENSG00000120451	4929	0.995738	405.92	22.9183	2.321e-08	-21966	-21966	19	21	0.152174	6.19776e-10	33.8981	3.69411	9.999e-05	9.91548e-06	0.00605839	3.92475e-07	chr11	130894514	C	T	Bergmann-Glia	PC30	chr11_130894514_T_C_b38
chr11_21759243	ENSG00000171714	5303	1.01546	336.569	23.9428	6.48064e-09	-23417	-23417	41	53	0.384058	3.28462e-10	-109.02	11.5332	9.999e-05	1.77132e-06	0.00151519	5.65634e-07	chr11	21759243	T	C	Bergmann-Glia	PC30	chr11_21759243_C_T_b38
chr11_34871739	ENSG00000149089	5653	1.04125	351.883	23.744	5.18608e-12	-44641	-44641	39	48	0.347826	6.22278e-14	35.5369	2.59511	9.999e-05	7.81614e-10	3.48518e-06	6.76216e-07	chr11	34871739	G	A	Bergmann-Glia	PC30	chr11_34871739_A_G_b38
chr11_74858894	ENSG00000166435	3450	1.0317	218.857	23.687	9.21809e-11	-90307	-90307	35	47	0.34058	1.73585e-12	48.994	4.10941	9.999e-05	1.13494e-08	2.22143e-05	1.00223e-06	chr11	74858894	A	G	Bergmann-Glia	PC30	chr11_74858894_G_A_b38
chr11_82711904	ENSG00000245832	5013	1.01314	139.303	20.7729	4.66556e-10	-6396	-6396	15	16	0.115942	4.11072e-13	1419.33	112.046	9.999e-05	5.20028e-08	6.67251e-05	1.33867e-06	chr11	82711904	C	T	Bergmann-Glia	PC30	chr11_82711904_T_C_b38
chr13_20188817	ENSG00000121742	5559	0.948696	248.83	21.5378	8.71541e-08	-43549	-43549	22	27	0.804348	9.57216e-10	-19.1393	2.12908	0.00019998	3.84115e-05	0.0154546	4.06773e-07	chr13	20188817	G	A	Bergmann-Glia	PC30	chr13_20188817_A_G_b38
chr13_49370394	ENSG00000102547	3970	1.0385	208.054	23.1809	3.64871e-07	-73671	-73671	46	59	0.427536	2.14886e-08	-63.2901	8.21325	9.999e-05	5.18128e-05	0.0201459	1.11739e-06	chr13	49370394	T	G	Bergmann-Glia	PC30	chr13_49370394_G_T_b38
chr14_80649848	ENSG00000258766	4473	1.01525	204.654	21.6514	4.96259e-07	438428	438428	9	9	0.0652174	9.98396e-09	26.6987	3.33149	0.00029997	8.76943e-05	0.0330944	9.28515e-07	chr14	80649848	A	G	Bergmann-Glia	PC30	chr14_80649848_G_A_b38
chr14_80649848	ENSG00000100629	4634	1.01227	196.717	21.7777	8.14287e-08	-309670	-309670	9	9	0.0652174	1.08827e-09	86.9586	9.73268	9.999e-05	1.39159e-05	0.00736733	9.40689e-07	chr14	80649848	A	G	Bergmann-Glia	PC30	chr14_80649848_G_A_b38
chr15_47260460	ENSG00000137872	4411	1.02903	195.49	23.1864	1.08105e-08	76358	76358	41	49	0.355072	3.10887e-10	364.285	38.4393	0.00019998	1.4283e-06	0.00130905	1.09653e-06	chr15	47260460	C	T	Bergmann-Glia	PC30	chr15_47260460_T_C_b38
chr15_83594757	ENSG00000156218	3293	1.03067	150.041	22.6327	2.93303e-08	-59332	-59332	22	23	0.166667	6.43005e-10	-257.482	28.1082	9.999e-05	2.97527e-06	0.00212088	1.44902e-06	chr15	83594757	A	G	Bergmann-Glia	PC30	chr15_83594757_G_A_b38
chr16_19765875	ENSG00000103550	4923	0.946465	184.962	19.8425	4.85255e-09	47639	47639	20	22	0.15942	3.09053e-12	53.5566	4.60396	9.999e-05	1.93259e-06	0.00154982	5.35025e-07	chr16	19765875	T	A	Bergmann-Glia	PC30	chr16_19765875_A_T_b38
chr17_34141642	ENSG00000108684	5273	1.02581	429.131	24.021	4.51636e-11	-33323	-33323	39	42	0.695652	1.08273e-12	-432.622	35.5685	9.999e-05	1.2119e-08	2.22143e-05	4.85822e-07	chr17	34141642	C	T	Bergmann-Glia	PC30	chr17_34141642_T_C_b38
chr17_45680084	ENSG00000228696	5995	0.98013	116.507	20.02	2.15141e-07	-681683	-681683	22	23	0.166667	7.64625e-10	64.9572	7.14934	9.999e-05	3.11921e-05	0.013801	1.18192e-06	chr17	45680084	A	C	Bergmann-Glia	PC30	chr17_45680084_C_A_b38
chr18_42352605	ENSG00000267586	4099	0.972392	130.92	21.6345	4.35313e-08	193321	193321	39	49	0.355072	4.26479e-10	44.833	4.80088	9.999e-05	8.04459e-06	0.00516103	9.768e-07	chr18	42352605	G	A	Bergmann-Glia	PC30	chr18_42352605_A_G_b38
chr18_7829165	ENSG00000173482	5256	1.00714	499.385	23.9624	3.3672e-08	262382	262382	42	51	0.630435	2.28366e-09	244.213	28.3256	9.999e-05	1.54993e-05	0.00764892	3.53903e-07	chr18	7829165	T	A	Bergmann-Glia	PC30	chr18_7829165_A_T_b38
chr1_120342042	ENSG00000273136	1161	1.00242	110.578	24.5296	1.13033e-06	-381904	-381904	29	35	0.253623	1.9251e-07	-23.9395	3.49526	0.00019998	0.000122171	0.0401946	1.53147e-06	chr1	120342042	G	A	Bergmann-Glia	PC30	chr1_120342042_A_G_b38
chr1_205798757	ENSG00000286619	4022	1.02838	358.921	23.9763	3.31419e-11	-14566	-14566	52	65	0.471014	7.18469e-13	29.2611	2.36455	9.999e-05	7.00157e-09	1.79675e-05	5.93903e-07	chr1	205798757	A	G	Bergmann-Glia	PC30	chr1_205798757_G_A_b38
chr1_45450389	ENSG00000070759	3866	1.04287	122.364	21.7472	3.35952e-10	-40775	-40775	25	30	0.217391	9.15146e-13	61.0614	4.98476	9.999e-05	1.94645e-08	3.12187e-05	1.97115e-06	chr1	45450389	A	G	Bergmann-Glia	PC30	chr1_45450389_G_A_b38
chr1_64192914	ENSG00000185483	5025	1.01932	343.97	24.3532	7.11788e-08	418896	418896	51	64	0.463768	7.27485e-09	56.6355	6.95533	0.00019998	1.9778e-05	0.0090633	5.72655e-07	chr1	64192914	G	A	Bergmann-Glia	PC30	chr1_64192914_A_G_b38
chr20_43900763	ENSG00000124191	4520	1.01945	318.551	22.625	8.39134e-09	-14090	-14090	34	39	0.282609	1.36184e-10	11.9136	1.2103	9.999e-05	2.0654e-06	0.0015589	6.19045e-07	chr20	43900763	G	C	Bergmann-Glia	PC30	chr20_43900763_C_G_b38
chr20_46549632	ENSG00000158296	4400	0.996947	277.66	22.1906	1.37961e-09	-134836	-134836	22	27	0.195652	9.20554e-12	62.0446	5.59086	9.999e-05	4.0125e-07	0.000429038	5.8019e-07	chr20	46549632	C	A	Bergmann-Glia	PC30	chr20_46549632_A_C_b38
chr22_45315973	ENSG00000100376	6635	1.0385	579.858	23.0944	2.9949e-08	7004	7004	20	22	0.84058	9.82471e-10	-29.5463	3.29084	9.999e-05	1.1199e-05	0.00644243	4.00922e-07	chr22	45315973	A	G	Bergmann-Glia	PC30	chr22_45315973_G_A_b38
chr2_159225843	ENSG00000196151	5649	1.0557	197.156	22.8463	7.96525e-07	-60861	-60861	13	14	0.898551	4.3831e-08	-18.6647	2.51426	9.999e-05	9.40835e-05	0.0335331	1.36123e-06	chr2	159225843	T	C	Bergmann-Glia	PC30	chr2_159225843_C_T_b38
chr2_212524233	ENSG00000178568	5250	1.03284	254.711	23.3926	4.37472e-08	-14609	-14609	32	37	0.268116	1.9812e-09	-858.59	98.9021	9.999e-05	7.55408e-06	0.00510141	8.69676e-07	chr2	212524233	C	T	Bergmann-Glia	PC30	chr2_212524233_T_C_b38
chr2_48595242	ENSG00000068781	5872	1.04897	301.165	23.2963	5.47965e-09	65316	65316	41	53	0.615942	1.51664e-10	74.1089	7.56581	9.999e-05	8.4164e-07	0.000830703	8.42899e-07	chr2	48595242	A	G	Bergmann-Glia	PC30	chr2_48595242_G_A_b38
chr3_121996472	ENSG00000163406	5508	1.02954	139.768	22.043	8.6457e-07	102070	102070	40	51	0.369565	2.73784e-08	50.7497	6.66929	9.999e-05	9.13996e-05	0.0335073	1.54045e-06	chr3	121996472	T	C	Bergmann-Glia	PC30	chr3_121996472_C_T_b38
chr3_161344936	ENSG00000196542	4919	1.03406	142.09	22.9527	3.66326e-10	-27945	-27945	52	67	0.485507	4.08317e-12	57.7154	5.02111	9.999e-05	2.89713e-08	4.13036e-05	1.5753e-06	chr3	161344936	G	A	Bergmann-Glia	PC30	chr3_161344936_A_G_b38
chr3_187027	ENSG00000224318	3474	1.0082	169.241	21.2884	1.02334e-12	-10315	-10315	16	16	0.115942	2.5597e-16	194.745	11.4244	9.999e-05	1.43556e-10	1.84197e-06	1.05424e-06	chr3	187027	A	G	Bergmann-Glia	PC30	chr3_187027_G_A_b38
chr3_195356148	ENSG00000114331	6313	1.03823	508.27	23.0411	2.07494e-11	-86897	-86897	33	39	0.717391	1.3777e-13	-84.8037	6.39808	9.999e-05	5.13929e-09	1.64857e-05	4.56365e-07	chr3	195356148	G	C	Bergmann-Glia	PC30	chr3_195356148_C_G_b38
chr3_33798239	ENSG00000271643	4399	1.0321	192.027	22.3204	1.07174e-07	-301	-301	30	35	0.253623	2.46151e-09	5.33962	0.621592	9.999e-05	1.43545e-05	0.00736733	1.14627e-06	chr3	33798239	CCCTGTGCATTCCGTA	C	Bergmann-Glia	PC30	chr3_33798239_C_CCCTGTGCATTCCGTA_b38
chr4_157945279	ENSG00000248429	4629	1.04376	182.978	23.813	3.28501e-07	-225474	-225474	26	29	0.210145	2.94067e-08	-130.397	17.2002	9.999e-05	3.85428e-05	0.0154546	1.3282e-06	chr4	157945279	A	G	Bergmann-Glia	PC30	chr4_157945279_G_A_b38
chr4_67700971	ENSG00000248049	5245	1.01506	193.129	22.6482	7.12342e-08	-239	-239	17	19	0.137681	1.94726e-09	185.54	21.3547	9.999e-05	1.15482e-05	0.00644243	9.82264e-07	chr4	67700971	A	G	Bergmann-Glia	PC30	chr4_67700971_G_A_b38
chr5_88135291	ENSG00000248708	2788	1.03846	108.548	21.8176	2.64897e-07	402021	402021	25	31	0.224638	5.10054e-09	25.9731	3.13374	9.999e-05	1.89163e-05	0.00898949	2.14074e-06	chr5	88135291	G	A	Bergmann-Glia	PC30	chr5_88135291_A_G_b38
chr6_152605699	ENSG00000131018	5769	1.03183	327.346	22.8605	4.10268e-07	-32103	-32103	39	42	0.695652	1.96896e-08	-383.69	49.5675	9.999e-05	9.97341e-05	0.0345863	6.70855e-07	chr6	152605699	T	C	Bergmann-Glia	PC30	chr6_152605699_C_T_b38
chr6_54015919	ENSG00000146147	5465	1.0437	261.273	23.7712	6.14034e-07	85936	85936	50	66	0.478261	5.96035e-08	-91.8411	12.5759	0.00029997	0.000107438	0.0362774	9.29742e-07	chr6	54015919	G	C	Bergmann-Glia	PC30	chr6_54015919_C_G_b38
chr7_45576184	ENSG00000164742	5184	1.05011	225.501	22.5408	1.00166e-11	2043	2043	39	46	0.333333	2.97517e-14	124.437	8.81829	9.999e-05	8.1486e-10	3.48518e-06	1.13648e-06	chr7	45576184	T	C	Bergmann-Glia	PC30	chr7_45576184_C_T_b38
chr7_7261909	ENSG00000230825	7076	1.015	591.275	24.0716	6.94255e-08	6754	6754	17	18	0.130435	5.75775e-09	11.611	1.40937	0.00019998	3.50515e-05	0.0149916	3.20669e-07	chr7	7261909	A	G	Bergmann-Glia	PC30	chr7_7261909_G_A_b38
chr9_14662412	ENSG00000175893	6122	1.06742	581.244	23.9384	4.67612e-07	-31021	-31021	23	24	0.173913	4.83173e-08	-110.944	15.0224	9.999e-05	0.000151635	0.0486411	5.07983e-07	chr9	14662412	A	G	Bergmann-Glia	PC30	chr9_14662412_G_A_b38
chr10_75431683	ENSG00000148655	2828	1.02607	193.123	30.3292	5.65417e-10	58	58	53	66	0.565789	2.61771e-11	268.191	28.0133	9.999e-05	7.10955e-08	9.91143e-05	1.31901e-06	chr10	75431683	A	C	Capillary	PC30	chr10_75431683_C_A_b38
chr11_34400647	ENSG00000121691	5427	1.03199	328.931	29.6729	7.57415e-07	-38288	-38288	27	30	0.197368	7.52807e-08	13.9706	2.06287	0.00039996	0.000188417	0.047281	8.14151e-07	chr11	34400647	T	A	Capillary	PC30	chr11_34400647_A_T_b38
chr11_34870724	ENSG00000149089	5556	1.04048	345.574	29.5738	2.34741e-07	-45656	-45656	42	52	0.342105	1.79615e-08	10.6505	1.46803	9.999e-05	5.44343e-05	0.018459	8.31757e-07	chr11	34870724	G	A	Capillary	PC30	chr11_34870724_A_G_b38
chr11_74987883	ENSG00000166435	3524	1.03137	224.532	30.3038	6.84005e-18	38682	38682	43	58	0.381579	1.87119e-20	47.1184	2.40364	9.999e-05	5.19782e-16	6.52165e-12	1.18648e-06	chr11	74987883	A	G	Capillary	PC30	chr11_74987883_G_A_b38
chr12_56007301	ENSG00000197728	3381	1.02005	164.163	29.2831	6.10142e-13	-34051	-34051	53	65	0.572368	3.30348e-15	-74.6084	5.62772	9.999e-05	6.25961e-11	2.61796e-07	1.47393e-06	chr12	56007301	A	G	Capillary	PC30	chr12_56007301_G_A_b38
chr14_53212662	ENSG00000100523	4740	1.0491	265.231	30.0983	8.53628e-07	59338	59338	20	26	0.171053	1.07147e-07	-20.9513	3.14842	0.00039996	0.000146748	0.038359	1.16309e-06	chr14	53212662	AG	A	Capillary	PC30	chr14_53212662_A_AG_b38
chr14_73787509	ENSG00000259065	5032	0.99141	124.433	24.8053	1.15492e-07	153	153	23	25	0.164474	2.73884e-10	4.70433	0.539917	0.00019998	1.5872e-05	0.00737572	1.51018e-06	chr14	73787509	A	G	Capillary	PC30	chr14_73787509_G_A_b38
chr15_50358726	ENSG00000244879	4791	1.04116	146.172	27.7961	8.33281e-07	3781	3781	51	64	0.421053	3.04821e-08	12.2977	1.73793	9.999e-05	8.25623e-05	0.0258975	1.97733e-06	chr15	50358726	T	C	Capillary	PC30	chr15_50358726_C_T_b38
chr15_78936890	ENSG00000103811	5528	0.99771	308.078	28.7918	3.83159e-07	-12685	-12685	15	17	0.111842	2.0732e-08	18.6573	2.58901	9.999e-05	0.000120622	0.033441	6.4561e-07	chr15	78936890	G	A	Capillary	PC30	chr15_78936890_A_G_b38
chr16_19765875	ENSG00000103550	4919	1.03126	348.453	29.901	9.20575e-09	47639	47639	24	26	0.171053	4.90378e-10	18.3246	2.15464	9.999e-05	2.13109e-06	0.00178257	7.63839e-07	chr16	19765875	T	A	Capillary	PC30	chr16_19765875_A_T_b38
chr17_35235090	ENSG00000166750	4655	1.02648	322.921	29.3446	1.7301e-09	-7982	-7982	53	73	0.519737	4.57704e-11	28.0583	2.99586	9.999e-05	3.77277e-07	0.000436614	7.91608e-07	chr17	35235090	G	A	Capillary	PC30	chr17_35235090_A_G_b38
chr17_43080681	ENSG00000188825	3258	1.02347	165.253	28.6456	3.13341e-07	-308546	-308546	18	19	0.125	1.49221e-08	6.30983	0.862241	9.999e-05	4.06642e-05	0.0159758	1.50771e-06	chr17	43080681	T	C	Capillary	PC30	chr17_43080681_C_T_b38
chr17_45587612	ENSG00000228696	5960	1.00415	136.689	27.2337	2.98212e-09	-774155	-774155	24	26	0.171053	1.60933e-11	72.0793	7.38779	9.999e-05	3.82784e-07	0.000436614	1.54102e-06	chr17	45587612	G	A	Capillary	PC30	chr17_45587612_A_G_b38
chr17_46095849	ENSG00000185829	5934	0.996637	146.165	28.3241	3.19213e-07	-483847	-483847	32	33	0.217105	1.26217e-08	24.4	3.30851	0.00019998	4.8316e-05	0.0173407	1.34775e-06	chr17	46095849	C	T	Capillary	PC30	chr17_46095849_T_C_b38
chr17_46289452	ENSG00000214401	5820	0.99026	139.781	27.6344	8.92775e-07	95885	95885	21	21	0.138158	3.02681e-08	3.84596	0.543332	0.00019998	0.000136755	0.0365075	1.33039e-06	chr17	46289452	C	T	Capillary	PC30	chr17_46289452_T_C_b38
chr17_50166375	ENSG00000108823	4061	0.991203	302.112	27.205	1.27973e-07	2160	2160	41	49	0.677632	1.94913e-09	-2.19293	0.273484	0.00019998	4.2432e-05	0.016133	6.20828e-07	chr17	50166375	A	G	Capillary	PC30	chr17_50166375_G_A_b38
chr19_21725251	ENSG00000197020	7946	1.03822	209.258	28.9731	2.47642e-12	-42329	-42329	46	59	0.388158	1.27222e-14	16.5372	1.30652	9.999e-05	2.25113e-10	7.06118e-07	1.34806e-06	chr19	21725251	T	C	Capillary	PC30	chr19_21725251_C_T_b38
chr1_160988072	ENSG00000215845	4431	0.961049	205.069	26.1592	1.30963e-09	-50906	-50906	17	18	0.118421	2.04019e-12	7.56883	0.717291	9.999e-05	4.9192e-07	0.000514339	6.89889e-07	chr1	160988072	AT	A	Capillary	PC30	chr1_160988072_A_AT_b38
chr1_171348019	ENSG00000076258	5234	1.02375	170.449	28.3634	4.74764e-10	33835	33835	41	47	0.309211	4.27668e-12	10.1774	0.991635	9.999e-05	5.43547e-08	8.52479e-05	1.46524e-06	chr1	171348019	A	T	Capillary	PC30	chr1_171348019_T_A_b38
chr1_205798757	ENSG00000286619	4000	1.05725	362.404	30.2008	1.28879e-16	-14566	-14566	56	66	0.434211	4.83226e-19	72.5516	4.09849	9.999e-05	7.85706e-15	4.92909e-11	9.09171e-07	chr1	205798757	A	G	Capillary	PC30	chr1_205798757_G_A_b38
chr1_211646764	ENSG00000227764	4849	1.01363	244.702	28.5081	5.25793e-07	7323	7323	51	70	0.539474	2.59255e-08	16.3672	2.2953	0.00019998	0.000113213	0.0329085	9.35467e-07	chr1	211646764	C	T	Capillary	PC30	chr1_211646764_T_C_b38
chr20_1186921	ENSG00000125895	6190	1.02246	602.016	28.4639	2.36179e-07	1505	1505	13	13	0.0855263	9.48219e-09	13.0166	1.74193	0.00039996	0.000115405	0.0329085	4.1033e-07	chr20	1186921	C	G	Capillary	PC30	chr20_1186921_G_C_b38
chr20_38426138	ENSG00000196756	4044	1.00942	194.518	27.4218	1.32584e-08	-9272	-9272	16	17	0.111842	1.26369e-10	7.24306	0.805431	9.999e-05	2.27539e-06	0.00178432	1.13434e-06	chr20	38426138	C	T	Capillary	PC30	chr20_38426138_T_C_b38
chr21_37071374	ENSG00000182670	5603	0.997643	357.463	28.8189	1.39082e-07	-1853	-1853	50	73	0.480263	6.17386e-09	29.4263	3.86198	9.999e-05	5.09406e-05	0.0177541	5.56082e-07	chr21	37071374	G	A	Capillary	PC30	chr21_37071374_A_G_b38
chr22_40855008	ENSG00000184068	4203	1.0262	152.303	27.4382	9.71872e-08	-979658	-979658	11	11	0.0723684	1.61168e-09	2.57293	0.318238	0.00019998	1.09371e-05	0.00571778	1.67435e-06	chr22	40855008	T	C	Capillary	PC30	chr22_40855008_C_T_b38
chr22_45315973	ENSG00000100376	6526	0.989709	467.494	27.4453	3.5644e-12	7004	7004	20	21	0.861842	3.67555e-15	-35.208	2.66543	9.999e-05	2.06049e-09	5.17055e-06	3.95788e-07	chr22	45315973	A	G	Capillary	PC30	chr22_45315973_G_A_b38
chr2_102300774	ENSG00000115604	4481	1.03027	190.674	28.4038	5.63586e-09	-10756	-10756	56	75	0.493421	9.28294e-11	-86.7332	9.52553	9.999e-05	6.99734e-07	0.000675346	1.38427e-06	chr2	102300774	C	T	Capillary	PC30	chr2_102300774_T_C_b38
chr2_108287884	ENSG00000198203	4227	0.973689	128.207	26.209	2.08708e-08	-756	-756	26	29	0.190789	8.54705e-11	12.3865	1.35585	9.999e-05	3.79107e-06	0.00279801	1.24454e-06	chr2	108287884	A	G	Capillary	PC30	chr2_108287884_G_A_b38
chr2_113238357	ENSG00000189223	4490	1.01971	205.405	29.5104	2.43163e-07	26935	26935	37	45	0.296053	1.80713e-08	-21.1628	2.91783	9.999e-05	4.07451e-05	0.0159758	1.17456e-06	chr2	113238357	A	G	Capillary	PC30	chr2_113238357_G_A_b38
chr2_61129444	ENSG00000237651	3743	1.033	187.48	28.8816	7.05291e-07	-15625	-15625	51	66	0.434211	4.55898e-08	5.07237	0.730829	0.00019998	9.70753e-05	0.0289999	1.44052e-06	chr2	61129444	CA	C	Capillary	PC30	chr2_61129444_C_CA_b38
chr2_72820423	ENSG00000144036	3198	0.995371	123.84	28.047	5.7773e-07	-5619	-5619	11	12	0.0789474	2.2324e-08	193.477	26.9416	0.00039996	7.49207e-05	0.0241031	1.57271e-06	chr2	72820423	T	A	Capillary	PC30	chr2_72820423_A_T_b38
chr3_146226279	ENSG00000114698	6187	1.01542	188.295	28.1617	5.79214e-09	-24901	-24901	47	59	0.388158	7.9628e-11	170.248	18.5829	9.999e-05	8.76738e-07	0.000785739	1.23473e-06	chr3	146226279	G	T	Capillary	PC30	chr3_146226279_T_G_b38
chr4_107688472	ENSG00000138801	4059	1.0382	219.014	30.0099	7.92302e-07	-31763	-31763	46	58	0.381579	9.4055e-08	22.8164	3.40644	9.999e-05	0.000122603	0.033441	1.2878e-06	chr4	107688472	C	A	Capillary	PC30	chr4_107688472_A_C_b38
chr4_1261672	ENSG00000163945	4876	0.971933	273.192	27.7554	1.6429e-07	-84020	-84020	11	13	0.0855263	3.87262e-09	12.467	1.60241	9.999e-05	6.01345e-05	0.0198553	5.7445e-07	chr4	1261672	A	G	Capillary	PC30	chr4_1261672_G_A_b38
chr4_67741216	ENSG00000248049	5138	0.995407	191.497	28.7726	9.43118e-11	40006	40006	20	22	0.144737	8.55391e-13	55.2309	5.06865	9.999e-05	1.96392e-08	3.52016e-05	1.01738e-06	chr4	67741216	C	T	Capillary	PC30	chr4_67741216_T_C_b38
chr4_89751305	ENSG00000138722	5172	0.964194	120.899	24.6778	2.77057e-11	-128228	-128228	10	10	0.0657895	1.87202e-15	135.159	10.0002	9.999e-05	6.8356e-09	1.42943e-05	1.20615e-06	chr4	89751305	A	T	Capillary	PC30	chr4_89751305_T_A_b38
chr5_150823418	ENSG00000237693	4772	0.985385	271.405	27.6045	9.53164e-08	-23104	-23104	14	14	0.0921053	1.7631e-09	2.65757	0.329988	0.00029997	3.03714e-05	0.0131402	6.55323e-07	chr5	150823418	C	T	Capillary	PC30	chr5_150823418_T_C_b38
chr5_15497376	ENSG00000183580	3416	1.01606	196.064	28.6688	1.63388e-07	-2805	-2805	18	19	0.125	6.84855e-09	169.092	22.2962	0.00019998	2.69449e-05	0.0120741	1.19239e-06	chr5	15497376	G	C	Capillary	PC30	chr5_15497376_C_G_b38
chr5_82263826	ENSG00000152348	4222	1.03905	338.097	29.9276	6.47343e-08	291802	291802	13	14	0.0921053	4.86189e-09	-57.0329	7.40528	9.999e-05	1.41536e-05	0.00710335	8.40145e-07	chr5	82263826	T	C	Capillary	PC30	chr5_82263826_C_T_b38
chr5_97151191	ENSG00000251513	5216	0.94496	101.679	22.7865	2.60551e-07	62115	62115	16	16	0.105263	1.50751e-10	54.5889	6.11389	0.00019998	4.83724e-05	0.0173407	1.18872e-06	chr5	97151191	T	G	Capillary	PC30	chr5_97151191_G_T_b38
chr5_97182789	ENSG00000250331	5498	0.946263	145.153	25.9777	1.49463e-08	-321875	-321875	16	20	0.131579	4.49164e-11	13.0597	1.39339	9.999e-05	4.46774e-06	0.00311424	8.43482e-07	chr5	97182789	C	G	Capillary	PC30	chr5_97182789_G_C_b38
chr6_32663020	ENSG00000179344	22128	0.987439	177.2	21.5773	3.25496e-08	-5364	-5364	21	27	0.177632	1.58426e-12	19.323	1.81409	9.999e-05	6.74659e-06	0.00423244	1.02279e-06	chr6	32663020	A	G	Capillary	PC30	chr6_32663020_G_A_b38
chr7_21543345	ENSG00000105877	6096	1.03704	403.356	27.9895	6.16089e-07	305	305	51	68	0.552632	2.33838e-08	-59.6608	8.32597	9.999e-05	0.000179793	0.0460377	6.92566e-07	chr7	21543345	T	G	Capillary	PC30	chr7_21543345_G_T_b38
chr7_22727814	ENSG00000105889	5327	0.97728	191.398	23.803	1.43821e-07	200	200	46	59	0.611842	1.57478e-10	-48.7972	5.47494	0.00039996	3.52727e-05	0.0147521	8.6212e-07	chr7	22727814	G	A	Capillary	PC30	chr7_22727814_A_G_b38
chr7_38272351	ENSG00000227191	6206	1.02176	330.794	29.4436	5.93012e-08	22778	22778	38	47	0.309211	3.26702e-09	-24.6416	3.14347	9.999e-05	1.53513e-05	0.00737572	7.42294e-07	chr7	38272351	G	A	Capillary	PC30	chr7_38272351_A_G_b38
chr7_71208617	ENSG00000185274	5202	1.02479	331.709	29.0365	3.45505e-08	76472	76472	48	59	0.388158	1.3211e-09	-88.6795	10.8749	9.999e-05	8.55315e-06	0.00487798	7.59645e-07	chr7	71208617	G	A	Capillary	PC30	chr7_71208617_A_G_b38
chr9_117678985	ENSG00000136869	5195	1.03873	244.334	27.661	5.8012e-08	-25191	-25191	33	37	0.756579	9.7961e-10	-58.3587	7.0655	0.00019998	9.0452e-06	0.00493432	1.15944e-06	chr9	117678985	T	C	Capillary	PC30	chr9_117678985_C_T_b38
chr9_14672654	ENSG00000175893	6025	1.03651	539.621	29.5885	2.43884e-07	-20779	-20779	30	34	0.223684	1.89453e-08	-37.4132	5.16977	9.999e-05	9.34761e-05	0.0286057	5.15406e-07	chr9	14672654	C	A	Capillary	PC30	chr9_14672654_A_C_b38
chr9_62889870	ENSG00000234665	598	0.918926	111.116	28.0963	1.471e-08	-8226	-8226	25	48	0.315789	2.40893e-10	5.94865	0.679129	9.999e-05	4.96975e-06	0.00328184	8.33537e-07	chr9	62889870	G	GA	Capillary	PC30	chr9_62889870_GA_G_b38
chr9_92325922	ENSG00000188312	4608	0.966531	121.152	24.5459	4.63891e-08	-32	-32	30	36	0.236842	6.0236e-11	66.5445	7.183	9.999e-05	8.53881e-06	0.00487798	1.23079e-06	chr9	92325922	G	A	Capillary	PC30	chr9_92325922_A_G_b38
chr11_30218318	ENSG00000254532	3486	0.973334	109.179	38.8019	2.41651e-16	-104671	-104671	33	37	0.198925	1.99595e-21	50.7258	3.22241	9.999e-05	6.13993e-14	4.91384e-10	1.26434e-06	chr11	30218318	G	A	Dopaminergic	PC30	chr11_30218318_A_G_b38
chr11_34870724	ENSG00000149089	5479	0.987307	294.029	42.401	3.07083e-07	-45656	-45656	52	63	0.33871	1.38852e-08	11.6519	1.73417	9.999e-05	0.000102156	0.0380261	5.35455e-07	chr11	34870724	G	A	Dopaminergic	PC30	chr11_34870724_A_G_b38
chr11_74739390	ENSG00000166435	3424	1.02654	190.238	43.5455	5.4835e-11	-209811	-209811	48	61	0.327957	7.41072e-13	22.0552	2.33724	9.999e-05	6.33311e-09	1.12632e-05	1.17546e-06	chr11	74739390	T	G	Dopaminergic	PC30	chr11_74739390_G_T_b38
chr12_9934213	ENSG00000225231	5760	0.971989	203.248	39.2822	3.42836e-09	-9283	-9283	10	10	0.0537634	9.82046e-12	13.0944	1.50355	9.999e-05	1.04852e-06	0.00104892	6.70457e-07	chr12	9934213	T	G	Dopaminergic	PC30	chr12_9934213_G_T_b38
chr13_42244330	ENSG00000102763	4479	1.05507	219.469	42.398	6.72219e-07	283209	283209	61	81	0.435484	3.61039e-08	31.9141	4.94144	9.999e-05	8.85927e-05	0.0337626	1.29455e-06	chr13	42244330	T	C	Dopaminergic	PC30	chr13_42244330_C_T_b38
chr13_75561747	ENSG00000188243	5086	1.04703	260.419	43.2789	1.23022e-11	12307	12307	65	89	0.478495	1.0486e-13	11.9928	1.19958	9.999e-05	1.25096e-09	2.50289e-06	1.02115e-06	chr13	75561747	T	C	Dopaminergic	PC30	chr13_75561747_C_T_b38
chr15_50356142	ENSG00000244879	4805	1.05582	143.037	41.2814	2.752e-13	1197	1197	62	77	0.413978	2.23135e-16	24.9755	2.10965	9.999e-05	1.00865e-11	5.38152e-08	1.99832e-06	chr15	50356142	C	T	Dopaminergic	PC30	chr15_50356142_T_C_b38
chr15_82156017	ENSG00000278662	3606	1.00028	172.636	41.0097	4.07897e-07	-193459	-193459	12	13	0.0698925	1.12528e-08	4.78433	0.706041	0.00019998	7.02158e-05	0.0288176	1.02725e-06	chr15	82156017	A	G	Dopaminergic	PC30	chr15_82156017_G_A_b38
chr16_90016831	ENSG00000141013	3202	1.01637	160.268	40.738	8.40211e-07	-2799	-2799	14	15	0.0806452	2.51571e-08	15.3652	2.34333	0.00029997	0.000115562	0.0420387	1.27721e-06	chr16	90016831	G	A	Dopaminergic	PC30	chr16_90016831_A_G_b38
chr16_90190520	ENSG00000260528	2940	1.00789	130.907	39.227	1.1303e-08	88258	88258	35	35	0.188172	4.58854e-11	7.01389	0.846971	9.999e-05	1.32645e-06	0.00124891	1.4506e-06	chr16	90190520	C	A	Dopaminergic	PC30	chr16_90190520_A_C_b38
chr17_41286568	ENSG00000141753	4098	0.982294	120.051	37.9512	3.17188e-07	843117	843117	9	11	0.0591398	2.03528e-09	5.20449	0.718653	0.00019998	4.59302e-05	0.022974	1.25155e-06	chr17	41286568	C	T	Dopaminergic	PC30	chr17_41286568_T_C_b38
chr17_43361585	ENSG00000188825	3297	0.976565	157.964	42.1109	3.90291e-12	-27642	-27642	26	33	0.177419	1.15841e-14	5.74455	0.539777	9.999e-05	1.02324e-09	2.50289e-06	9.01119e-07	chr17	43361585	CCGCCCCAGACG	C	Dopaminergic	PC30	chr17_43361585_C_CCGCCCCAGACG_b38
chr17_45581624	ENSG00000228696	5970	0.97349	129.507	39.8595	4.94036e-12	-780143	-780143	26	26	0.139785	2.79431e-15	94.0768	8.50073	9.999e-05	1.13374e-09	2.50289e-06	1.06745e-06	chr17	45581624	A	G	Dopaminergic	PC30	chr17_45581624_G_A_b38
chr17_45944594	ENSG00000185829	5935	0.96885	116.838	38.3781	3.96255e-07	-635102	-635102	41	49	0.263441	3.38086e-09	18.247	2.56865	0.00019998	6.3987e-05	0.0283143	1.13175e-06	chr17	45944594	A	G	Dopaminergic	PC30	chr17_45944594_G_A_b38
chr17_46541752	ENSG00000238083	5857	1.02532	156.185	42.441	5.66948e-07	30243	30243	63	76	0.591398	2.98052e-08	-18.8635	2.89727	9.999e-05	6.9159e-05	0.0288176	1.41678e-06	chr17	46541752	A	G	Dopaminergic	PC30	chr17_46541752_G_A_b38
chr19_44646342	ENSG00000186567	5209	1.02525	377.219	43.5351	1.78618e-07	-15937	-15937	17	18	0.903226	1.12741e-08	-5.13006	0.757119	0.00039996	5.22953e-05	0.0249304	5.86288e-07	chr19	44646342	C	T	Dopaminergic	PC30	chr19_44646342_T_C_b38
chr1_120941404	ENSG00000226067	805	1.02523	77.88	44.9407	6.57726e-07	28219	28219	46	55	0.295699	8.61864e-08	-6.77837	1.08967	9.999e-05	3.94963e-05	0.0210728	2.83891e-06	chr1	120941404	G	A	Dopaminergic	PC30	chr1_120941404_A_G_b38
chr1_205830859	ENSG00000286619	3897	1.03611	290.674	43.2161	2.60495e-25	17536	17536	68	83	0.446237	3.6512e-30	110.951	4.54211	9.999e-05	1.18468e-23	1.89622e-19	8.34879e-07	chr1	205830859	A	T	Dopaminergic	PC30	chr1_205830859_T_A_b38
chr1_63438623	ENSG00000142856	4952	0.955329	163.98	37.2684	2.38885e-08	-155099	-155099	57	66	0.645161	3.99518e-11	-21.2924	2.55937	9.999e-05	6.95628e-06	0.00530207	7.06636e-07	chr1	63438623	C	T	Dopaminergic	PC30	chr1_63438623_T_C_b38
chr20_25995038	ENSG00000125804	2769	0.97676	118.574	41.7354	1.63486e-07	9827	9827	50	64	0.344086	4.86247e-09	-7.84748	1.1203	9.999e-05	2.51847e-05	0.0143968	1.20271e-06	chr20	25995038	G	A	Dopaminergic	PC30	chr20_25995038_A_G_b38
chr22_45393863	ENSG00000100376	6520	0.99329	474.975	41.4878	1.08543e-13	84894	84894	24	27	0.145161	8.27155e-17	17.1667	1.4131	9.999e-05	6.06068e-11	2.42521e-07	3.50298e-07	chr22	45393863	G	T	Dopaminergic	PC30	chr22_45393863_T_G_b38
chr2_201246657	ENSG00000196141	3021	1.06826	158.292	42.1152	7.87209e-07	940775	940775	60	80	0.569892	3.94187e-08	-23.3295	3.62571	9.999e-05	6.54515e-05	0.0283143	1.99651e-06	chr2	201246657	G	A	Dopaminergic	PC30	chr2_201246657_A_G_b38
chr2_3555203	ENSG00000151360	6122	0.996332	509.702	43.7603	1.16291e-09	-102998	-102998	37	42	0.225806	3.15693e-11	3.31614	0.395507	9.999e-05	6.25713e-07	0.000715377	3.35648e-07	chr2	3555203	TC	T	Dopaminergic	PC30	chr2_3555203_T_TC_b38
chr2_3577209	ENSG00000118004	6160	0.973029	387.391	40.4692	7.21346e-08	-17624	-17624	34	40	0.215054	9.78538e-10	4.36648	0.586759	9.999e-05	3.74921e-05	0.0206933	3.55265e-07	chr2	3577209	A	G	Dopaminergic	PC30	chr2_3577209_G_A_b38
chr2_97548485	ENSG00000196912	2413	1.03039	120.643	44.2636	4.89882e-09	-41393	-41393	46	51	0.725806	2.20621e-10	-29.9609	3.81713	9.999e-05	3.77255e-07	0.000464493	1.91587e-06	chr2	97548485	T	C	Dopaminergic	PC30	chr2_97548485_C_T_b38
chr3_112009717	ENSG00000176040	4676	0.989865	143.644	38.9191	9.01387e-07	-25020	-25020	59	71	0.38172	1.29663e-08	2.53838	0.376745	0.00019998	0.000142366	0.0495377	1.12235e-06	chr3	112009717	G	C	Dopaminergic	PC30	chr3_112009717_C_G_b38
chr3_128646052	ENSG00000163902	3981	1.07301	188.515	42.8753	8.18763e-07	-35024	-35024	59	75	0.596774	5.46348e-08	-6.10202	0.961662	0.00019998	7.87305e-05	0.0315043	1.74094e-06	chr3	128646052	C	G	Dopaminergic	PC30	chr3_128646052_G_C_b38
chr3_14660765	ENSG00000131379	4574	1.02642	349.854	43.873	4.1464e-08	-14377	-14377	56	66	0.354839	2.28807e-09	-5.41783	0.751422	9.999e-05	1.06854e-05	0.0077742	6.3856e-07	chr3	14660765	A	G	Dopaminergic	PC30	chr3_14660765_G_A_b38
chr3_195728667	ENSG00000176945	6159	1.0195	559.061	44.5663	4.27115e-09	7782	7782	29	29	0.155914	2.16653e-10	18.2095	2.31848	9.999e-05	1.83978e-06	0.00163599	3.76315e-07	chr3	195728667	T	C	Dopaminergic	PC30	chr3_195728667_C_T_b38
chr3_196638	ENSG00000224318	3413	1.01748	177.931	40.3391	2.86903e-07	-704	-704	20	21	0.112903	5.40431e-09	36.2219	5.19235	9.999e-05	4.2629e-05	0.0220105	1.16171e-06	chr3	196638	G	C	Dopaminergic	PC30	chr3_196638_C_G_b38
chr3_33799930	ENSG00000271643	4316	0.984719	129.049	37.1468	1.0015e-09	1390	1390	44	48	0.258065	4.46069e-13	3.67879	0.383963	9.999e-05	1.65737e-07	0.000241166	1.19099e-06	chr3	33799930	G	C	Dopaminergic	PC30	chr3_33799930_C_G_b38
chr4_1041209	ENSG00000163945	4830	1.05791	308.034	42.7202	3.1028e-07	-304483	-304483	11	12	0.0645161	1.59364e-08	8.77204	1.31289	9.999e-05	5.45142e-05	0.0249304	9.43966e-07	chr4	1041209	T	C	Dopaminergic	PC30	chr4_1041209_C_T_b38
chr4_156249	ENSG00000250312	2617	1.02706	162.206	44.2137	5.06024e-08	31747	31747	65	86	0.537634	3.3335e-09	-17.5707	2.47211	9.999e-05	5.91003e-06	0.00472985	1.38481e-06	chr4	156249	GTGTT	G	Dopaminergic	PC30	chr4_156249_G_GTGTT_b38
chr4_188457943	ENSG00000249378	8632	0.983071	330.485	37.6571	2.1081e-07	57206	57206	36	39	0.209677	1.004e-09	42.8916	5.76911	0.00029997	8.25009e-05	0.0322079	4.57936e-07	chr4	188457943	A	G	Dopaminergic	PC30	chr4_188457943_G_A_b38
chr4_189922520	ENSG00000245685	3907	1.0209	351.16	45.2279	6.18155e-08	-18214	-18214	59	67	0.360215	6.30072e-09	14.6571	2.11373	9.999e-05	1.71883e-05	0.0110047	6.06494e-07	chr4	189922520	T	C	Dopaminergic	PC30	chr4_189922520_C_T_b38
chr4_67662742	ENSG00000248049	5156	1.04595	194.746	43.2106	1.25289e-07	-38468	-38468	25	28	0.150538	6.48795e-09	113.383	16.3701	9.999e-05	1.46803e-05	0.00979062	1.35329e-06	chr4	67662742	T	C	Dopaminergic	PC30	chr4_67662742_C_T_b38
chr5_137731936	ENSG00000112981	3188	1.04407	143.861	43.0077	1.28004e-07	-407508	-407508	12	12	0.0645161	6.12998e-09	-45.7644	6.59267	9.999e-05	1.11734e-05	0.00777579	1.80345e-06	chr5	137731936	C	T	Dopaminergic	PC30	chr5_137731936_T_C_b38
chr5_82274575	ENSG00000152348	4192	1.04989	317.198	44.4954	6.2718e-07	302551	302551	44	52	0.72043	7.02076e-08	-17.7278	2.82439	0.00029997	0.00012722	0.0452513	8.58423e-07	chr5	82274575	A	G	Dopaminergic	PC30	chr5_82274575_G_A_b38
chr6_32936262	ENSG00000204257	22678	1.00312	322.676	36.5645	2.42456e-09	-32833	-32833	15	15	0.0806452	1.0149e-12	8.86973	0.948929	0.00019998	7.47812e-07	0.000797973	5.63836e-07	chr6	32936262	A	T	Dopaminergic	PC30	chr6_32936262_T_A_b38
chr7_100336385	ENSG00000121716	3316	1.04807	191.957	43.0358	2.06263e-09	-15792	-15792	36	38	0.204301	4.29404e-11	10.7114	1.29061	9.999e-05	1.90874e-07	0.000254597	1.39731e-06	chr7	100336385	G	T	Dopaminergic	PC30	chr7_100336385_T_G_b38
chr8_22250834	ENSG00000197181	4989	1.03117	465.219	44.7768	1.58688e-07	-24483	-24483	66	87	0.467742	1.57344e-08	-4.0527	0.606241	9.999e-05	5.41431e-05	0.0249304	5.002e-07	chr8	22250834	T	C	Dopaminergic	PC30	chr8_22250834_C_T_b38
chr8_70936629	ENSG00000221947	4429	1.01499	227.107	42.7672	5.07288e-10	267289	267289	67	91	0.489247	6.80471e-12	14.959	1.69769	9.999e-05	9.00956e-08	0.000144209	8.90452e-07	chr8	70936629	G	C	Dopaminergic	PC30	chr8_70936629_C_G_b38
chr9_40126213	ENSG00000278175	838	0.984437	244.38	47.0869	6.75979e-08	316084	316084	40	65	0.349462	1.38902e-08	4.34905	0.647284	9.999e-05	1.97345e-05	0.012149	6.27253e-07	chr9	40126213	G	A	Dopaminergic	PC30	chr9_40126213_A_G_b38
chr9_62889870	ENSG00000234665	594	0.965785	133.593	44.9274	1.63395e-08	-8226	-8226	26	49	0.263441	1.20615e-09	4.84252	0.655755	9.999e-05	3.45762e-06	0.0029128	9.60903e-07	chr9	62889870	G	GA	Dopaminergic	PC30	chr9_62889870_GA_G_b38
chr9_64322067	ENSG00000172014	1093	0.981614	201.681	45.9681	1.00423e-07	-47609	-47609	61	88	0.473118	1.44465e-08	-7.84285	1.16914	9.999e-05	2.4894e-05	0.0143968	7.40226e-07	chr9	64322067	G	GAGCCGAGATCCCGCCACTGCACTCC	Dopaminergic	PC30	chr9_64322067_GAGCCGAGATCCCGCCACTGCACTCC_G_b38
chr9_92405296	ENSG00000188312	4349	1.00892	160.686	40.2426	6.72667e-13	79342	79342	39	45	0.241935	2.89739e-16	60.1724	5.11763	9.999e-05	8.77443e-11	2.8089e-07	1.19267e-06	chr9	92405296	T	A	Dopaminergic	PC30	chr9_92405296_A_T_b38
chr10_100258905	ENSG00000095485	4155	1.05282	279.732	38.4547	1.12454e-10	-8776	-8776	57	77	0.552326	2.9003e-12	3.63819	0.384703	9.999e-05	1.23416e-08	1.6826e-06	1.56529e-05	chr10	100258905	TA	T	DRD1-MSNs	PC30	chr10_100258905_T_TA_b38
chr10_100549041	ENSG00000075826	4102	1.06363	234.908	36.8872	3.39098e-07	29176	29176	26	29	0.168605	1.7025e-08	-4.67571	0.682607	9.999e-05	4.24831e-05	0.00159288	1.97913e-05	chr10	100549041	T	TGG	DRD1-MSNs	PC30	chr10_100549041_TGG_T_b38
chr10_102478704	ENSG00000138111	3008	1.03843	79.2619	34.7023	7.4891e-10	17308	17308	53	71	0.412791	2.2199e-12	3.70122	0.387933	9.999e-05	3.08028e-08	3.40164e-06	5.09003e-05	chr10	102478704	C	G	DRD1-MSNs	PC30	chr10_102478704_G_C_b38
chr10_104293883	ENSG00000228261	3962	1.07074	161.307	35.7767	2.33328e-06	-29487	-29487	47	56	0.325581	1.13795e-07	-0.631758	0.100359	0.00019998	0.000208787	0.00597894	2.99613e-05	chr10	104293883	G	A	DRD1-MSNs	PC30	chr10_104293883_A_G_b38
chr10_104317828	ENSG00000148841	3998	1.02324	143.345	34.9785	1.0234e-05	-20638	-20638	46	55	0.319767	5.38516e-07	-0.709513	0.121484	0.00129987	0.00124722	0.0246573	2.57631e-05	chr10	104317828	A	G	DRD1-MSNs	PC30	chr10_104317828_G_A_b38
chr10_1071057	ENSG00000107929	5104	1.03641	402.754	37.9691	3.15217e-08	139235	139235	13	13	0.0755814	1.6492e-09	13.0976	1.73815	9.999e-05	8.28902e-06	0.00039584	9.90332e-06	chr10	1071057	G	A	DRD1-MSNs	PC30	chr10_1071057_A_G_b38
chr10_116829952	ENSG00000165868	4103	1.04035	329.491	38.229	5.96745e-12	-20300	-20300	64	82	0.476744	7.92933e-14	44.5698	4.2016	9.999e-05	8.6048e-10	1.6662e-07	1.23822e-05	chr10	116829952	C	CACAT	DRD1-MSNs	PC30	chr10_116829952_CACAT_C_b38
chr10_11742321	ENSG00000134463	5742	1.04533	503.289	37.8562	4.23808e-06	-46	-46	32	44	0.255814	5.17829e-07	-0.696641	0.119046	0.00129987	0.00158071	0.0292843	8.34021e-06	chr10	11742321	C	CGGGGCGTGCCGGGGCGGGGA	DRD1-MSNs	PC30	chr10_11742321_CGGGGCGTGCCGGGGCGGGGA_C_b38
chr10_119137967	ENSG00000119979	4679	1.04913	290.869	37.7635	1.40139e-05	33880	33880	54	73	0.575581	2.07047e-06	1.37482	0.252534	0.00289971	0.00303826	0.0479855	1.47444e-05	chr10	119137967	G	A	DRD1-MSNs	PC30	chr10_119137967_A_G_b38
chr10_120804569	ENSG00000274461	4912	1.04302	356.966	37.8315	2.44676e-06	195988	195988	40	46	0.267442	2.67841e-07	-1.80335	0.298327	0.00059994	0.000632845	0.0144984	1.16054e-05	chr10	120804569	A	G	DRD1-MSNs	PC30	chr10_120804569_G_A_b38
chr10_120804569	ENSG00000227165	5189	1.04463	368.196	37.4306	1.30222e-07	-46889	-46889	40	46	0.267442	6.88169e-09	-11.1479	1.56681	9.999e-05	3.01661e-05	0.001179	1.13552e-05	chr10	120804569	A	G	DRD1-MSNs	PC30	chr10_120804569_G_A_b38
chr10_122257702	ENSG00000138152	5412	1.04558	369.748	37.0259	9.8611e-08	-13595	-13595	61	80	0.465116	4.05959e-09	0.693064	0.0953319	0.00019998	2.24344e-05	0.000935457	1.13682e-05	chr10	122257702	A	G	DRD1-MSNs	PC30	chr10_122257702_G_A_b38
chr10_122379877	ENSG00000107679	5415	1.05679	405.261	38.3937	1.29005e-07	5180	5180	62	79	0.459302	1.05504e-08	23.9827	3.43109	0.00019998	2.91287e-05	0.00115985	1.10469e-05	chr10	122379877	T	C	DRD1-MSNs	PC30	chr10_122379877_C_T_b38
chr10_129467281	ENSG00000170430	5884	1.02384	657.778	40.4927	9.6073e-10	90	90	8	9	0.0523256	1.11204e-10	-16.6413	1.99556	9.999e-05	4.45067e-07	3.45671e-05	5.63472e-06	chr10	129467281	T	C	DRD1-MSNs	PC30	chr10_129467281_C_T_b38
chr10_13321440	ENSG00000086475	6544	1.04904	673.813	38.9126	5.50757e-08	-26859	-26859	61	82	0.523256	4.96168e-09	-1.35321	0.187658	9.999e-05	2.20239e-05	0.000928079	6.36186e-06	chr10	13321440	A	G	DRD1-MSNs	PC30	chr10_13321440_G_A_b38
chr10_16806298	ENSG00000148484	5524	1.05505	318.051	37.1341	4.92473e-06	-11166	-11166	19	20	0.116279	4.79892e-07	7.01312	1.19389	0.00079992	0.00107061	0.0218778	1.39393e-05	chr10	16806298	T	C	DRD1-MSNs	PC30	chr10_16806298_C_T_b38
chr10_17222487	ENSG00000107614	6210	1.06303	376.698	37.454	1.00137e-06	20432	20432	44	51	0.703488	7.99745e-08	13.6091	2.12711	0.00029997	0.000223175	0.00623452	1.23017e-05	chr10	17222487	C	T	DRD1-MSNs	PC30	chr10_17222487_T_C_b38
chr10_17222487	ENSG00000229124	6224	1.01505	337.466	36.2092	5.78922e-08	-7532	-7532	44	51	0.703488	1.39903e-09	2.14822	0.283257	9.999e-05	1.64888e-05	0.000712769	1.04227e-05	chr10	17222487	C	T	DRD1-MSNs	PC30	chr10_17222487_T_C_b38
chr10_17279512	ENSG00000107611	6067	1.04328	369.313	37.5169	1.92567e-06	149700	149700	47	61	0.354651	1.79117e-07	12.0711	1.9588	0.00039996	0.000509779	0.0121312	1.1234e-05	chr10	17279512	A	G	DRD1-MSNs	PC30	chr10_17279512_G_A_b38
chr10_19788512	ENSG00000120594	7193	0.993395	198.141	32.5278	9.15853e-06	-27728	-27728	61	80	0.465116	1.71071e-07	39.898	6.46028	0.00189981	0.00189546	0.0337021	1.55464e-05	chr10	19788512	A	G	DRD1-MSNs	PC30	chr10_19788512_G_A_b38
chr10_26438484	ENSG00000077420	6964	0.998536	319.147	37.3219	5.35821e-07	142	142	49	61	0.645349	3.5781e-08	-5.05691	0.762417	0.00029997	0.000173283	0.00513507	9.96555e-06	chr10	26438484	T	TTAAAA	DRD1-MSNs	PC30	chr10_26438484_TTAAAA_T_b38
chr10_27038070	ENSG00000120539	5999	1.03486	338.594	38.49	4.34979e-07	-116755	-116755	27	29	0.831395	4.53994e-08	1.54951	0.23609	0.00029997	0.000106657	0.00343427	1.16745e-05	chr10	27038070	C	T	DRD1-MSNs	PC30	chr10_27038070_T_C_b38
chr10_28511273	ENSG00000237128	6273	1.00155	278.927	33.8207	7.23283e-06	15459	15459	38	40	0.232558	2.16692e-07	1.1582	0.189657	0.00219978	0.0019948	0.0350713	1.16167e-05	chr10	28511273	C	T	DRD1-MSNs	PC30	chr10_28511273_T_C_b38
chr10_32426781	ENSG00000216937	5524	1.05474	176.809	36.3604	4.63738e-06	-19360	-19360	28	29	0.168605	3.35777e-07	23.1681	3.87509	0.00049995	0.00054231	0.012755	2.50305e-05	chr10	32426781	T	C	DRD1-MSNs	PC30	chr10_32426781_C_T_b38
chr10_35270728	ENSG00000233200	4057	1.04265	188.42	37.8668	7.147e-06	40129	40129	55	70	0.406977	9.64462e-07	0.892382	0.157406	0.00109989	0.000996532	0.0205941	2.19383e-05	chr10	35270728	CT	C	DRD1-MSNs	PC30	chr10_35270728_C_CT_b38
chr10_46200833	ENSG00000265354	3367	1.03131	203.31	38.3194	1.48195e-05	228343	228343	49	58	0.337209	2.62573e-06	1.9289	0.358946	0.00209979	0.00247491	0.0414264	1.90449e-05	chr10	46200833	G	A	DRD1-MSNs	PC30	chr10_46200833_A_G_b38
chr10_47533435	ENSG00000204172	1859	1.03809	178.426	38.3283	5.11564e-06	9796	9796	41	45	0.261628	7.59468e-07	-3.03133	0.528151	0.00079992	0.000687443	0.0153284	2.25696e-05	chr10	47533435	GA	G	DRD1-MSNs	PC30	chr10_47533435_G_GA_b38
chr10_48658865	ENSG00000128805	3870	1.06118	233.72	37.6214	5.64287e-07	2599	2599	34	38	0.22093	4.31747e-08	-5.92897	0.901349	9.999e-05	7.4318e-05	0.0025498	1.96256e-05	chr10	48658865	G	A	DRD1-MSNs	PC30	chr10_48658865_A_G_b38
chr10_4941398	ENSG00000151632	6577	0.981116	398.845	36.4156	8.80098e-10	-76634	-76634	13	15	0.0872093	8.96535e-12	0.492257	0.054055	9.999e-05	4.68419e-07	3.57908e-05	7.14604e-06	chr10	4941398	T	C	DRD1-MSNs	PC30	chr10_4941398_C_T_b38
chr10_49768332	ENSG00000204152	4471	1.02241	205.825	38.0142	2.06836e-06	-173718	-173718	49	64	0.627907	2.34862e-07	-0.970322	0.159506	0.00039996	0.000354274	0.00908858	1.78546e-05	chr10	49768332	A	C	DRD1-MSNs	PC30	chr10_49768332_C_A_b38
chr10_5685329	ENSG00000108021	6907	1.04057	679.111	39.6817	4.89946e-07	597	597	22	24	0.139535	8.30052e-08	14.4435	2.26136	0.00039996	0.000236195	0.00652091	6.01529e-06	chr10	5685329	T	G	DRD1-MSNs	PC30	chr10_5685329_G_T_b38
chr10_5848078	ENSG00000134452	6998	1.03743	746.264	39.9054	2.53843e-06	-42126	-42126	9	11	0.0639535	5.74163e-07	-4.79443	0.823561	0.0009999	0.00147262	0.0281298	5.37618e-06	chr10	5848078	T	G	DRD1-MSNs	PC30	chr10_5848078_G_T_b38
chr10_61663118	ENSG00000183346	4226	1.00664	160.227	34.3767	6.32735e-08	188	188	12	12	0.0697674	5.69043e-10	11.0293	1.40488	9.999e-05	9.36704e-06	0.000436987	2.08622e-05	chr10	61663118	G	A	DRD1-MSNs	PC30	chr10_61663118_A_G_b38
chr10_62422305	ENSG00000138311	4543	1.0119	199.167	37.1133	2.18475e-07	48112	48112	38	48	0.72093	1.10747e-08	33.4099	4.78952	0.00019998	3.84153e-05	0.00144804	1.73284e-05	chr10	62422305	T	C	DRD1-MSNs	PC30	chr10_62422305_C_T_b38
chr10_64705	ENSG00000261456	2194	0.989383	119.456	35.1222	1.16915e-05	-9459	-9459	32	32	0.186047	6.73376e-07	1.5253	0.26413	0.00189981	0.00150317	0.0284443	2.5146e-05	chr10	64705	G	A	DRD1-MSNs	PC30	chr10_64705_A_G_b38
chr10_68827264	ENSG00000165730	5852	1.03036	271.21	36.0492	1.04976e-08	-268	-268	42	53	0.30814	1.53655e-10	4.94097	0.599494	9.999e-05	1.90712e-06	0.000116701	1.41983e-05	chr10	68827264	G	A	DRD1-MSNs	PC30	chr10_68827264_A_G_b38
chr10_70138242	ENSG00000042286	6619	1.0502	554.87	38.1996	1.91772e-06	5307	5307	40	48	0.27907	2.30027e-07	-3.38715	0.556241	0.00079992	0.000737833	0.0162708	7.77604e-06	chr10	70138242	T	C	DRD1-MSNs	PC30	chr10_70138242_C_T_b38
chr10_71317956	ENSG00000198246	5663	1.0444	513.178	38.9938	2.33736e-06	-1304	-1304	45	57	0.331395	3.84281e-07	-1.09155	0.183787	0.00069993	0.000872215	0.018568	8.13648e-06	chr10	71317956	A	C	DRD1-MSNs	PC30	chr10_71317956_C_A_b38
chr10_73437293	ENSG00000213551	2773	1.00148	79.7341	38.4311	8.28689e-06	190037	190037	16	19	0.110465	1.37941e-06	-6.01386	1.08086	0.00089991	0.000652985	0.014792	4.06205e-05	chr10	73437293	T	C	DRD1-MSNs	PC30	chr10_73437293_C_T_b38
chr10_79750990	ENSG00000225484	5992	1.05084	373.045	37.9167	7.07695e-07	-75605	-75605	31	37	0.215116	6.3755e-08	-26.8414	4.15239	0.00029997	0.000169809	0.00508542	1.16078e-05	chr10	79750990	A	T	DRD1-MSNs	PC30	chr10_79750990_T_A_b38
chr10_84194464	ENSG00000148600	5847	1.04474	225.088	37.539	1.97509e-06	-74	-74	62	82	0.476744	1.8618e-07	3.3579	0.545897	0.00029997	0.000308624	0.00806519	1.85847e-05	chr10	84194464	T	C	DRD1-MSNs	PC30	chr10_84194464_C_T_b38
chr10_86610482	ENSG00000122375	3874	1.03993	228.164	37.5264	9.8191e-09	-44037	-44037	23	25	0.145349	3.27212e-10	-10.2989	1.28486	9.999e-05	1.30991e-06	8.65238e-05	1.78373e-05	chr10	86610482	C	A	DRD1-MSNs	PC30	chr10_86610482_A_C_b38
chr10_86620077	ENSG00000122367	3934	1.06335	237.794	37.56	2.61403e-09	-46709	-46709	22	24	0.139535	6.85279e-11	-14.5859	1.71897	9.999e-05	2.44461e-07	2.03268e-05	1.95209e-05	chr10	86620077	G	A	DRD1-MSNs	PC30	chr10_86620077_A_G_b38
chr10_88881290	ENSG00000138134	4602	1.00692	299.488	38.6526	1.33223e-07	1555	1555	37	45	0.261628	1.22762e-08	-7.4826	1.07734	9.999e-05	3.70884e-05	0.00140552	1.11809e-05	chr10	88881290	T	C	DRD1-MSNs	PC30	chr10_88881290_C_T_b38
chr10_89427085	ENSG00000107798	5042	1.0294	279.481	38.2541	4.21953e-07	12527	12527	29	33	0.19186	3.97891e-08	-5.77889	0.875359	9.999e-05	8.9251e-05	0.00295457	1.37013e-05	chr10	89427085	G	A	DRD1-MSNs	PC30	chr10_89427085_A_G_b38
chr10_95605867	ENSG00000119977	4816	1.03512	190.335	37.1609	2.7514e-07	-88277	-88277	8	9	0.0523256	1.49493e-08	5.24744	0.761845	9.999e-05	3.64866e-05	0.00138643	2.07986e-05	chr10	95605867	A	G	DRD1-MSNs	PC30	chr10_95605867_G_A_b38
chr10_98403840	ENSG00000119943	4128	1.05824	213.981	37.7093	5.21753e-08	-11343	-11343	46	54	0.313953	2.63753e-09	-2.36897	0.320266	9.999e-05	5.60178e-06	0.000280793	2.10892e-05	chr10	98403840	T	C	DRD1-MSNs	PC30	chr10_98403840_C_T_b38
chr11_10541543	ENSG00000177112	6234	1.04046	442.521	38.4457	2.10359e-10	284	284	14	15	0.0872093	5.99412e-12	-9.92963	1.07567	9.999e-05	4.75085e-08	4.86649e-06	9.22565e-06	chr11	10541543	T	G	DRD1-MSNs	PC30	chr11_10541543_G_T_b38
chr11_107860178	ENSG00000110660	4385	0.992004	129.423	33.8142	1.64695e-06	-68116	-68116	54	65	0.377907	3.05512e-08	1.37351	0.205649	0.00039996	0.000228795	0.00635386	2.35947e-05	chr11	107860178	C	T	DRD1-MSNs	PC30	chr11_107860178_T_C_b38
chr11_112074177	ENSG00000137720	3792	1.02696	211.413	38.3666	7.70998e-06	195241	195241	48	55	0.319767	1.24205e-06	-1.13189	0.20231	0.00129987	0.00135405	0.026473	1.7856e-05	chr11	112074177	T	C	DRD1-MSNs	PC30	chr11_112074177_C_T_b38
chr11_113290360	ENSG00000149292	4498	0.96811	191.116	33.4793	1.27874e-05	-24220	-24220	12	12	0.0697674	4.01349e-07	1.86394	0.314509	0.0039996	0.00299592	0.0475827	1.37082e-05	chr11	113290360	A	G	DRD1-MSNs	PC30	chr11_113290360_G_A_b38
chr11_11630238	ENSG00000110328	6543	1.04885	657.534	39.2194	7.45569e-08	8232	8232	17	19	0.889535	8.06483e-09	63.6237	9.00098	9.999e-05	2.9552e-05	0.0011734	6.51235e-06	chr11	11630238	C	T	DRD1-MSNs	PC30	chr11_11630238_T_C_b38
chr11_12379240	ENSG00000197702	5930	0.989429	501.383	38.4273	2.73984e-06	1676	1676	15	16	0.906977	3.78982e-07	-4.02366	0.677008	0.00189981	0.00147834	0.028163	5.99272e-06	chr11	12379240	CTGTA	C	DRD1-MSNs	PC30	chr11_12379240_C_CTGTA_b38
chr11_125772327	ENSG00000149554	5343	1.05375	412.693	38.0118	1.37562e-08	147163	147163	60	79	0.459302	6.32831e-10	-1.85985	0.237859	9.999e-05	2.89671e-06	0.000163785	1.06655e-05	chr11	125772327	C	T	DRD1-MSNs	PC30	chr11_125772327_T_C_b38
chr11_12989456	ENSG00000251381	5866	1.01909	451.576	39.4917	1.82003e-06	-142	-142	37	45	0.261628	3.4296e-07	-4.08709	0.684313	0.00039996	0.000711492	0.0157637	7.97971e-06	chr11	12989456	A	C	DRD1-MSNs	PC30	chr11_12989456_C_A_b38
chr11_130894114	ENSG00000120451	4811	1.02541	531.558	39.4525	7.22251e-11	-22366	-22366	23	28	0.162791	3.30869e-12	6.89798	0.732581	9.999e-05	2.46052e-08	2.85086e-06	7.03761e-06	chr11	130894114	C	CA	DRD1-MSNs	PC30	chr11_130894114_CA_C_b38
chr11_134291487	ENSG00000166105	5372	1.04588	530.184	38.9486	5.81086e-06	17241	17241	45	53	0.30814	1.07919e-06	-5.33257	0.946123	0.00219978	0.00231238	0.0392866	7.94208e-06	chr11	134291487	G	C	DRD1-MSNs	PC30	chr11_134291487_C_G_b38
chr11_1555005	ENSG00000184545	6362	1.00541	508.385	37.7903	6.12382e-06	-17267	-17267	49	57	0.668605	7.82818e-07	-2.13634	0.372795	0.00319968	0.00300586	0.0476334	6.52645e-06	chr11	1555005	C	T	DRD1-MSNs	PC30	chr11_1555005_T_C_b38
chr11_17421198	ENSG00000006071	4800	1.01365	263.108	37.5252	1.06975e-07	-55697	-55697	21	22	0.127907	5.68518e-09	10.6585	1.48632	9.999e-05	2.42524e-05	0.000993674	1.32566e-05	chr11	17421198	G	T	DRD1-MSNs	PC30	chr11_17421198_T_G_b38
chr11_18013045	ENSG00000129167	5066	1.01114	259.46	36.0815	4.83627e-07	-33225	-33225	58	74	0.569767	1.82709e-08	-0.589784	0.086363	0.00019998	0.000112995	0.00358927	1.32402e-05	chr11	18013045	C	G	DRD1-MSNs	PC30	chr11_18013045_G_C_b38
chr11_18412612	ENSG00000166796	5280	0.97574	285.518	36.0325	3.13818e-19	293	293	19	22	0.127907	1.14167e-23	2.87012	0.14642	9.999e-05	2.21813e-16	2.85039e-13	9.64317e-06	chr11	18412612	TC	T	DRD1-MSNs	PC30	chr11_18412612_T_TC_b38
chr11_18926090	ENSG00000177054	5619	0.985912	420.095	37.7903	3.80295e-07	-191010	-191010	18	18	0.104651	2.89934e-08	12.9664	1.93697	0.00019998	0.000181748	0.00533005	6.99509e-06	chr11	18926090	T	A	DRD1-MSNs	PC30	chr11_18926090_A_T_b38
chr11_245861	ENSG00000142082	3585	1.0171	218.743	34.4238	1.62013e-06	8929	8929	40	43	0.75	3.97191e-08	-6.04614	0.91577	0.0009999	0.000307079	0.00806519	1.62777e-05	chr11	245861	C	G	DRD1-MSNs	PC30	chr11_245861_G_C_b38
chr11_26331574	ENSG00000254819	6594	1.04787	255.464	37.6609	1.68246e-17	284	284	57	70	0.406977	1.21973e-20	11.2864	0.686708	9.999e-05	8.63937e-16	8.72294e-13	1.66684e-05	chr11	26331574	T	C	DRD1-MSNs	PC30	chr11_26331574_C_T_b38
chr11_30218318	ENSG00000254532	3559	1.02346	140.423	36.2436	1.35806e-21	-104671	-104671	31	36	0.209302	1.7944e-26	47.9842	2.09117	9.999e-05	6.86787e-20	3.236e-16	2.63332e-05	chr11	30218318	G	A	DRD1-MSNs	PC30	chr11_30218318_A_G_b38
chr11_30343438	ENSG00000152219	3559	1.03561	167.893	38.245	1.5308e-12	20333	20333	52	63	0.633721	1.62224e-14	6.14588	0.552047	9.999e-05	1.15288e-10	2.7621e-08	2.36452e-05	chr11	30343438	G	A	DRD1-MSNs	PC30	chr11_30343438_A_G_b38
chr11_33869122	ENSG00000135363	4842	1.03581	317.646	38.4851	9.15902e-06	-22955	-22955	37	41	0.238372	1.57674e-06	-2.76036	0.499655	0.00229977	0.00232065	0.0393798	1.25127e-05	chr11	33869122	T	C	DRD1-MSNs	PC30	chr11_33869122_C_T_b38
chr11_34858429	ENSG00000110435	5532	1.04444	329.573	37.6066	1.37424e-07	-57401	-57401	44	53	0.69186	7.96311e-09	-8.58385	1.21374	9.999e-05	2.84807e-05	0.00113725	1.26718e-05	chr11	34858429	A	AT	DRD1-MSNs	PC30	chr11_34858429_AT_A_b38
chr11_34875898	ENSG00000149089	5533	1.06817	329.417	37.4683	7.33395e-13	-40482	-40482	49	59	0.343023	3.58137e-15	6.60074	0.566873	9.999e-05	5.18043e-11	1.35607e-08	1.44691e-05	chr11	34875898	C	T	DRD1-MSNs	PC30	chr11_34875898_T_C_b38
chr11_3909922	ENSG00000167323	7163	1.02676	511.539	38.5351	5.3968e-06	55394	55394	10	10	0.94186	8.6594e-07	12.6257	2.21466	0.00229977	0.00232764	0.0394511	7.37133e-06	chr11	3909922	T	C	DRD1-MSNs	PC30	chr11_3909922_C_T_b38
chr11_44066439	ENSG00000110455	5191	1.04879	441.036	39.074	1.97411e-06	513	513	16	18	0.104651	3.25459e-07	1.58486	0.264679	0.00069993	0.000604073	0.0139296	9.70557e-06	chr11	44066439	T	G	DRD1-MSNs	PC30	chr11_44066439_G_T_b38
chr11_44227775	ENSG00000151348	5192	0.979386	264.503	33.7348	1.51774e-07	132126	132126	39	44	0.255814	1.24405e-09	10.4375	1.36998	0.00029997	4.98829e-05	0.00183624	1.06569e-05	chr11	44227775	A	G	DRD1-MSNs	PC30	chr11_44227775_G_A_b38
chr11_47618877	ENSG00000109919	3797	1.02767	72.1726	35.1399	5.03568e-06	-23731	-23731	45	52	0.302326	2.3207e-07	-5.66252	0.930299	0.00049995	0.000288451	0.00769316	5.2515e-05	chr11	47618877	C	G	DRD1-MSNs	PC30	chr11_47618877_G_C_b38
chr11_57469640	ENSG00000149150	5080	1.06977	124.377	35.674	3.2182e-06	-46141	-46141	33	37	0.215116	1.63276e-07	0.465601	0.0752241	9.999e-05	0.000224834	0.0062685	3.86494e-05	chr11	57469640	A	G	DRD1-MSNs	PC30	chr11_57469640_G_A_b38
chr11_64341646	ENSG00000168071	2723	1.03071	203.845	38.1509	1.60551e-05	1441	1441	57	74	0.430233	2.73997e-06	-0.782078	0.145879	0.00159984	0.00270478	0.0443026	1.89296e-05	chr11	64341646	G	T	DRD1-MSNs	PC30	chr11_64341646_T_G_b38
chr11_6512235	ENSG00000179532	7043	1.00072	369.23	36.3908	3.2163e-06	14974	14974	41	50	0.290698	2.16528e-07	-8.60908	1.4097	0.00119988	0.00118072	0.0236402	8.73102e-06	chr11	6512235	C	T	DRD1-MSNs	PC30	chr11_6512235_T_C_b38
chr11_65804135	ENSG00000172803	2747	1.05398	155.288	37.3783	3.54334e-08	-29700	-29700	58	80	0.465116	1.40827e-09	10.38	1.36902	9.999e-05	2.79519e-06	0.000158679	2.83773e-05	chr11	65804135	T	C	DRD1-MSNs	PC30	chr11_65804135_C_T_b38
chr11_67772028	ENSG00000251637	3748	1.02808	197.799	36.9711	2.09731e-07	-114450	-114450	55	71	0.412791	9.87201e-09	0.823794	0.117529	9.999e-05	3.08753e-05	0.0012023	1.92097e-05	chr11	67772028	T	C	DRD1-MSNs	PC30	chr11_67772028_C_T_b38
chr11_694270	ENSG00000177030	5539	1.02173	362.494	36.3627	9.46553e-09	-12849	-12849	49	55	0.680233	1.62404e-10	13.0224	1.58323	9.999e-05	2.58633e-06	0.000148613	1.00973e-05	chr11	694270	G	A	DRD1-MSNs	PC30	chr11_694270_A_G_b38
chr11_70265426	ENSG00000131626	4775	1.04119	451.96	39.0658	2.21987e-10	-5265	-5265	51	65	0.377907	9.39674e-12	-6.99742	0.769616	9.999e-05	5.07453e-08	5.16048e-06	9.07064e-06	chr11	70265426	A	G	DRD1-MSNs	PC30	chr11_70265426_G_A_b38
chr11_73982376	ENSG00000175567	3555	1.01012	134.81	34.951	2.40614e-06	-468	-468	62	81	0.47093	8.3597e-08	0.641804	0.100518	0.00019998	0.00029772	0.0078809	2.53259e-05	chr11	73982376	G	C	DRD1-MSNs	PC30	chr11_73982376_C_G_b38
chr11_74496255	ENSG00000077514	3844	1.02841	167.315	36.5205	1.05721e-07	2403	2403	45	53	0.69186	3.44732e-09	-6.94027	0.948373	9.999e-05	1.28051e-05	0.000574622	2.27538e-05	chr11	74496255	A	G	DRD1-MSNs	PC30	chr11_74496255_G_A_b38
chr11_74858894	ENSG00000166435	3346	1.03609	218.086	38.3997	1.29723e-23	-90307	-90307	44	55	0.319767	1.9772e-27	33.7045	1.39317	9.999e-05	5.04962e-22	3.56892e-18	1.82544e-05	chr11	74858894	A	G	DRD1-MSNs	PC30	chr11_74858894_G_A_b38
chr11_780321	ENSG00000255284	5712	0.998875	400.09	37.0177	1.4566e-09	2746	2746	61	80	0.534884	2.44214e-11	-3.95755	0.449779	9.999e-05	5.92542e-07	4.33981e-05	7.96608e-06	chr11	780321	CTG	C	DRD1-MSNs	PC30	chr11_780321_C_CTG_b38
chr11_78563808	ENSG00000137513	4470	1.0304	265.783	38.5506	1.26277e-05	-11387	-11387	26	29	0.831395	2.33785e-06	4.64284	0.858489	0.00179982	0.00278119	0.0451357	1.44916e-05	chr11	78563808	A	G	DRD1-MSNs	PC30	chr11_78563808_G_A_b38
chr11_79172056	ENSG00000149256	4258	1.02714	297.959	36.249	7.10368e-06	-268975	-268975	48	57	0.331395	5.45115e-07	44.3201	7.5932	0.00129987	0.0017682	0.0317144	1.26828e-05	chr11	79172056	T	A	DRD1-MSNs	PC30	chr11_79172056_A_T_b38
chr11_82229030	ENSG00000137502	4793	1.06439	185.272	36.427	1.19939e-06	-842894	-842894	39	45	0.261628	6.53033e-08	-2.48972	0.38558	0.00029997	0.000125651	0.00392949	2.51977e-05	chr11	82229030	A	G	DRD1-MSNs	PC30	chr11_82229030_G_A_b38
chr11_8429471	ENSG00000166407	5986	1.00561	307.911	35.3422	7.79852e-08	160754	160754	19	19	0.110465	1.27935e-09	1.92042	0.252341	9.999e-05	2.25674e-05	0.000937133	1.07885e-05	chr11	8429471	C	T	DRD1-MSNs	PC30	chr11_8429471_T_C_b38
chr11_86267692	ENSG00000074266	5083	1.04598	197.009	36.5998	7.32781e-07	66479	66479	58	74	0.430233	3.83976e-08	3.05405	0.461886	9.999e-05	9.42262e-05	0.00310472	2.1383e-05	chr11	86267692	C	G	DRD1-MSNs	PC30	chr11_86267692_G_C_b38
chr11_8965240	ENSG00000254860	5084	1.02268	289.563	37.0461	4.78603e-15	737	737	29	33	0.19186	5.56019e-18	7.47437	0.534803	9.999e-05	7.38874e-13	2.90119e-10	1.27119e-05	chr11	8965240	G	C	DRD1-MSNs	PC30	chr11_8965240_C_G_b38
chr11_90183700	ENSG00000077616	4556	1.05028	141.763	37.0489	9.3248e-13	52184	52184	49	59	0.343023	3.34331e-15	-32.2462	2.76372	9.999e-05	4.12048e-11	1.09896e-08	3.04466e-05	chr11	90183700	C	T	DRD1-MSNs	PC30	chr11_90183700_T_C_b38
chr11_93773614	ENSG00000182919	4600	1.02506	199.83	37.681	1.09596e-06	32022	32022	55	71	0.587209	9.7494e-08	-2.97114	0.468627	9.999e-05	0.000175396	0.00518681	1.8681e-05	chr11	93773614	G	GC	DRD1-MSNs	PC30	chr11_93773614_GC_G_b38
chr11_93934273	ENSG00000214376	4522	1.00413	159.276	35.5162	3.04804e-06	83654	83654	43	51	0.296512	1.43042e-07	1.38107	0.221746	0.00079992	0.000469487	0.0113524	2.0668e-05	chr11	93934273	G	A	DRD1-MSNs	PC30	chr11_93934273_A_G_b38
chr11_94522454	ENSG00000020922	4052	1.04852	227.615	38.1981	5.3263e-06	28568	28568	54	68	0.395349	7.62157e-07	-3.58758	0.62518	0.00059994	0.000856404	0.0183419	1.87761e-05	chr11	94522454	A	G	DRD1-MSNs	PC30	chr11_94522454_G_A_b38
chr12_104063390	ENSG00000120820	5202	1.05294	304.662	37.72	5.37264e-06	-794	-794	10	10	0.0581395	6.54321e-07	4.68196	0.809573	0.00109989	0.00113784	0.0229688	1.43816e-05	chr12	104063390	C	T	DRD1-MSNs	PC30	chr12_104063390_T_C_b38
chr12_10551533	ENSG00000180574	6755	0.992622	262.514	34.2834	1.27664e-08	45930	45930	24	29	0.168605	6.64847e-11	0.345801	0.0407092	9.999e-05	3.68939e-06	0.000198293	1.16775e-05	chr12	10551533	GCTTCAGTCC	G	DRD1-MSNs	PC30	chr12_10551533_G_GCTTCAGTCC_b38
chr12_10559595	ENSG00000134545	6693	0.940382	183.51	30.8278	4.46726e-09	104909	104909	24	28	0.162791	1.21643e-12	1.43384	0.147361	9.999e-05	1.93611e-06	0.000117447	1.1841e-05	chr12	10559595	A	G	DRD1-MSNs	PC30	chr12_10559595_G_A_b38
chr12_10560350	ENSG00000213809	6741	0.969836	250.757	33.5526	1.22096e-07	168475	168475	25	29	0.168605	8.38398e-10	0.495959	0.0641138	0.00019998	4.24125e-05	0.00159288	1.05664e-05	chr12	10560350	T	C	DRD1-MSNs	PC30	chr12_10560350_C_T_b38
chr12_10560350	ENSG00000205810	6662	0.953945	211.474	32.2602	1.96979e-07	139754	139754	25	29	0.168605	7.43236e-10	0.273019	0.0351315	0.00019998	6.75329e-05	0.00236875	1.1274e-05	chr12	10560350	T	C	DRD1-MSNs	PC30	chr12_10560350_C_T_b38
chr12_10565192	ENSG00000205809	6674	0.966561	227.219	32.9817	3.63788e-10	122891	122891	22	25	0.145349	2.20459e-13	0.659036	0.0641368	0.00019998	1.44573e-07	1.28528e-05	1.14131e-05	chr12	10565192	T	G	DRD1-MSNs	PC30	chr12_10565192_G_T_b38
chr12_110300031	ENSG00000111229	2719	1.01066	116.838	35.7391	1.08536e-06	-150392	-150392	33	38	0.22093	4.29527e-08	3.00689	0.457017	0.00019998	0.000114716	0.00362766	2.93175e-05	chr12	110300031	T	C	DRD1-MSNs	PC30	chr12_110300031_C_T_b38
chr12_11069199	ENSG00000255374	6533	1.04505	411.202	36.8565	1.79665e-06	-23115	-23115	68	83	0.517442	1.27503e-07	-0.221598	0.0353892	0.00059994	0.000523317	0.0123562	1.01914e-05	chr12	11069199	A	G	DRD1-MSNs	PC30	chr12_11069199_G_A_b38
chr12_11419633	ENSG00000251655	6552	1.02926	545.893	39.484	7.74017e-08	64041	64041	28	31	0.819767	9.45048e-09	7.79203	1.10965	9.999e-05	3.10717e-05	0.00120663	7.00937e-06	chr12	11419633	G	A	DRD1-MSNs	PC30	chr12_11419633_A_G_b38
chr12_118202811	ENSG00000176834	5491	1.03829	478.788	39.0596	1.29547e-06	66784	66784	20	22	0.127907	1.99639e-07	-4.51144	0.735868	0.00059994	0.000459636	0.0111827	8.42112e-06	chr12	118202811	A	G	DRD1-MSNs	PC30	chr12_118202811_G_A_b38
chr12_118781578	ENSG00000255618	5169	0.931134	168.771	29.7528	1.72323e-06	6440	6440	14	16	0.906977	3.66978e-09	-1.04699	0.143429	0.00119988	0.000523606	0.0123562	1.20682e-05	chr12	118781578	G	A	DRD1-MSNs	PC30	chr12_118781578_A_G_b38
chr12_120240578	ENSG00000089159	4827	1.04911	228.989	35.6801	1.04025e-05	-25194	-25194	19	20	0.116279	7.12591e-07	1.04267	0.181075	0.00119988	0.00173102	0.0312898	1.87262e-05	chr12	120240578	G	A	DRD1-MSNs	PC30	chr12_120240578_A_G_b38
chr12_123248777	ENSG00000130921	3647	1.02042	141.805	35.2314	1.59959e-06	15391	15391	44	49	0.715116	5.609e-08	-2.5561	0.393156	9.999e-05	0.00018944	0.00550942	2.56104e-05	chr12	123248777	A	C	DRD1-MSNs	PC30	chr12_123248777_C_A_b38
chr12_12730636	ENSG00000178878	5518	1.01617	544.685	38.5478	6.27629e-07	4718	4718	59	73	0.575581	7.12031e-08	-4.15364	0.645794	0.00029997	0.000298339	0.00788253	6.50126e-06	chr12	12730636	G	A	DRD1-MSNs	PC30	chr12_12730636_A_G_b38
chr12_128849735	ENSG00000151948	6886	0.994888	700.977	38.013	1.69773e-06	-3693	-3693	21	21	0.122093	1.85993e-07	9.4537	1.53682	0.00119988	0.00123367	0.0245267	4.43552e-06	chr12	128849735	T	G	DRD1-MSNs	PC30	chr12_128849735_G_T_b38
chr12_130334144	ENSG00000125207	7375	1.00462	624.297	36.8968	3.11668e-06	-3744	-3744	8	9	0.0523256	2.52841e-07	0.292754	0.0482956	0.00169983	0.00188491	0.0335567	5.28888e-06	chr12	130334144	C	CT	DRD1-MSNs	PC30	chr12_130334144_CT_C_b38
chr12_21500185	ENSG00000111711	5590	1.01564	219.811	37.188	1.41483e-05	-1597	-1597	59	76	0.55814	1.74281e-06	5.1461	0.936509	0.00239976	0.00281818	0.0455791	1.60582e-05	chr12	21500185	C	A	DRD1-MSNs	PC30	chr12_21500185_A_C_b38
chr12_26834231	ENSG00000123104	5674	0.965298	202.363	32.5248	2.62585e-09	1036	1036	16	17	0.0988372	2.27907e-12	4.48438	0.470425	9.999e-05	8.89828e-07	6.19611e-05	1.27089e-05	chr12	26834231	T	C	DRD1-MSNs	PC30	chr12_26834231_C_T_b38
chr12_28121113	ENSG00000123106	5195	1.05311	254.976	37.1616	1.33028e-06	-12137	-12137	12	13	0.0755814	1.00052e-07	45.364	7.16364	0.00029997	0.000216774	0.00609934	1.71999e-05	chr12	28121113	C	T	DRD1-MSNs	PC30	chr12_28121113_T_C_b38
chr12_31060697	ENSG00000013573	7108	1.03593	358.484	37.6804	1.3737e-16	-13164	-13164	58	79	0.459302	1.52961e-19	-2.00528	0.130328	9.999e-05	1.61213e-14	1.03583e-11	1.10955e-05	chr12	31060697	T	C	DRD1-MSNs	PC30	chr12_31060697_C_T_b38
chr12_40149319	ENSG00000188906	5054	1.05799	183.455	36.722	1.23552e-05	-47426	-47426	59	72	0.581395	1.26813e-06	-23.9342	4.28257	0.00119988	0.00155054	0.0290234	2.45632e-05	chr12	40149319	T	C	DRD1-MSNs	PC30	chr12_40149319_C_T_b38
chr12_42349392	ENSG00000134283	5517	1.05892	231.237	36.6659	9.05927e-06	110944	110944	62	86	0.5	8.52104e-07	-8.72441	1.52907	0.00059994	0.00141781	0.0274163	1.9589e-05	chr12	42349392	AGTTTT	A	DRD1-MSNs	PC30	chr12_42349392_A_AGTTTT_b38
chr12_4321174	ENSG00000078237	5090	1.04226	543.644	38.2694	4.39351e-13	13410	13410	16	18	0.104651	3.8178e-15	7.03147	0.605001	9.999e-05	9.1941e-11	2.30102e-08	7.58736e-06	chr12	4321174	A	AGCCGGCCGGCT	DRD1-MSNs	PC30	chr12_4321174_AGCCGGCCGGCT_A_b38
chr12_47588159	ENSG00000257433	5819	1.05302	255.389	36.9554	3.79256e-08	-117900	-117900	9	9	0.0523256	1.23005e-09	1.02839	0.134923	9.999e-05	5.13135e-06	0.000261855	1.71633e-05	chr12	47588159	T	C	DRD1-MSNs	PC30	chr12_47588159_C_T_b38
chr12_48810022	ENSG00000167535	4176	1.0403	169.118	37.0766	4.77506e-06	-3773	-3773	29	33	0.19186	4.5288e-07	-1.02961	0.174773	0.00059994	0.000595355	0.0137843	2.41161e-05	chr12	48810022	A	T	DRD1-MSNs	PC30	chr12_48810022_T_A_b38
chr12_50117744	ENSG00000139624	3010	1.03255	134.213	37.9101	6.72997e-11	-49790	-49790	53	62	0.639535	1.0999e-12	-11.1607	1.14328	9.999e-05	4.87421e-09	7.25253e-07	2.90581e-05	chr12	50117744	A	AT	DRD1-MSNs	PC30	chr12_50117744_AT_A_b38
chr12_50205926	ENSG00000050405	3111	1.03939	129.308	36.4503	2.1274e-12	-77595	-77595	55	61	0.354651	5.47478e-15	-9.34909	0.813011	9.999e-05	1.1363e-10	2.7621e-08	3.13754e-05	chr12	50205926	C	T	DRD1-MSNs	PC30	chr12_50205926_T_C_b38
chr12_53264731	ENSG00000135476	4861	1.01859	254.578	36.1939	1.07554e-06	-3569	-3569	46	53	0.69186	5.17214e-08	-0.361876	0.0554587	0.00019998	0.000233201	0.0064635	1.41114e-05	chr12	53264731	A	C	DRD1-MSNs	PC30	chr12_53264731_C_A_b38
chr12_53628818	ENSG00000135390	3941	1.06579	271.973	37.1935	1.86372e-11	-48591	-48591	45	54	0.313953	1.41045e-13	5.10675	0.490088	9.999e-05	1.40142e-09	2.57268e-07	1.72979e-05	chr12	53628818	C	T	DRD1-MSNs	PC30	chr12_53628818_T_C_b38
chr12_54182016	ENSG00000123415	4146	1.02378	239.441	37.8607	1.11308e-08	-6993	-6993	64	85	0.505814	4.54876e-10	1.70026	0.214752	9.999e-05	1.94424e-06	0.000117447	1.54731e-05	chr12	54182016	A	C	DRD1-MSNs	PC30	chr12_54182016_C_A_b38
chr12_57769521	ENSG00000123427	3644	1.00578	162.779	36.8486	2.12019e-06	-1972	-1972	44	51	0.296512	1.55442e-07	1.24012	0.199895	0.00049995	0.000328721	0.00847922	2.04283e-05	chr12	57769521	C	CT	DRD1-MSNs	PC30	chr12_57769521_CT_C_b38
chr12_62461584	ENSG00000061987	4914	1.05676	232.137	36.9311	3.11979e-08	-5234	-5234	58	71	0.587209	9.58136e-10	-13.3351	1.73273	9.999e-05	3.60834e-06	0.000196359	1.92808e-05	chr12	62461584	G	A	DRD1-MSNs	PC30	chr12_62461584_A_G_b38
chr12_69733437	ENSG00000166268	5901	1.00133	230.146	34.0036	5.49934e-09	-91791	-91791	9	9	0.947674	1.82615e-11	-18.5757	2.09002	9.999e-05	1.24232e-06	8.32262e-05	1.40597e-05	chr12	69733437	G	C	DRD1-MSNs	PC30	chr12_69733437_C_G_b38
chr12_70243049	ENSG00000257139	5762	1.00768	218.413	35.4227	1.80008e-06	62710	62710	27	28	0.162791	7.07723e-08	1.48748	0.231204	0.00029997	0.000368915	0.00934546	1.54021e-05	chr12	70243049	A	G	DRD1-MSNs	PC30	chr12_70243049_G_A_b38
chr12_70243049	ENSG00000257815	5694	1.04516	230.912	36.4707	1.32493e-10	-357	-357	27	28	0.162791	9.03595e-13	106.133	10.8032	9.999e-05	1.37326e-08	1.78088e-06	1.81596e-05	chr12	70243049	A	G	DRD1-MSNs	PC30	chr12_70243049_G_A_b38
chr12_75376972	ENSG00000180481	4714	1.0574	268.846	37.7246	2.80915e-15	-14118	-14118	54	62	0.360465	5.86255e-18	-12.0205	0.86133	9.999e-05	1.48356e-13	7.23126e-11	1.67081e-05	chr12	75376972	G	T	DRD1-MSNs	PC30	chr12_75376972_T_G_b38
chr12_90592077	ENSG00000286021	3753	1.0373	147.429	37.5846	7.99403e-06	15674	15674	25	28	0.837209	1.00251e-06	143.383	25.3421	0.00079992	0.000901312	0.019044	2.71901e-05	chr12	90592077	G	A	DRD1-MSNs	PC30	chr12_90592077_A_G_b38
chr12_9408608	ENSG00000069493	5663	0.993284	231.865	34.9047	7.1911e-09	-256362	-256362	10	11	0.0639535	4.71052e-11	9.33731	1.08588	9.999e-05	1.82833e-06	0.000113691	1.3276e-05	chr12	9408608	G	C	DRD1-MSNs	PC30	chr12_9408608_C_G_b38
chr12_98457188	ENSG00000120802	4088	1.06356	245.372	37.5409	1.50293e-06	-58392	-58392	48	62	0.360465	1.34463e-07	3.30921	0.529794	0.00049995	0.000216916	0.00609934	1.89402e-05	chr12	98457188	G	A	DRD1-MSNs	PC30	chr12_98457188_A_G_b38
chr13_114230676	ENSG00000130177	2982	1.04049	231.283	37.8096	1.3581e-05	-4212	-4212	41	48	0.27907	2.02398e-06	3.11239	0.570998	0.00159984	0.00244014	0.0409162	1.76539e-05	chr13	114230676	T	C	DRD1-MSNs	PC30	chr13_114230676_C_T_b38
chr13_20554572	ENSG00000032742	5423	1.04199	399.545	39.0051	8.45609e-09	-12567	-12567	55	72	0.581395	5.98733e-10	-11.9366	1.52339	9.999e-05	1.95475e-06	0.000117579	1.03074e-05	chr13	20554572	A	G	DRD1-MSNs	PC30	chr13_20554572_G_A_b38
chr13_21458470	ENSG00000180776	5788	1.02033	479.474	38.3811	1.62053e-07	-901	-901	42	47	0.273256	1.36966e-08	11.6305	1.68231	0.00019998	6.35466e-05	0.00225693	7.5707e-06	chr13	21458470	T	C	DRD1-MSNs	PC30	chr13_21458470_C_T_b38
chr13_24934511	ENSG00000151849	6652	1.038	504.798	39.0042	1.99439e-07	11621	11621	46	50	0.290698	2.27425e-08	-5.82033	0.860343	0.00019998	6.97969e-05	0.0024421	7.97423e-06	chr13	24934511	T	C	DRD1-MSNs	PC30	chr13_24934511_C_T_b38
chr13_26560222	ENSG00000132970	5363	1.0369	362.666	36.7794	9.2632e-08	2538	2538	15	17	0.0988372	3.3343e-09	-10.5279	1.43669	9.999e-05	2.26072e-05	0.000937133	1.10287e-05	chr13	26560222	T	A	DRD1-MSNs	PC30	chr13_26560222_A_T_b38
chr13_36281289	ENSG00000120669	5098	1.04482	314.546	38.543	1.52519e-10	66700	66700	42	48	0.27907	4.38256e-12	1.63477	0.175246	9.999e-05	2.21036e-08	2.62557e-06	1.33061e-05	chr13	36281289	GA	G	DRD1-MSNs	PC30	chr13_36281289_G_GA_b38
chr13_40392462	ENSG00000215483	4401	1.02015	247.158	35.6222	7.47837e-09	-143346	-143346	57	73	0.424419	7.77203e-11	-33.1319	3.92223	9.999e-05	1.4044e-06	9.14832e-05	1.46714e-05	chr13	40392462	C	T	DRD1-MSNs	PC30	chr13_40392462_T_C_b38
chr13_41200885	ENSG00000102760	4123	0.985509	196.047	36.8472	1.43659e-05	-256666	-256666	35	40	0.232558	1.58824e-06	1.09603	0.198471	0.00319968	0.00308079	0.0484947	1.49512e-05	chr13	41200885	G	T	DRD1-MSNs	PC30	chr13_41200885_T_G_b38
chr13_43024822	ENSG00000120675	4721	1.04848	295.069	38.5018	1.62663e-10	1618	1618	38	40	0.232558	4.60117e-12	-7.00672	0.752338	9.999e-05	2.076e-08	2.48687e-06	1.44809e-05	chr13	43024822	T	C	DRD1-MSNs	PC30	chr13_43024822_C_T_b38
chr13_44133990	ENSG00000227258	3796	1.01823	241.297	36.4496	9.4304e-10	23538	23538	22	25	0.145349	9.98274e-12	2.77314	0.305633	9.999e-05	1.70841e-07	1.47693e-05	1.48567e-05	chr13	44133990	T	C	DRD1-MSNs	PC30	chr13_44133990_C_T_b38
chr13_47989402	ENSG00000136146	3951	1.03152	157.655	35.7869	3.09496e-06	-105730	-105730	13	15	0.912791	1.62703e-07	-5.58246	0.901772	0.00049995	0.000378423	0.00956918	2.45908e-05	chr13	47989402	G	A	DRD1-MSNs	PC30	chr13_47989402_A_G_b38
chr13_49707700	ENSG00000123179	4101	1.07193	193.455	36.6311	5.65077e-08	16213	16213	43	51	0.296512	1.69138e-09	-1.67917	0.223058	9.999e-05	4.65575e-06	0.000241952	2.51443e-05	chr13	49707700	T	A	DRD1-MSNs	PC30	chr13_49707700_A_T_b38
chr13_50910481	ENSG00000233672	3572	1.05607	252.531	37.2726	3.64735e-06	-284	-284	38	46	0.267442	3.51497e-07	-0.811254	0.135995	0.00059994	0.00060703	0.013975	1.76556e-05	chr13	50910481	T	A	DRD1-MSNs	PC30	chr13_50910481_A_T_b38
chr13_51880155	ENSG00000281106	2973	1.04501	220.897	37.0545	5.40243e-06	34977	34977	50	62	0.639535	5.21563e-07	-8.96877	1.53319	0.00079992	0.000863859	0.0184308	1.89665e-05	chr13	51880155	C	T	DRD1-MSNs	PC30	chr13_51880155_T_C_b38
chr13_75546591	ENSG00000188243	5227	1.02977	287.78	38.1796	7.98589e-20	-2849	-2849	60	85	0.494186	4.08005e-23	7.91794	0.416923	9.999e-05	7.25348e-18	1.46473e-14	1.33349e-05	chr13	75546591	T	TG	DRD1-MSNs	PC30	chr13_75546591_TG_T_b38
chr13_79558238	ENSG00000227676	3996	1.0148	147.248	33.9905	3.12828e-06	-8441	-8441	63	86	0.5	7.72205e-08	0.761377	0.118814	0.00019998	0.000408444	0.010129	2.38509e-05	chr13	79558238	G	C	DRD1-MSNs	PC30	chr13_79558238_C_G_b38
chr13_84972951	ENSG00000184564	7354	1.04706	168.295	35.4218	2.46098e-05	-833733	-833733	9	10	0.0581395	1.92225e-06	10.9853	2.00974	0.00289971	0.00312784	0.0490714	2.51849e-05	chr13	84972951	A	G	DRD1-MSNs	PC30	chr13_84972951_G_A_b38
chr13_96360521	ENSG00000185352	4239	1.03712	227.19	37.9472	4.14336e-08	270413	270413	21	23	0.866279	2.2541e-09	-336.871	45.2589	9.999e-05	6.02863e-06	0.000296924	1.76268e-05	chr13	96360521	A	G	DRD1-MSNs	PC30	chr13_96360521_G_A_b38
chr13_99546463	ENSG00000125304	5096	1.07046	268.653	36.3012	1.14185e-05	100151	100151	16	17	0.901163	9.97154e-07	-6.10743	1.07915	0.00129987	0.00197451	0.0347578	1.7964e-05	chr13	99546463	A	C	DRD1-MSNs	PC30	chr13_99546463_C_A_b38
chr14_100413514	ENSG00000140105	4329	1.04859	490.956	39.5169	6.32574e-06	36708	36708	24	26	0.151163	1.42249e-06	2.67975	0.482413	0.0019998	0.00229288	0.0390492	8.70904e-06	chr14	100413514	T	C	DRD1-MSNs	PC30	chr14_100413514_C_T_b38
chr14_101185109	ENSG00000080824	3786	1.00262	285.475	37.0363	1.11981e-05	-954591	-954591	20	22	0.127907	1.25057e-06	57.2434	10.2351	0.00269973	0.00314056	0.0492163	1.14251e-05	chr14	101185109	C	G	DRD1-MSNs	PC30	chr14_101185109_G_C_b38
chr14_103800660	ENSG00000088808	4787	1.01081	310.43	36.8895	7.1733e-12	-46916	-46916	54	68	0.395349	3.49615e-14	14.9795	1.37713	9.999e-05	1.78701e-09	3.19748e-07	1.10448e-05	chr14	103800660	CA	C	DRD1-MSNs	PC30	chr14_103800660_C_CA_b38
chr14_103847746	ENSG00000258735	4789	0.945777	174.844	30.8263	5.91996e-10	24	24	8	9	0.0523256	6.42819e-14	2.29493	0.21495	9.999e-05	2.53043e-07	2.09174e-05	1.2899e-05	chr14	103847746	A	G	DRD1-MSNs	PC30	chr14_103847746_G_A_b38
chr14_20281254	ENSG00000136319	5498	1.01608	661.941	39.5	2.23341e-06	-24707	-24707	47	53	0.30814	4.33934e-07	3.57319	0.605251	0.0009999	0.00132124	0.0259392	5.34653e-06	chr14	20281254	A	G	DRD1-MSNs	PC30	chr14_20281254_G_A_b38
chr14_20337405	ENSG00000100814	5564	1.03434	702.211	40.1998	1.46937e-07	4092	4092	51	63	0.366279	2.62435e-08	-2.50212	0.372157	0.00019998	7.41696e-05	0.0025498	5.61246e-06	chr14	20337405	G	A	DRD1-MSNs	PC30	chr14_20337405_A_G_b38
[truncated: 13,593 more rows]

## Sheet: SupData1-2 eQTL_PCs
Supplementary Data 1 - Sheet 2
[truncated: 207 more rows]

## Sheet: SupData1-3 caQTLs
Supplementary Data 1 - Sheet 3
[truncated: 10,093 more rows]
