# Supplementary material for: Massive-scale single-nucleus multi-omics identifies novel rare noncoding drivers of Parkinson’s disease
Source: bioRxiv. 2026 Mar 5:2026.03.05.709922. Preprint. [Version 1] doi: 10.64898/2026.03.05.709922 (PMC13001318; doi:10.64898/2026.03.05.709922)
Supplement: Supplement 2 [file media-2.xlsx]

## Sheet: SupTable1 Cohort_Metadata
Supplementary Table 1
This page of the table shows the metadata information for each donor analyzed in this work.
Row Explanation
Each row represents a different donor in our cohort
Column Explanations
BannerID – Unique donor identifier assigned at enrollment.
race – Race of donor (1 = White, 2 = Black, 3 = Native American, 4 = Asian, 5 = Other, 99 = Unknown).
sex – Biological sex (1 = Male, 2 = Female).
age_at_death – Age in years at death (values ≥ 90 coded as 900).
PMI – Post-mortem interval in hours between death and start of autopsy.
last_mmse_test_score – Most recent Mini-Mental State Exam (MMSE) score before death (0–30).
last_mmse_interval_before_death – Months between last MMSE test and death.
motor_updrs_score_on – Last Unified Parkinson’s Disease Rating Scale (UPDRS Part III) motor score ON dopaminergic medication.
motor_updrs_score_off – Last UPDRS Part III motor score OFF medication.
motor_updrs_score_months_prior_to_death – Months between last UPDRS motor assessment and death.
Control – Clinico-pathologic control (no dementia or parkinsonism).
AD – Alzheimer’s disease (intermediate or high probability per NIA-Reagan criteria).
PD – Parkinson’s disease with substantia nigra Lewy bodies.
DLB – Dementia with Lewy bodies (DLB Consortium criteria).
VAD – Vascular dementia (multi-infarct or Binswanger’s type).
PSP – Progressive supranuclear palsy (tau pathology in cortex and brainstem).
HS – Hippocampal sclerosis (loss of CA1 neurons without AD changes).
DLDH – Dementia lacking distinctive histology.
MND – Motor neuron disease (ALS, PLS, or FTLD-MND).
CBD – Corticobasal degeneration.
PICKS – Pick’s disease (tau-positive Pick bodies).
HD – Huntington’s disease (CAG expansion in HTT).
MSA – Multiple system atrophy (α-synuclein glial inclusions).
ARG – Argyrophilic grains (tau “rice-grain” lesions in limbic regions).
FTLD-TDP – Frontotemporal lobar degeneration with ubiquitinated/TDP-43 inclusions.
TDP-43 – Indicates presence of TDP-43 pathology (subtype of FTLD).
CWMR – Circle of Willis atherosclerosis severity (1 none – 4 severe).
dementia_nos – Dementia not otherwise specified.
MS – Multiple sclerosis (if present in records).Multiple sclerosis (if present in re
CAA – Cerebral amyloid angiopathy total score (sum across regions)
MCI – Mild cognitive impairment at death.
LBS – Unified Lewy Body Stage (1 olfactory → 4 neocortical).
BRAIN_ABNORMAL – Gross brain abnormality present.
ACUTE_INFARCTS – Presence of acute cerebral infarcts.
ApoE – Apolipoprotein E genotype (if available)
PlaqueF – Amyloid plaque density in frontal cortex (0 none – 3 frequent).
PlaqueT – Amyloid plaque density in temporal cortex
PlaqueP – Amyloid plaque density in parietal cortex.
PlaqueH – Amyloid plaque density in hippocampus CA1.
PlaqueE – Amyloid plaque density in entorhinal cortex.
PlaqueTotal – Sum of plaque scores across five regions (0–15).
Plaque density – CERAD neuritic plaque density (0 none – 3 frequent).
TangleF – Neurofibrillary tangle density in frontal cortex.
TangleT – Tangle density in temporal cortex.
TangleP – Tangle density in parietal cortex.
TangleE – Tangle density in entorhinal cortex.
TangleH – Tangle density in hippocampal CA1.
TangleTotal – Sum of tangle scores across five regions (0–15).
Cerad NP – CERAD neuritic plaque score (none – frequent).
Braak score – Braak stage of neurofibrillary tangle progression (I–VI).
NIA-R – NIA-Reagan criteria for probability of AD (0 not AD – 3 high).
Unified LB Stage – Unified Staging System for Lewy Body Disorders (1–4).
infarct_total_volume – Total volume of all brain infarcts (cm³).
infarct_cerebral_total_volume – Volume of cerebral cortex infarcts (cm³).
obt – Other brain tissue finding (if present).
brain_stem_ix_x – Lewy pathology in dorsal motor nucleus of vagus (IX–X).
brain_stem_lc – Lewy pathology in locus ceruleus.
bf_amygdala – Lewy pathology in amygdala.
bf_nbm – Lewy pathology in nucleus basalis of Meynert.
brain_stem_sn – Lewy pathology in substantia nigra.
bf_trans – Lewy pathology in transentorhinal region.
bf_cing – Lewy pathology in cingulate cortex.
nctx_temporal – Lewy pathology in temporal neocortex.
nctx_frontal – Lewy pathology in frontal neocortex.
sum_lb_density – Sum of Lewy body/synuclein pathology scores across regions.
nctx_parietal – Lewy pathology in parietal neocortex.
PathDXSummary – Text summary of neuropathologic diagnosis.
neurological_dx – Clinical neurological diagnosis (PD, AD, etc.).
neurological_dx_years – Years since clinical neurological diagnosis.
neurological_dx_age – Age at onset of neurological diagnosis.
dementia_yn – Whether dementia was present at death (Yes/No).
dementia_years – Duration of dementia in years.
demential_age – Age at onset of dementia.
BannerID – Duplicate of unique donor identifier.
ThalPhase – Thal amyloid phase (amyloid-β distribution stage 1–5)
NIA-AA – NIA-Alzheimer’s Association neuropathologic criteria for AD severity.
BannerID	race	sex	age_at_death	PMI	last_mmse_test_score	last_mmse_interval_before_death	motor_updrs_score_on	motor_updrs_score_off	motor_updrs_score_months_prior_to_death	Control	AD	PD	DLB	VAD	PSP	HS	DLDH	MND	CBD	PICKS	HD	MSA	ARG	FTLD-TDP	TDP-43	CWMR	dementia_nos	MS	CAA	MCI	LBS	BRAIN_ABNORMAL	ACUTE_INFARCTS	ApoE	PlaqueF	PlaqueT	PlaqueP	PlaqueH	PlaqueE	PlaqueTotal	Plaque density	TangleF	TangleT	TangleP	TangleE	TangleH	TangleTotal	Cerad NP	Braak score
BANN0002	1	1	79	3				35	12	no	yes	yes	no	no	no	no	no	no	no	no	no	no	no	no		no	no	no	no	no	no	no	no	3/3	1.5	1	2.5	1	0.5	6.5	moderate	0	0	0	0.75	0	0.75		I
BANN0124	1	1	75	4.5				55.5	5	no	yes	yes	no	no	no	no	no	no	no	no	no	no	no	no		no	no	no	yes	no	no	no	no	3/4	2.5	2.5	3	1	1.75	10.75	moderate	0	0	0	1.75	0.25	2		II
BANN0129	1	1	80	3.33				53	21	no	yes	yes	no	no	no	no	no	no	no	no	no	no	no	no		no	no	no	yes	no	no	no	no	3/4	2	2	2.5	1	2.25	9.75	moderate	0	0	0	2.25	1.5	3.75		III
BANN0138	1	2	80	7.5						no	no	yes	no	no	no	no	no	no	no	no	no	no	yes	no		no	no	no	no	no	no	no	no	3/3	1.5	1.5	1.5	0	1.4	5.9	moderate	0.25	0	0.25	2.33	3	5.83	possible AD	III
BANN0210	1	1	70	3.5				47	31	no	yes	yes	no	no	no	no	no	no	no	no	no	no	no	no		no	no	no	no	no	no	no	no	3/3	2.75	2.25	2.5	1.5	2.25	11.25	moderate	0	0.5	0	2	0.5	3		III
BANN0215	1	2	78	3.5	18	66	68		22	no	no	yes	no	no	no	no	no	no	no	no	no	no	no	no		no	yes	no	no	no	no	no	no	3/3	2.5	2.5	3	1	2.75	11.75	sparse	0	0.25	0	3	1.5	4.75	not AD	III
BANN0217	1	2	82	3	16	13	38		4	no	no	yes	no	no	no	no	no	no	no	no	no	no	yes	no		no	yes	no	no	no	no	no	no	3/4	2	1.25	1.5	1	1.25	7	sparse	0	0	0	2.5	3	5.5	not AD	III
BANN0218	1	1	74	4	17	5		50.5	8	no	no	yes	no	no	no	no	no	no	no	no	no	no	no	no		no	yes	no	yes	no	no	yes	no	3/4	2	2.25	2.5	1	1.75	9.5	sparse	0	0.5	0	2	0.5	3	possible AD	II
BANN0227	1	1	86	3				17.5	19	yes	no	no	no	no	no	no	no	no	no	no	no	no	no	no		no	no	no	no	no	no	no	no	3/3	0.75	1.5	1.5	0	0.5	4.25	sparse	0	0	0	0.5	0.5	1	not AD	I
BANN0315	1	1	80	3.25						yes	no	no	no	no	no	no	no	no	no	no	no	no	no	no		no	no	no	no	no	no	no	no	3/3	0.5	0.5	1	0	0.5	2.5	sparse	0	0.25	0	1.5	1	2.75	not AD	II
BANN0322	1	2	86	10.5				67	1	no	no	yes	no	no	no	no	no	no	no	no	no	no	no	no		yes	no	no	no	no	no	no	no	3/3	2.5	2	2.5	1	2	10	moderate	1	1	1	3	2.5	8.5	possible AD	IV
BANN0325	1	1	78	2.5	19	7		37	10	no	no	yes	no	no	no	no	no	no	no	no	no	no	yes	no		no	yes	no	no	no	no	no	no	3/3	0	0	0	0	0	0	zero	0	0	0	0.25	1.5	1.75	not AD	III
BANN0341	1	1	89	2.5	29	4		7	5	yes	no	no	no	no	no	no	no	no	no	no	no	no	no	no	no	yes	no	no	no	no	no	no	no	3/4	1.5	1.5	1	0	1.25	5.25	moderate	0	0	0	0.5	0.5	1		II
BANN0348	1	1	90	3	27	26				no	no	yes	no	no	no	no	no	no	no	no	no	no	no	no		no	no	no	yes	no	no	no	no	3/3	2.5	2	2	0.5	2.25	9.25	moderate	0	0	0	1	0.75	1.75	possible AD	II
BANN0351	1	1	70	2.33						no	no	yes	no	no	no	no	no	no	no	no	no	no	no	no		no	yes	no	no	no	no	no	no	3/3	0	0	0	0	0	0	zero	0	0	0	1.5	0.5	2	not AD	II
BANN0413	1	1	72	2				17.5	1	no	no	yes	no	no	no	no	no	no	no	no	no	no	no	no		no	no	no	no	no	no	yes	no	3/3	0	0	0	0	0	0	zero	0	0	0	0.75	0	0.75	not AD	I
BANN0417	1	1	83	2	25	30				no	no	yes	no	no	no	no	no	no	no	no	no	no	no	no		yes	yes	no	yes	no	no	no	no	2/3	0	0	0	0	0	0	zero	0	0.25	0	2	2	4.25	not AD	III
BANN0437	1	2	82	2.25	0	7		65	9	no	yes	yes	no	no	no	no	no	no	no	no	no	no	no	no	no	yes	no	yes	yes	no	no	no	no	3/3	1	0.5	2.5	0	0.5	4.5	moderate	0	0.5	0	2.5	2.5	5.5		III
BANN0438	1	2	83	4.83	29	1		19	0	yes	no	no	no	no	no	no	no	no	no	no	no	no	no	no	no	no	no	no	yes	no	no	no	no	2/2	2.5	2.5	3	0.5	1.5	10	moderate	0	0	0	1	0.5	1.5		II
BANN0517	1	2	84	2	21	55	39.5		14	no	no	yes	no	no	no	no	no	no	no	no	no	no	no	no		no	yes	no	no	no	no	no	no	3/3	0	1	0	0	1	2	zero	0	0	0	1	0.5	1.5	not AD	II
BANN0526	1	1	73	7.16					2	no	no	yes	no	no	no	no	no	no	no	no	no	no	no	no		no	no	no	no	no	no	no	no	3/3	0	0	0	0	0	0	zero	0	0	0	1	0	1	not AD	II
BANN0560	1	1	72	3.5	25	32	31.5		9	no	no	yes	no	no	no	no	no	no	no	no	no	no	yes	no		no	yes	no	no	no	no	no	no	2/3	0	0	0	0	0	0	zero	0	0	0	2.5	0.5	3	not AD	II
BANN0621	1	1	73	2.5	30	11		4	1	yes	no	no	no	no	no	no	no	no	no	no	no	no	no	no	no	no	no	no	no	no	no	no	no	2/3	1	2	0.5	0	2	5.5	sparse	0	0	0	2	1	3	Criteria not met	II
BANN0701	1	1	63	18.5	27	17		45.5	20	no	no	yes	no	no	no	no	no	no	no	no	no	no	yes	no		yes	yes	no	no	no	no	no	no	3/3	0	0	0	0	0	0	zero	0	0	0	1	1	2	not AD	II
BANN0874	1	2	79	3.16	29	9	38		8	no	no	yes	no	no	no	no	no	no	no	no	no	no	no	no		no	no	no	yes	no	no	no	no	3/3	1.5	2	1.5	0	2.5	7.5	sparse	0	0.5	0	2	1	3.5	not AD	II
BANN0912	1	1	90	2.75	26	6		17	6	no	no	yes	no	no	no	no	no	no	no	no	no	no	yes	no		no	no	no	yes	no	no	no	no	3/3	0	0	0	0	0	0	sparse	0	0.5	0	2.5	2	5		III
BANN0919	1	1	81	4	19	2		71	1	no	no	yes	no	no	no	no	no	no	no	no	no	no	yes	no		no	yes	no	yes	no	no	no	no	2/3	0	0	0	0	0	0	zero	0.5	0.5	0.5	3	3	7.5	not AD	III
BANN0950	1	1	53	3.66						yes	no	no	no	no	no	no	no	no	no	no	no	no	no	no		no	no	no	no	no	no	no	no	3/3	0	0	0	0	0	0	zero	0	0	0	0.5	0.5	1	not AD	I
BANN1028	1	1	75	2.33			17		20	no	no	yes	no	no	no	no	no	no	no	no	no	no	no	no		yes	no	no	no	yes	no	no	no	3/3	0	0	0	0	0	0	zero	0	0	0	2.5	1	3.5	not AD	II
BANN1030	1	1	78	3.16	24	9	51		9	no	no	yes	no	no	no	no	no	no	no	no	no	no	yes	undx		no	yes	no	yes	no	no	no	no	2/3	0	0	0	0	0	0	zero	0	0.5	0	3	3	6.5	not AD	IV
BANN1037	1	2	84	5			28		10	no	no	yes	no	no	no	no	no	no	no	no	no	no	no	no		no	no	no	no	no	no	no	no	3/3	0	0	0	0	0	0	zero	0	0.5	0	3	2	5.5	not AD	IV
BANN1039	1	1	93	3	30	79		13	61	yes	no	no	no	no	no	no	no	no	no	no	no	no	no	no	no	yes	no	no	no	no	no	no	no	3/3	0	0	0	0	0	0	zero	0	0	0	0.5	0.5	1	not AD	I
BANN1063	1	1	79	3	29	6		3	3	yes	no	no	no	no	no	no	no	no	no	no	no	no	no	no	no	yes	no	no	no	no	no	no	no	3/3	0	0	0	0	0	0	zero	0	0	0	1.5	1	2.5	not AD	II
BANN1070	1	1	74	3.25						yes	no	no	no	no	no	no	no	no	no	no	no	no	no	no		no	no	no	no	no	no	no	no	2/3	0	0	0	0	0	0	zero	0	0	0	1	1	2	not AD	I
BANN1083	1	1	85	2.75						no	no	yes	no	no	no	no	no	no	no	no	no	no	yes	no		yes	no	no	no	yes	no	no	no	3/4	0	0	0	0	0	0	zero	0	0	0	3	2.5	5.5	Criteria not met	IV
BANN1089	1	2	80	3.25	27	15	12		16	no	no	yes	no	no	no	no	no	no	no	no	no	no	no	no		yes	no	no	yes	yes	no	no	no	3/4	3	3	3	1	1	11	frequent	0	1	0	3	3	7	possible AD	IV
BANN1170	1	1	80	2.42	19	6		40	5	no	no	yes	no	no	no	no	no	no	no	no	no	no	no	no		no	yes	no	no	no	no	no	no	2/3	0	0	0	0	0	0	zero	0	0.5	0	2.5	2	5	Criteria not met	IV
BANN1201	1	1	85	5.42	19	23		59	23	no	no	yes	no	no	no	no	no	no	no	no	no	no	no	no		yes	yes	no	yes	no	no	no	no	3/3	0.5	2	0.5	0	1.5	4.5	sparse	0	0.5	0	3	2.5	6	possible AD	IV
BANN1234	1	1	74	3.42	20	9		66	9	no	no	yes	no	no	no	no	no	no	no	no	no	no	no	no		yes	yes	no	no	no	no	no	no	3/3	1	1	0	0	0.5	2.5	moderate	0	0	0	2.5	1.5	4	probable AD	II
BANN1235	1	1	73	8	26	5		41	5	no	no	yes	no	no	no	no	no	no	no	no	no	no	no	no		no	no	no	no	yes	no	no	no	3/3	0	0	0	0			zero	0	0	0		3		Criteria not met	IV
BANN1242	1	1	69	3.37	24	4		45	4	no	no	yes	no	no	no	no	no	no	no	no	no	no	no	no		no	yes	no	no	no	no	no	no	3/3	2.5	3	1.5	0	2.5	9.5	sparse	0	0	0	1.5	0.5	2	possible AD	II
BANN1256	1	2	70	4.42	27	5		48	5	no	no	yes	no	no	no	no	no	no	no	no	no	no	yes	no		no	yes	no	no	no	no	no	no	3/3	0.5	0.5	0.5	0	0	1.5	sparse	0	0	0	0.5	0.5	1	Criteria not met	I
BANN1311	1	1	81	3.62						no	no	yes	no	no	no	no	no	no	no	no	no	no	yes	no		yes	yes	no	no	no	no	no	no	3/3	0	0	0	0	0	0	zero	0	0.5	0	1.5	1	3	Criteria not met	III
BANN1317	1	1	83	3	29	4		39.5	4	no	no	yes	no	no	no	no	no	no	no	no	no	no	no	no		yes	no	no	no	no	no	no	no	4/4	0	0	0	0	0	0	zero	0	1.5	0	3	2.5	7	Criteria not met	IV
BANN1329	1	1	90	2.25	29	23		8	23	no	no	yes	no	no	no	no	no	no	no	no	no	no	yes	no		no	no	no	yes	no	no	no	no	3/3	2	2	1.5	1	2	8.5	frequent	0	0.5	0	2.5	1.5	4.5	possible AD	IV
BANN1340	1	1	73	4.12						yes	no	no	no	no	no	no	no	no	no	no	no	no	no	no		no	no	no	no	no	no	no	no	3/3	0	0	0	0	0	0	zero	0	0	0	1.5	0.75	2.25	Criteria not met	II
BANN1344	1	2	88	4	27	1		45	2	no	no	yes	no	no	no	no	no	no	no	no	no	no	no	no		yes	no	no	no	yes	no	no	no	3/3	0	0.5	0	0	0	0.5	zero	0	1	0	3	2.5	6.5	Criteria not met	IV
BANN1349	1	2	75	2.5	28	4		5	5	yes	no	no	no	no	no	no	no	no	no	no	no	no	no	no		no	no	no	no	no	no	no	no	3/3	0	0	0	0	0	0	zero	0	0	0	1.5	1	2.5	Criteria not met	II
BANN1352	1	2	80	3.47	19	19		12	19	no	no	yes	no	no	no	no	no	no	no	no	no	no	no	no		yes	no	no	yes	yes	no	no	no	3/3	3	3	3	1	3	13	frequent	0	0.5	0	3	1.5	5	possible AD	III
BANN1404	1	1	78	3.7	25	14		40	14	no	no	yes	no	no	no	no	no	no	no	no	no	no	no	no		no	no	no	yes	yes	no	no	no	3/3	3	3	3	2	2.5	13.5	frequent	0	1	0	3	2	6	possible AD	IV
BANN1412	1	1	82	4.25	14	11		58	12	no	no	yes	no	no	no	no	no	no	no	no	no	no	no	undx	undx	no	yes	no	no	no	no	no	no	2/3	0	0	0	0	0	0	zero	0	0.5	0	2.5	2	5	Criteria not met	III
BANN1504	1	2	72	3.58	23	22		72	8	no	no	yes	no	no	no	no	no	no	no	no	no	no	no	undx	undx	no	yes	no	no	no	no	no	no	2/3	2	2.5	2	1	2.5	10	moderate	0	0	0	2	0	2	probable AD	II
BANN1506	1	1	79	5.07			20		2	no	no	yes	no	no	no	no	no	no	no	no	no	no	no	undx	undx	no	yes	no	no	no	no	no	no		0	0	0	0	0	0	zero	0.5	2	0	3	3	8.5	Criteria not met	IV
BANN1546	1	2	82	2.07	29	11		1	13	yes	no	no	no	no	no	no	no	no	no	no	no	no	no	undx	undx	no	no	no	yes	no	no	no	no	2/3	0	1	0	0	0	1	sparse	0	0	0	1	0.5	1.5	Criteria not met	I
BANN1554	1	1	85	3.97	23	9		40	24	no	no	yes	no	no	no	no	no	no	no	no	no	no	no	undx	undx	no	yes	no	no	no	no	no	no	3/3	0	0	0	0	0	0	zero	0	0.5	0	2.5	2	5	Criteria not met	III
BANN1560	1	1	82	3.33	30	15				yes	no	no	no	no	no	no	no	no	no	no	no	no	no	no	no	no	no	no	no	no	no	no	no	3/3	0	0	0	0	0	0	zero	0	0.5	0	1.5	1	3	Criteria not met	II
BANN1569	1	1	79	2.5	29	3	30		3	no	no	yes	no	no	no	no	no	no	no	no	no	no	no	undx	undx	yes	no	no	no	yes	no	no	no	3/3	3	3	2.5	1.5	3	13	frequent	0	0	0	1.5	0.5	2	possible AD	I
BANN1570	1	1	73	5.87	28	8				no	no	yes	no	no	no	no	no	no	no	no	no	no	yes	undx	undx	yes	no	no	yes	yes	no	no	no	3/4	2.5	1.5	1	0	1.5	6.5	frequent	0.5	1.5	0	3	2	7	possible AD	IV
BANN1584	1	1	81	2.38	26	11		50	11	no	no	yes	no	no	no	no	no	no	no	no	no	no	no	undx	undx	no	no	no	no	yes	no	no	no	3/3	3	3	3	2	2.5	13.5	frequent	0.5	0.5	0	2.5	2	5.5	possible AD	IV
BANN1614	1	1	80	2.6	23	31		30	29	no	no	yes	no	no	no	no	no	no	no	no	no	no	no	undx	undx	no	no	no	yes	yes	no	no	no	3/3	0	0	0	0	0	0	sparse	0	1	0	3	3	7	Criteria not met	IV
BANN1623	1	1	78	3.3	27	14		49	12	no	no	yes	no	no	no	no	no	no	no	no	no	no	no	undx	undx	no	no	no	no	yes	no	no	no	2/3	0	0	0	0	0	0	zero	0.5	0.5	0.5	2.5	2	6	Criteria not met	III
BANN1632	1	1	79	4.3	28	17		0	16	yes	no	no	no	no	no	no	no	no	no	no	no	no	no	undx	undx	yes	no	no	no	no	no	no	no	2/3	0	0	0	0	0	0	zero	0	0	0	0.5	0.5	1	Criteria not met	II
BANN1637	1	1	70	3.9						no	no	yes	no	no	no	no	no	no	no	no	no	no	no	undx	undx	no	no	no	no	yes	no	no	no	3/3	3	3	3	2	2.5	13.5	frequent	0.5	0.5	0	1.5	0.5	3	possible AD	II
BANN1639	1	1	70	4.12	13	4		63	4	no	no	yes	no	no	no	no	no	no	no	no	no	no	no	undx	undx	yes	yes	no	no	no	no	yes	no	2/3	0	2	0.5	0	2	4.5	sparse	0.5	1	0	2.5	2	6	possible AD	IV
BANN1644	1	1	92	2.42	29	18		33	2	no	no	yes	no	no	no	no	no	no	no	no	no	no	no	undx	undx	yes	no	no	yes	yes	no	no	no	3/3	0	0	0.5	0	0	0.5	sparse	0	1.5	0	3	2.5	7	Criteria not met	IV
BANN1647	1	1	83	2.47	15	7		72	7	no	no	yes	no	no	no	no	no	no	no	no	no	no	no	undx	undx	no	no	no	no	no	no	no	no	3/3	0	0	0	0	0	0	zero	0	1	0	2.5	2	5.5	Criteria not met	IV
BANN1719	1	2	53	3.95						yes	no	no	no	no	no	no	no	no	no	no	no	no	no	undx	undx	no	no	no	no	no	no	no	no	3/3	0.5	2.5	1	0	2	6	zero	0.5	0.5	0	1	0	2	Criteria not met	II
BANN1737	1	2	52	4.67						yes	no	no	no	no	no	no	no	no	no	no	no	no	no	undx	undx	no	no	no	no	no	no	no	no	3/3	0	0	0	0	0	0	zero	0	0	0	0.5	0	0.5	Criteria not met	I
BANN1747	1	1	90	5.23	29	19		19	19	no	no	yes	no	no	no	no	no	no	no	no	no	no	no	undx	undx	yes	no	no	yes	no	no	no	no	3/3	2	0.5	0.5	0	0.5	3.5	frequent	0	0.5	0	2.5	2	5		III
BANN1750	1	1	90	3.41	27	54		8	54	yes	no	no	no	no	no	no	no	no	no	no	no	no	no	undx	undx	no	no	no	no	no	no	no	no	3/3	0.5	0	0	0	0	0.5	sparse	0	0	0	1	0.5	1.5	Criteria not met	I
BANN1756	1	1	79	3.17	29	48		22	48	no	no	yes	no	no	no	no	no	no	no	no	no	no	no	undx	undx	no	yes	no	no	no	no	no	no	3/3	0	0	0	0	0	0	zero	0	0.5	0	3	3	6.5	Criteria not met	IV
BANN1805	1	1	84	3	25	23		1	23	no	no	yes	no	no	no	no	no	no	no	no	no	no	no	undx	undx	no	no	no	no	yes	no	no	no	3/3	0	0	0	0	0	0	zero	0	0.5	0	3	3	6.5	Criteria not met	III
BANN1809	1	1	83	2.66	24	69				no	no	yes	no	no	no	no	no	no	no	no	no	no	yes	undx	undx	no	yes	no	yes	no	no	no	no	3/3	0.5	0	0.5	0	0	1	sparse	0	0.5	0	3	3	6.5	possible AD	IV
BANN1812	1	2	71	3.08	10	98	80		1	no	no	yes	no	no	no	no	no	no	no	no	no	no	no	undx	undx	yes	no	no	no	no	no	no	no	3/3	0.5	0.5	0.5	0	0	1.5	sparse	0	0.5	0	2.5	2.5	5.5	Criteria not met	III
BANN1814	1	1	81	4.92	10	10		47	11	no	no	yes	no	no	no	no	no	no	no	no	no	no	no	undx	undx	no	yes	no	no	no	no	no	no	3/4	0	0	0	0	0	0	zero	0	0	0	2.5	1.5	4	Criteria not met	III
BANN1827	1	1	89	4.18	26	16		31	16	no	no	yes	no	no	no	no	no	no	no	no	no	no	no	undx	undx	yes	no	no	no	yes	no	no	no	3/3	0.5	0.5	1	0.5	1.5	4	frequent	0	0.5	0	2.5	1.5	4.5	possible AD	III
BANN1830	1	2	83	3.15	25	2		40	2	no	no	yes	no	no	no	no	no	no	no	no	no	no	no	undx	undx	no	no	no	yes	yes	no	no	no	3/3	0	0	0	0	0	0	sparse	0	0.5	0	2	1	3.5	Criteria not met	III
BANN1833	1	1	76	3.3	26	10		42	10	no	no	yes	no	no	no	no	no	no	no	no	no	no	no	undx	undx	yes	yes	no	no	no	no	no	no	2/3	0	0	0	0	0	0	zero	0	0.5	0.5	2.5	2	5.5	Criteria not met	III
BANN1839	1	2	86	3.87	25	5				no	no	yes	no	no	no	no	no	no	no	no	no	no	no	undx	undx	no	yes	no	no	no	no	no	no	3/3	0	0	0	0	0	0	zero	0	0.5	0	3	3	6.5	Criteria not met	III
BANN1851	1	1	87	3.15	27	27		53	27	no	no	yes	no	no	no	no	no	no	no	no	no	no	no	undx	undx	yes	no	no	yes	no	no	no	no	3/3	3	2.5	2.5	0	2.5	10.5	frequent	0	0.5	0	2.5	2	5	possible AD	IV
BANN1858	1	1	75	3.66	29	10	28		7	no	no	yes	no	no	no	no	no	no	no	no	no	no	yes	undx	undx	yes	no	no	no	no	no	no	no	3/3	0	2	0.5	0	0	2.5	sparse	0	0.5	0	2.5	2.5	5.5	Criteria not met	IV
BANN1864	99	1	72	4.6	29	18				yes	no	no	no	no	no	no	no	no	no	no	no	no	no	undx	undx	no	no	no	yes	no	no	no	no	3/3	0	0	0	0	0	0	zero	0	0	0	0.5	0.5	1	Criteria not met	I
BANN1865	1	1	80	4.37	13	29	59		2	no	no	yes	no	no	no	no	no	no	no	no	no	no	no	undx	undx	no	yes	no	yes	no	no	no	no	3/3	0.5	0	0	0	0	0.5	sparse	0	0.5	0.5	3	1.5	5.5	Criteria not met	III
BANN1872	1	2	81	4.25	28	60	32		60	no	no	yes	no	no	no	no	no	no	no	no	no	no	no	undx	undx	yes	no	no	no	no	no	no	no	3/3	0	0	0	0	0	0	zero	0	0.5	0	2	1.5	4	Criteria not met	III
BANN1902	1	1	73	3.5						no	no	yes	no	no	no	no	no	no	no	no	no	no	no	no	no	no	yes	no	yes	no	no	no	no	3/4	0	0	0	0	0	0	zero	0	0.5	0	2.5	1.5	4.5	Criteria not met	II
BANN1921	1	1	82	3.93	23	49		18	39	no	no	yes	no	no	no	no	no	no	no	no	no	no	yes	no	no	yes	yes	no	no	no	no	no	no	3/3	0	0	0	0	0	0	zero	0	1.5	0	3	3	7.5	Criteria not met	IV
BANN1957	1	1	60	3.83						no	no	yes	no	no	no	no	no	no	no	no	no	no	no	no	yes	yes	yes	no	no	no	no	no	no	3/3	0	0	0	0	0	0	zero	0	0.5	0	2.5	2	5	Criteria not met	III
BANN1959	1	1	84	4.07	26	69		34	69	no	no	yes	no	no	no	no	no	no	no	no	no	no	no	no	yes	yes	yes	no	no	no	no	no	no	3/3	0	0	0	0	0	0	zero	0	0.5	0	3	2.5	6	Criteria not met	IV
BANN1973	1	1	84	3.72	17	32		27	42	no	no	yes	no	no	no	no	no	no	no	no	no	no	yes	no	no	no	yes	no	no	no	no	no	no	3/3	0	0	0	0	0	0	zero	0	0.5	0	3	2.5	6	Criteria not met	IV
BANN2003	1	1	72	2.65	19	12		42	12	no	no	yes	no	no	no	no	no	no	no	no	no	no	no	no	no	no	yes	no	no	no	no	no	no	3/3	0.5	0	1	1	0.5	3	moderate	0	0	0	2.5	1	3.5	possible AD	III
BANN2005	1	1	85	4	28	38		34	40	no	no	yes	no	no	no	no	no	no	no	no	no	no	no	no	no	no	yes	no	no	no	no	no	no	3/3	0	0	0	0	0	0	zero	0.5	0.5	0.5	3	3	7.5	Criteria not met	IV
BANN2038	1	1	80	3.67	25	14	46		14	no	no	yes	no	no	no	no	no	no	no	no	no	no	no	no	yes	no	yes	no	no	no	no	no	no	3/3	0.5	0	0.5	0	1	2	sparse	0.5	0	0	0.5	0.5	1.5		II
BANN2057	1	1	81	4.58	28	8		4	8	yes	no	no	no	no	no	no	no	no	no	no	no	no	no	no	no	no	no	no	no	no	no	no	no	3/3	0	0	0	0	0	0	zero	0	0.5	0	1.5	0.5	2.5		II
BANN2103	1	1	78	4.17	20	12	43		12	no	no	yes	no	no	no	no	no	no	no	no	no	no	no	no	no	no	yes	no	no	no	no	no	no	2/3	0	0	0	0	0	0	zero	0	0.5	0	2	1	3.5		III
BANN2118	1	2	84	5	29	18		36	18	no	no	yes	no	no	no	no	no	no	no	no	no	no	no	no	no	yes	no	no	no	yes	no	no	no	3/3	1.5	1.5	2	0	0.5	5.5	frequent	0	0.5	0	2.5	2.5	5.5		IV
BANN2149	1	1	75	3.21	21	22	30		8	no	no	yes	no	no	no	no	no	no	no	no	no	no	no	no	no	yes	yes	no	yes	no	no	no	no		0	0	0	0	0	0	zero	0.5	0.5	0	2	1	4		III
BANN9702	1	1	81	2.75						yes	no	no	no	no	no	no	no	no	no	no	no	no	no	no		no	no	no	no	no	no	no	no	3/3	0	0	0	0	0	0	zero	0	0.5	0	1	1	2.5	not AD	I
BANN9902	1	2	70	2						yes	no	no	no	no	no	no	no	no	no	no	no	no	no	no		no	no	no	yes	no	no	no	no	4/4	1.5	2	2	1	1.75	8.25	sparse	0	0	0	0	0	0	not AD	I
BANN9917	1	2	83	12	22	30	31		15	no	no	yes	no	no	no	no	no	no	no	no	no	no	no	no		no	no	no	yes	no	no	no	no	3/3	0.5	0	1	0	0	1.5	sparse	0	0.5	0	2.25	1.5	4.25	not AD	III
BANN9926	1	2	79	6			16.5		27	no	no	yes	no	no	no	no	no	no	no	no	no	no	yes	no		no	yes	no	no	no	no	no	no	3/3	0	1.75	1	0	0	2.75	sparse	0	0.75	0	1	1.5	3.25	possible AD	II
BANN9938	1	2	78	1.75			26.5		9	no	no	yes	no	no	no	no	no	no	no	no	no	no	yes	no		no	no	no	no	no	no	no	no	3/3	0	0	0	0	0	0	zero	0	0.5	0	2.5	2.5	5.5	not AD	III
[truncated: 25 more columns]

## Sheet: SupTable2 DE_GEX
Supplementary Table 2
This page of the table shows the differentially expressed genes for all cell types tested
Row Explanation
Each row represents a gene that was found to be differential expressed
Column Explanations
avg_logFC - average calcuated log fold change (PD vs nd)
logCPM - log2-transformed counts per million (CPM)
LR - likelihood ratio statistic
p_val - significance level derived from LR
p_val_adj - adjusted pvalue
gene - gene tested
cell_type - cell type tested
covariates_included - covariatees included for test
avg_logFC	logCPM	LR	p_val	p_val_adj	gene	cell_type	covariates_included
-1.96785	0.991223	35.6268	2.38979e-09	6.05094e-05	GPX3	Astrocyte	none
-1.09041	6.01363	33.9761	5.5792e-09	7.06326e-05	PCLO	Astrocyte	none
-0.963737	3.82211	29.5334	5.49621e-08	0.000374791	ARRDC4	Astrocyte	none
-0.898789	4.13299	29.3891	5.92087e-08	0.000374791	ARSG	Astrocyte	none
-0.755948	-0.0854806	28.5415	9.17106e-08	0.000464422	FAM178B	Astrocyte	none
-0.672581	2.62993	27.2526	1.78537e-07	0.000753428	LETM2	Astrocyte	none
-0.43016	5.0815	26.6715	2.4115e-07	0.000872274	NUDT16-DT	Astrocyte	none
1.00214	3.81353	25.7145	3.95847e-07	0.00125285	MGAT5B	Astrocyte	none
-0.932345	1.97544	24.5359	7.29371e-07	0.0018114	LINC00658	Astrocyte	none
-1.22045	4.81754	24.4953	7.44929e-07	0.0018114	SCN1A	Astrocyte	none
-1.24471	0.990416	24.3896	7.86942e-07	0.0018114	FBLN5	Astrocyte	none
0.511002	3.3718	23.4781	1.26346e-06	0.00266591	HCFC1	Astrocyte	none
-1.24803	2.24042	23.2571	1.41726e-06	0.00268846	SLC16A6	Astrocyte	none
-0.788895	1.51927	23.1654	1.48651e-06	0.00268846	SLC16A14	Astrocyte	none
-0.372767	2.40226	22.9905	1.62806e-06	0.00274817	ZNF563	Astrocyte	none
0.892489	1.05306	22.4357	2.173e-06	0.00334337	FBXL19-AS1	Astrocyte	none
-1.08711	4.34158	22.2379	2.40871e-06	0.00334337	LMOD1	Astrocyte	none
-0.360888	5.73379	22.1679	2.49814e-06	0.00334337	TMEM50B	Astrocyte	none
-0.69269	4.0047	22.1597	2.50885e-06	0.00334337	ZNF441	Astrocyte	none
-0.417482	4.20758	21.7101	3.17122e-06	0.0039281	TATDN3	Astrocyte	none
-0.963988	0.346625	21.5437	3.45866e-06	0.0039281	LINC02674	Astrocyte	none
-1.06597	6.04971	21.5412	3.46299e-06	0.0039281	TXNIP	Astrocyte	none
-0.644454	3.25147	21.4839	3.56818e-06	0.0039281	THAP9-AS1	Astrocyte	none
0.39022	3.47517	21.3321	3.86214e-06	0.00407456	U2AF2	Astrocyte	none
-1.11539	1.78994	21.1911	4.15683e-06	0.00407674	LINC01605	Astrocyte	none
2.62142	-2.508	21.1077	4.34172e-06	0.00407674	CALML3-AS1	Astrocyte	none
-0.827349	2.20544	21.1053	4.34724e-06	0.00407674	MT-ATP8	Astrocyte	none
0.402515	4.83919	20.9175	4.79498e-06	0.00423146	SYNGAP1	Astrocyte	none
-0.612001	5.17739	20.8595	4.94227e-06	0.00423146	PRTG	Astrocyte	none
-0.681517	4.78819	20.8206	5.04371e-06	0.00423146	NCOA7	Astrocyte	none
1.99631	2.5586	20.716	5.32685e-06	0.00423146	AJAP1	Astrocyte	none
-0.633108	2.62278	20.6765	5.4379e-06	0.00423146	ZMIZ1-AS1	Astrocyte	none
-0.605903	4.84881	20.6438	5.53166e-06	0.00423146	ADAMTSL4-AS1	Astrocyte	none
-0.580042	3.14768	20.5366	5.85021e-06	0.00423146	PSMD14-DT	Astrocyte	none
-0.288768	4.77811	20.4388	6.15689e-06	0.00423146	TMEM116	Astrocyte	none
-1.11691	-1.43466	20.4362	6.16519e-06	0.00423146	PIRAT1	Astrocyte	none
-0.47173	3.98206	20.3828	6.33976e-06	0.00423146	TTF2	Astrocyte	none
-0.708394	0.878361	20.3795	6.35053e-06	0.00423146	PPEF1	Astrocyte	none
-0.520445	9.01883	20.3033	6.60879e-06	0.00428217	AQP4-AS1	Astrocyte	none
-1.06523	1.75548	20.2586	6.76488e-06	0.00428217	GABBR2	Astrocyte	none
-0.414256	4.05978	20.1845	7.03202e-06	0.0043427	NOL3	Astrocyte	none
-0.585017	4.04512	20.013	7.69159e-06	0.00463693	ZNF682	Astrocyte	none
0.584897	4.28496	19.8926	8.19162e-06	0.00482353	CLCN7	Astrocyte	none
0.410558	3.10772	19.82	8.50897e-06	0.00489653	BRPF3	Astrocyte	none
2.22072	-0.235658	19.3226	1.1039e-05	0.00621126	LINC01378	Astrocyte	none
-0.884075	1.80015	19.2753	1.13162e-05	0.0062288	TMEM178A	Astrocyte	none
-1.26088	3.07352	19.192	1.18206e-05	0.00636804	MAP1LC3B2	Astrocyte	none
0.861307	2.92851	19.1365	1.21697e-05	0.00637398	PPP1R1A	Astrocyte	none
0.553615	3.52457	19.1107	1.23351e-05	0.00637398	MDGA1	Astrocyte	none
0.668688	3.43924	18.9978	1.30871e-05	0.00662731	ZNF219	Astrocyte	none
0.999779	6.19344	18.9417	1.34775e-05	0.00669118	SLC38A2	Astrocyte	none
-0.341188	4.53462	18.8281	1.43044e-05	0.00681555	ERV3-1	Astrocyte	none
1.19806	3.05042	18.7916	1.45806e-05	0.00681555	PLK5	Astrocyte	none
0.675511	3.78517	18.7341	1.5027e-05	0.00681555	MIR124-2HG	Astrocyte	none
-0.196407	6.5127	18.7301	1.50588e-05	0.00681555	NSUN6	Astrocyte	none
-0.772957	0.999178	18.7282	1.50739e-05	0.00681555	PODNL1	Astrocyte	none
0.330989	4.37326	18.5454	1.65907e-05	0.00736974	TOPORS	Astrocyte	none
-1.67766	-2.4608	18.4493	1.74485e-05	0.00761716	H19	Astrocyte	none
-0.423773	7.67246	18.3406	1.84726e-05	0.00792756	AP3B1	Astrocyte	none
1.1177	0.464319	18.2718	1.91519e-05	0.00807914	MRGPRF	Astrocyte	none
0.652405	2.13196	18.241	1.9464e-05	0.00807914	SPATA2L	Astrocyte	none
-1.19363	4.0678	18.2079	1.98057e-05	0.00808841	SORCS3	Astrocyte	none
0.494057	4.39395	17.8777	2.35563e-05	0.00931384	RNF41	Astrocyte	none
-0.450583	6.47485	17.8294	2.41625e-05	0.00931384	CCDC14	Astrocyte	none
-0.45257	7.25868	17.7721	2.49009e-05	0.00931384	CASC2	Astrocyte	none
1.17069	0.00127016	17.7136	2.5679e-05	0.00931384	LINC01134	Astrocyte	none
0.423085	2.49836	17.683	2.60949e-05	0.00931384	RNF166	Astrocyte	none
-1.02705	-0.36083	17.6827	2.60988e-05	0.00931384	ARAP3	Astrocyte	none
0.697112	1.04833	17.678	2.61635e-05	0.00931384	ADAMTSL5	Astrocyte	none
0.227549	5.94737	17.6559	2.64691e-05	0.00931384	NASP	Astrocyte	none
-0.537084	0.554581	17.6413	2.6673e-05	0.00931384	PRAM1	Astrocyte	none
-0.519773	7.8946	17.6338	2.67787e-05	0.00931384	USP38-DT	Astrocyte	none
-0.5537	6.40189	17.6285	2.68527e-05	0.00931384	TEX9	Astrocyte	none
-0.337896	7.98029	17.5544	2.79209e-05	0.00944476	SPATA6	Astrocyte	none
0.498733	5.94313	17.5506	2.79762e-05	0.00944476	LINC00298	Astrocyte	none
-1.307	0.362351	17.4836	2.89799e-05	0.00954232	NOX4	Astrocyte	none
0.608357	3.38417	17.4761	2.9094e-05	0.00954232	ZNF281	Astrocyte	none
2.39044	-2.31555	17.4565	2.93958e-05	0.00954232	TEX47	Astrocyte	none
-0.508796	3.7869	17.2904	3.20802e-05	0.0102819	SPTLC3	Astrocyte	none
-0.89262	0.0932162	17.1866	3.38815e-05	0.0107235	TRPC3	Astrocyte	none
0.635616	0.911942	17.0706	3.60153e-05	0.0112311	LEAP2	Astrocyte	none
1.61396	0.866137	17.0487	3.64337e-05	0.0112311	KCNG1	Astrocyte	none
-1.35466	0.566615	17.0289	3.68161e-05	0.0112311	GABRE	Astrocyte	none
0.282983	5.3137	16.9432	3.85142e-05	0.0116093	COQ9	Astrocyte	none
0.254881	4.02255	16.9108	3.91781e-05	0.0116705	CNOT11	Astrocyte	none
-0.392525	6.38028	16.873	3.99664e-05	0.0117669	EPM2A-DT	Astrocyte	none
-0.683949	0.104958	16.8027	4.14751e-05	0.0118436	MEIS1-AS3	Astrocyte	none
-1.09845	1.07702	16.7998	4.15376e-05	0.0118436	RBM20	Astrocyte	none
-0.599383	4.17495	16.7932	4.16829e-05	0.0118436	GSTO2	Astrocyte	none
0.394859	1.58671	16.7452	4.27499e-05	0.0118436	ZNF764	Astrocyte	none
-0.364639	1.95616	16.7317	4.30545e-05	0.0118436	NUDT16	Astrocyte	none
-0.444549	3.46994	16.7127	4.34892e-05	0.0118436	ZNF433	Astrocyte	none
0.786862	3.18795	16.697	4.38508e-05	0.0118436	CEACAM16-AS1	Astrocyte	none
1.4003	-1.14615	16.6735	4.43966e-05	0.0118436	H4C2	Astrocyte	none
1.33371	3.04874	16.6511	4.49237e-05	0.0118436	RYR2	Astrocyte	none
0.527102	3.41175	16.6377	4.52433e-05	0.0118436	COLGALT1	Astrocyte	none
-0.354093	2.91732	16.6323	4.53725e-05	0.0118436	DNAH1	Astrocyte	none
-0.59569	2.11028	16.5451	4.75061e-05	0.0120317	PROSER2-AS1	Astrocyte	none
2.33907	-1.18252	16.5323	4.78286e-05	0.0120317	MME	Astrocyte	none
0.734003	0.954101	16.5103	4.83861e-05	0.0120317	NT5DC2	Astrocyte	none
1.2293	5.94114	16.5078	4.84507e-05	0.0120317	MT1F	Astrocyte	none
0.996434	-0.0988598	16.5059	4.84995e-05	0.0120317	SGO1	Astrocyte	none
0.622321	3.00874	16.4886	4.8944e-05	0.0120317	PITRM1-AS1	Astrocyte	none
0.962483	3.11194	16.3739	5.19956e-05	0.0126558	PTMS	Astrocyte	none
0.465449	5.11612	16.3563	5.24824e-05	0.0126558	SLC17A5	Astrocyte	none
0.553516	0.660518	16.2491	5.55351e-05	0.013043	ZSCAN16	Astrocyte	none
-0.275691	4.0721	16.2418	5.57497e-05	0.013043	ZNF627	Astrocyte	none
0.748109	5.32301	16.2408	5.57795e-05	0.013043	FBXO2	Astrocyte	none
0.35796	4.31197	16.2283	5.61487e-05	0.013043	GRTP1	Astrocyte	none
-0.675713	0.551602	16.1972	5.70789e-05	0.0131385	PROSER2	Astrocyte	none
0.497603	3.55027	16.1701	5.79023e-05	0.013208	LINC01719	Astrocyte	none
-0.272465	5.12789	16.1272	5.92269e-05	0.0133895	EXOSC10	Astrocyte	none
-0.657588	3.56233	16.0885	6.04501e-05	0.0135451	ARRDC3-AS1	Astrocyte	none
-0.998125	4.93534	16.0545	6.15465e-05	0.0136698	PRR16	Astrocyte	none
-0.723776	7.16264	16.0122	6.29359e-05	0.0138569	C1QTNF7-AS1	Astrocyte	none
0.493331	2.80566	15.9603	6.46861e-05	0.0138776	AGRN	Astrocyte	none
0.827296	1.65744	15.9456	6.51903e-05	0.0138776	SPACA6-AS1	Astrocyte	none
-0.487457	6.94988	15.9294	6.5751e-05	0.0138776	CHD1-DT	Astrocyte	none
1.06779	5.15762	15.9275	6.5816e-05	0.0138776	SMTN	Astrocyte	none
-0.418593	6.91654	15.9236	6.59509e-05	0.0138776	CD47	Astrocyte	none
-0.486165	6.54708	15.9131	6.63189e-05	0.0138776	FTCDNL1	Astrocyte	none
-0.986198	1.32669	15.897	6.68863e-05	0.0138816	C2orf16	Astrocyte	none
-0.245022	5.76349	15.8359	6.90806e-05	0.0142205	TSEN2	Astrocyte	none
0.577264	0.535023	15.762	7.18324e-05	0.0145627	HCN3	Astrocyte	none
0.340845	4.29686	15.7604	7.18932e-05	0.0145627	INTS7	Astrocyte	none
0.397244	3.8988	15.6248	7.72336e-05	0.0155203	MAP3K10	Astrocyte	none
0.470202	4.17084	15.5885	7.87314e-05	0.0156967	DTX3	Astrocyte	none
0.502404	3.89193	15.5488	8.0401e-05	0.0159043	RBM48	Astrocyte	none
0.776292	1.27655	15.528	8.12911e-05	0.0159515	SHANK1	Astrocyte	none
-0.683524	0.557302	15.4957	8.26929e-05	0.0159515	RBPMS-AS1	Astrocyte	none
-1.1348	-0.460268	15.482	8.32938e-05	0.0159515	LINC02367	Astrocyte	none
-0.596067	0.559821	15.4807	8.33521e-05	0.0159515	FANCD2	Astrocyte	none
-0.777597	1.27799	15.4629	8.41389e-05	0.0159515	SP140L	Astrocyte	none
-0.699351	2.82866	15.4566	8.44197e-05	0.0159515	LINC02636	Astrocyte	none
-0.601049	7.82541	15.4407	8.51341e-05	0.0159674	MAOB	Astrocyte	none
-0.82278	2.15641	15.4045	8.67828e-05	0.0161569	CD200	Astrocyte	none
-0.634093	4.02862	15.2513	9.4112e-05	0.0172688	H2AZ1-DT	Astrocyte	none
0.29515	6.91218	15.2512	9.41192e-05	0.0172688	FZD3	Astrocyte	none
-0.492096	6.49341	15.2054	9.64256e-05	0.0175647	PSMG4	Astrocyte	none
0.66731	1.37003	15.1784	9.7816e-05	0.0176907	SIPA1	Astrocyte	none
-1.15908	-0.828629	15.1607	9.87387e-05	0.0177309	LINC02113	Astrocyte	none
0.796844	4.25914	15.1248	0.000100632	0.0179437	PCDH19	Astrocyte	none
0.718142	4.10843	15.1022	0.000101844	0.017959	RENBP	Astrocyte	none
-1.04385	0.543787	15.0968	0.000102136	0.017959	ACP3	Astrocyte	none
-0.952911	-0.760641	15.0649	0.000103875	0.0181387	PSG8-AS1	Astrocyte	none
-1.26001	3.50585	15.0137	0.000106736	0.0185106	CNTN5	Astrocyte	none
1.08758	1.00652	14.993	0.000107912	0.0185874	C1QL2	Astrocyte	none
0.631003	2.58467	14.9476	0.00011054	0.0188226	AMPD2	Astrocyte	none
-0.393431	6.40831	14.9437	0.000110765	0.0188226	ULK2	Astrocyte	none
-0.267816	5.0671	14.9095	0.000112795	0.0190398	DICER1-AS1	Astrocyte	none
0.51881	3.17349	14.8967	0.000113564	0.0190426	CPNE2	Astrocyte	none
0.442652	5.68592	14.8667	0.000115385	0.0192207	LARP7	Astrocyte	none
-0.221781	6.15702	14.829	0.000117713	0.0194804	PIP5K1A	Astrocyte	none
0.878983	1.35196	14.8035	0.000119311	0.0196167	LINC02123	Astrocyte	none
0.680763	2.37338	14.7371	0.000123593	0.0201137	PKDCC	Astrocyte	none
-0.511436	3.5163	14.732	0.000123923	0.0201137	ZNF763	Astrocyte	none
-1.01601	-2.02094	14.6886	0.00012681	0.0204512	HEMGN	Astrocyte	none
-0.778132	0.388765	14.6396	0.000130154	0.0206838	EDAR	Astrocyte	none
-0.908514	1.91857	14.6331	0.000130603	0.0206838	PSG11-AS1	Astrocyte	none
0.329942	3.32102	14.6316	0.000130703	0.0206838	CNOT3	Astrocyte	none
-0.275611	6.62879	14.5834	0.000134094	0.0210886	MTR	Astrocyte	none
0.369752	4.34532	14.5697	0.000135066	0.0211103	POGK	Astrocyte	none
-0.335154	3.40655	14.5411	0.000137132	0.0213017	TUBA1B-AS1	Astrocyte	none
-0.535656	0.693433	14.5176	0.000138859	0.0214178	EPCAM	Astrocyte	none
1.57591	-1.69366	14.4969	0.00014039	0.0214178	KCNT1	Astrocyte	none
-0.259771	2.99093	14.4965	0.000140417	0.0214178	SNIP1	Astrocyte	none
0.45736	8.66843	14.4778	0.00014182	0.0214428	DLC1	Astrocyte	none
0.270656	6.0128	14.4576	0.000143353	0.0214428	ZNF81	Astrocyte	none
0.600667	2.19775	14.4525	0.000143736	0.0214428	H2BC4	Astrocyte	none
-0.608864	5.90275	14.4495	0.000143968	0.0214428	PKIA-AS1	Astrocyte	none
1.69565	-0.781827	14.4365	0.000144965	0.0214649	CACNG3	Astrocyte	none
1.16173	2.20921	14.3456	0.000152137	0.022396	LAMB4	Astrocyte	none
-0.85034	3.31443	14.3117	0.000154902	0.0226713	ABCA5	Astrocyte	none
-0.332474	7.19907	14.2848	0.000157127	0.0228599	TRPC1	Astrocyte	none
-0.279796	4.25797	14.2744	0.000157997	0.0228599	CWF19L1	Astrocyte	none
-0.729397	3.33907	14.255	0.000159633	0.0229654	LINC00504	Astrocyte	none
0.755388	-0.295661	14.2421	0.000160733	0.022993	RFLNB	Astrocyte	none
0.551759	2.85644	14.2111	0.000163403	0.0230821	VASP	Astrocyte	none
0.460598	4.71349	14.2055	0.000163889	0.0230821	CDK2AP1	Astrocyte	none
-1.1917	1.23481	14.2032	0.000164091	0.0230821	LINC02652	Astrocyte	none
-0.385947	7.55299	14.1729	0.000166757	0.0232007	ZMAT1	Astrocyte	none
0.537325	0.91804	14.1728	0.000166766	0.0232007	B9D2	Astrocyte	none
0.733854	1.2538	14.1496	0.000168833	0.0232319	KCNH2	Astrocyte	none
-0.927264	4.64517	14.1327	0.000170358	0.0232319	C1orf87	Astrocyte	none
-0.370626	5.61908	14.1252	0.000171037	0.0232319	LIPE-AS1	Astrocyte	none
1.31309	1.92771	14.1143	0.000172027	0.0232319	ZNF385B	Astrocyte	none
-0.208531	5.22754	14.0951	0.000173795	0.0232319	PARP4	Astrocyte	none
-1.01632	-1.72587	14.0931	0.000173982	0.0232319	TMEM105	Astrocyte	none
0.740769	1.12916	14.0926	0.000174027	0.0232319	KLHL17	Astrocyte	none
-0.887091	3.87424	14.0893	0.000174331	0.0232319	LINC00173	Astrocyte	none
0.466946	2.78603	14.0561	0.000177434	0.0235216	MAZ	Astrocyte	none
0.33582	4.04697	14.0396	0.000179	0.0236056	USF2	Astrocyte	none
-0.811427	-1.40311	14.0253	0.000180369	0.0236629	MYBPC3	Astrocyte	none
-0.665726	2.29635	13.9886	0.000183918	0.0240042	LNCOC1	Astrocyte	none
-0.921329	0.214768	13.977	0.000185064	0.0240299	SULT1C2	Astrocyte	none
-1.33716	-0.735404	13.9342	0.000189319	0.024457	IFITM1	Astrocyte	none
1.44571	2.26557	13.885	0.000194346	0.0249788	SLC35F3	Astrocyte	none
1.23164	-1.66843	13.8362	0.000199452	0.0255056	LINC01789	Astrocyte	none
-0.576925	5.16593	13.7547	0.0002083	0.0265033	CFAP221	Astrocyte	none
0.409077	2.17062	13.7283	0.000211243	0.0267434	EXOC8	Astrocyte	none
0.467514	3.23598	13.7118	0.000213116	0.026821	RANBP3-DT	Astrocyte	none
0.774928	3.82431	13.6976	0.000214732	0.026821	RASSF3	Astrocyte	none
0.412205	4.04323	13.6944	0.000215099	0.026821	GDF11	Astrocyte	none
0.576574	1.88393	13.6736	0.000217488	0.026821	BMP2K-DT	Astrocyte	none
-0.644363	2.804	13.6702	0.000217884	0.026821	GOLGA8M	Astrocyte	none
1.93821	0.336941	13.6525	0.000219943	0.026821	MSC-AS1	Astrocyte	none
0.377828	3.00978	13.6493	0.000220324	0.026821	ZSWIM9	Astrocyte	none
-0.307321	6.40083	13.6492	0.00022033	0.026821	LINC00174	Astrocyte	none
0.21677	4.19412	13.63	0.000222598	0.0268774	YPEL5	Astrocyte	none
-0.212011	4.85591	13.6273	0.000222917	0.0268774	RNF4	Astrocyte	none
-0.272458	5.19707	13.6077	0.000225265	0.0269143	TBC1D2B	Astrocyte	none
1.15124	1.33556	13.607	0.000225349	0.0269143	AK5	Astrocyte	none
-0.717195	1.48449	13.5976	0.000226479	0.0269223	LINC01908	Astrocyte	none
0.53701	3.63662	13.5668	0.000230219	0.0271832	LTV1	Astrocyte	none
-1.14725	-1.63447	13.5619	0.000230821	0.0271832	LINC02625	Astrocyte	none
-1.01667	3.77034	13.5506	0.000232212	0.0272155	SCN1A-AS1	Astrocyte	none
1.27953	7.0593	13.5423	0.000233245	0.0272155	MT1G	Astrocyte	none
0.294274	3.65659	13.5021	0.000238299	0.0276777	KMT2B	Astrocyte	none
-0.978406	4.08164	13.4694	0.000242484	0.0280351	RANBP17	Astrocyte	none
-0.487715	6.77346	13.4354	0.000246922	0.0283126	ZRANB2-DT	Astrocyte	none
-0.356471	6.13017	13.4321	0.000247354	0.0283126	ZNF736	Astrocyte	none
0.457257	3.14432	13.4254	0.000248239	0.0283126	TOP3B	Astrocyte	none
-1.19065	-0.193388	13.3803	0.000254281	0.0288145	XACT	Astrocyte	none
1.52344	-0.862989	13.3756	0.000254915	0.0288145	HTR4	Astrocyte	none
0.490575	6.41517	13.3339	0.000260647	0.0293315	TMEM184B	Astrocyte	none
-0.443975	6.67113	13.3222	0.000262284	0.0293851	ITGB4	Astrocyte	none
-0.605822	5.06821	13.3138	0.000263458	0.0293866	PLAGL1	Astrocyte	none
0.381589	3.76696	13.2933	0.000266363	0.0295084	PHF1	Astrocyte	none
-0.692891	1.26334	13.2896	0.000266881	0.0295084	WFDC10B	Astrocyte	none
-0.75062	3.69105	13.2592	0.000271245	0.0296655	CCDC122	Astrocyte	none
-0.806475	-0.218278	13.2573	0.00027152	0.0296655	CES4A	Astrocyte	none
0.431676	4.80359	13.2553	0.000271816	0.0296655	CASKIN1	Astrocyte	none
-0.636641	1.23964	13.2461	0.000273143	0.0296823	LINC01829	Astrocyte	none
-0.651445	3.8416	13.2021	0.000279635	0.0301291	SYTL2	Astrocyte	none
0.235201	5.29287	13.2021	0.000279635	0.0301291	TMX1	Astrocyte	none
0.213441	4.06878	13.1835	0.000282428	0.0303012	RPP30	Astrocyte	none
0.712345	1.42182	13.1475	0.000287897	0.0307576	MLANA	Astrocyte	none
-0.334149	4.45282	13.1368	0.000289549	0.0308041	PLIN2	Astrocyte	none
0.583249	1.81885	13.1194	0.000292255	0.0309619	LINC01485	Astrocyte	none
-0.255659	7.83382	13.1028	0.000294861	0.0310885	BABAM2	Astrocyte	none
-0.550858	3.20834	13.0945	0.000296169	0.0310885	CYP2U1-AS1	Astrocyte	none
-0.442332	2.0866	13.0877	0.000297235	0.0310885	MCM6	Astrocyte	none
-0.907264	-1.1619	13.0733	0.00029953	0.0310885	LINC02906	Astrocyte	none
-1.07651	1.12147	13.0538	0.000302677	0.0310885	NUP62CL	Astrocyte	none
0.625984	6.9119	13.0513	0.000303072	0.0310885	OLMALINC	Astrocyte	none
1.55012	-1.43261	13.0506	0.000303185	0.0310885	HRH2	Astrocyte	none
0.31612	2.1813	13.0494	0.000303389	0.0310885	TAF6	Astrocyte	none
0.278012	2.73567	13.0425	0.0003045	0.0310885	TCOF1	Astrocyte	none
0.694437	0.703474	13.028	0.00030687	0.0312046	EFNA2	Astrocyte	none
-0.276406	5.86194	12.9957	0.000312209	0.0316206	DENND6A	Astrocyte	none
0.538524	2.03576	12.9482	0.000320234	0.0321328	EHBP1L1	Astrocyte	none
0.486365	1.53326	12.9472	0.000320392	0.0321328	SMIM3	Astrocyte	none
0.323635	5.24208	12.9376	0.000322054	0.0321328	WDR6	Astrocyte	none
0.379631	4.57056	12.9359	0.000322343	0.0321328	ATF6B	Astrocyte	none
0.520925	5.11489	12.9039	0.000327896	0.0325581	PTOV1	Astrocyte	none
-0.457612	6.21922	12.8963	0.000329227	0.0325626	SLC13A3	Astrocyte	none
0.740511	4.99176	12.8781	0.000332445	0.032753	LINC01338	Astrocyte	none
-0.404079	5.83394	12.8505	0.00033739	0.0329011	ATF7IP2	Astrocyte	none
-0.391471	7.96371	12.8495	0.000337565	0.0329011	LINC01138	Astrocyte	none
-0.364966	5.71272	12.848	0.000337847	0.0329011	TOB1	Astrocyte	none
1.23199	4.4061	12.8245	0.000342102	0.0330871	MT1H	Astrocyte	none
-0.770558	5.35883	12.8231	0.00034237	0.0330871	TMEM72-AS1	Astrocyte	none
-1.62878	-2.45896	12.8054	0.000345612	0.0331792	MPZL2	Astrocyte	none
-1.71264	-2.74607	12.8024	0.00034618	0.0331792	LINC01046	Astrocyte	none
0.536729	5.15143	12.7966	0.000347255	0.0331792	KAT2A	Astrocyte	none
0.597206	4.58034	12.7726	0.000351743	0.0332959	GAREM2	Astrocyte	none
0.564072	2.71079	12.7696	0.000352296	0.0332959	PPP1R15B-AS1	Astrocyte	none
-0.316281	5.5519	12.7682	0.000352564	0.0332959	PAAF1	Astrocyte	none
0.24526	6.29876	12.762	0.000353737	0.0332959	G3BP1	Astrocyte	none
0.321526	5.06539	12.7547	0.000355124	0.0333027	PCCA-DT	Astrocyte	none
0.290227	6.22397	12.738	0.000358305	0.0334259	PTPRS	Astrocyte	none
-0.322584	5.41784	12.734	0.000359077	0.0334259	DNAJC27-AS1	Astrocyte	none
-0.730348	0.177715	12.7134	0.000363054	0.0335674	IFITM10	Astrocyte	none
0.615744	2.49296	12.7088	0.000363944	0.0335674	ABCA7	Astrocyte	none
0.458198	2.49671	12.6966	0.000366315	0.0335674	DGAT1	Astrocyte	none
-0.314161	4.79919	12.6882	0.000367961	0.0335674	UBE2Q2	Astrocyte	none
-0.504681	2.10693	12.6863	0.000368347	0.0335674	MYL3	Astrocyte	none
0.473342	4.51329	12.6852	0.000368552	0.0335674	EBF4	Astrocyte	none
1.77718	-0.579832	12.6609	0.000373391	0.0337957	LINC02822	Astrocyte	none
-0.306578	7.95238	12.6581	0.000373935	0.0337957	ZNF518A	Astrocyte	none
-0.459074	5.32584	12.6525	0.000375063	0.0337957	MCL1	Astrocyte	none
0.29244	4.26066	12.6459	0.000376399	0.0337958	ADGRL1	Astrocyte	none
-0.429082	6.62568	12.6275	0.000380117	0.0340091	FBN1	Astrocyte	none
-0.625563	4.0325	12.6179	0.000382076	0.034064	TRANK1	Astrocyte	none
0.325847	4.6809	12.6072	0.000384258	0.0341228	LINC00667	Astrocyte	none
0.345406	2.55959	12.6015	0.000385431	0.0341228	SLC4A2	Astrocyte	none
0.314913	3.48594	12.5667	0.000392684	0.034536	ACOX2	Astrocyte	none
-0.181511	6.07779	12.566	0.000392827	0.034536	NAA25	Astrocyte	none
-0.751819	4.19771	12.5357	0.000399251	0.0348477	DSCAS	Astrocyte	none
0.225707	3.80971	12.5264	0.000401234	0.0348477	THAP12	Astrocyte	none
-0.3602	6.46762	12.5255	0.000401441	0.0348477	BDNF-AS	Astrocyte	none
0.309112	4.97074	12.5234	0.000401877	0.0348477	ARHGEF40	Astrocyte	none
0.482885	3.87241	12.4984	0.000407301	0.035068	OLFM1	Astrocyte	none
0.45833	3.60767	12.4818	0.000410946	0.035068	MLF 2.00	Astrocyte	none
-0.563928	2.78463	12.4782	0.000411724	0.035068	ZBTB44-DT	Astrocyte	none
-0.500212	3.55096	12.4774	0.000411916	0.035068	SLC25A21	Astrocyte	none
-0.234448	4.29023	12.4742	0.000412606	0.035068	ZNF700	Astrocyte	none
-0.463662	0.169729	12.4723	0.000413027	0.035068	HMMR	Astrocyte	none
0.934965	7.41035	12.4674	0.000414112	0.035068	MRPS6	Astrocyte	none
0.414562	3.46716	12.4361	0.000421114	0.0355156	PRPF31	Astrocyte	none
0.225281	5.51648	12.4274	0.000423075	0.0355156	MTG1	Astrocyte	none
-0.389258	2.73955	12.4139	0.000426161	0.0355156	TFAP2E	Astrocyte	none
-1.62876	-1.66783	12.4049	0.000428212	0.0355156	NKX2-1	Astrocyte	none
-0.499825	2.82678	12.4045	0.00042831	0.0355156	SGK2	Astrocyte	none
0.613482	4.90467	12.3985	0.000429675	0.0355156	ILDR2	Astrocyte	none
0.871363	-0.549978	12.3964	0.000430163	0.0355156	TEX53	Astrocyte	none
-0.753988	5.38865	12.3906	0.000431509	0.0355156	DPYD	Astrocyte	none
-0.507556	0.0715261	12.3883	0.000432022	0.0355156	LINC02985	Astrocyte	none
0.354655	3.88937	12.3663	0.000437151	0.0358209	LZTS3	Astrocyte	none
-0.261352	3.89907	12.3502	0.000440943	0.035932	ZNF14	Astrocyte	none
-1.54813	-2.27691	12.3485	0.000441344	0.035932	LINC02508	Astrocyte	none
-0.492889	7.11459	12.3177	0.000448672	0.0364115	PLCE1	Astrocyte	none
0.281317	5.89229	12.311	0.000450304	0.036413	TRIM8	Astrocyte	none
0.838406	4.25577	12.3057	0.000451567	0.036413	FABP7	Astrocyte	none
-0.355869	6.83235	12.2818	0.000457394	0.0366767	NMD3	Astrocyte	none
0.378318	6.73101	12.2804	0.000457735	0.0366767	NR2F1	Astrocyte	none
-0.319321	6.01223	12.2728	0.000459616	0.0367113	ZNF44	Astrocyte	none
0.643146	-0.486753	12.2551	0.000463982	0.0368325	ELL3	Astrocyte	none
0.794624	4.6013	12.2509	0.000465026	0.0368325	RPS21	Astrocyte	none
0.202569	5.35858	12.249	0.000465498	0.0368325	PANK2	Astrocyte	none
-1.02584	-2.02991	12.2299	0.0004703	0.0369594	OR2AG2	Astrocyte	none
0.842786	-0.406156	12.2276	0.000470878	0.0369594	OR4D9	Astrocyte	none
-0.578095	4.75484	12.2252	0.00047148	0.0369594	SMAD3-DT	Astrocyte	none
2.01946	-1.21053	12.2021	0.000477365	0.0372447	RXFP1	Astrocyte	none
-0.230211	9.99305	12.1994	0.000478061	0.0372447	SNHG14	Astrocyte	none
0.502901	0.18821	12.1674	0.00048631	0.0376919	HLCS-AS1	Astrocyte	none
0.278325	4.25907	12.1656	0.000486785	0.0376919	SLC25A23	Astrocyte	none
-0.986919	-1.76718	12.1558	0.000489361	0.0376919	LINC01859	Astrocyte	none
1.41723	-2.00808	12.1464	0.000491824	0.0376919	LINC03004	Astrocyte	none
-0.409803	6.01206	12.1361	0.000494542	0.0376919	FAM66C	Astrocyte	none
0.293888	3.873	12.1334	0.000495262	0.0376919	SLC12A9	Astrocyte	none
-0.739369	-1.16327	12.1283	0.000496619	0.0376919	SNX22	Astrocyte	none
0.356594	4.34904	12.1265	0.000497103	0.0376919	SMG9	Astrocyte	none
-0.879931	2.8821	12.115	0.000500179	0.0376919	LINC01982	Astrocyte	none
0.603034	6.43759	12.1143	0.00050037	0.0376919	NWD1	Astrocyte	none
-0.75856	4.06701	12.1063	0.000502517	0.0376919	LINC01725	Astrocyte	none
-0.79164	-0.984238	12.1014	0.000503834	0.0376919	LINC02881	Astrocyte	none
0.442705	3.41871	12.0987	0.000504574	0.0376919	DACT3	Astrocyte	none
-0.964609	2.38061	12.0912	0.00050661	0.0376919	EFNA1	Astrocyte	none
-0.468962	6.95611	12.0912	0.000506613	0.0376919	PAM	Astrocyte	none
0.368212	2.93809	12.0863	0.000507938	0.0376919	HMG20B	Astrocyte	none
-0.591403	-0.751695	12.082	0.000509108	0.0376919	LIMD2	Astrocyte	none
0.366098	6.72569	12.0676	0.000513052	0.0378731	CLDN10	Astrocyte	none
-0.304991	4.30019	12.0567	0.000516055	0.0379841	C5orf63	Astrocyte	none
-1.12832	-1.89892	12.0376	0.000521393	0.0382008	PSG5	Astrocyte	none
0.54094	1.94522	12.0353	0.000522018	0.0382008	KPTN	Astrocyte	none
0.573433	9.3517	12.0245	0.000525049	0.0383119	SGCD	Astrocyte	none
0.356774	2.19806	12.0102	0.000529094	0.0384961	LRRC4	Astrocyte	none
-0.454373	2.0546	11.9784	0.000538198	0.0389351	WFDC3	Astrocyte	none
-0.813228	0.401568	11.9784	0.000538202	0.0389351	LINC01303	Astrocyte	none
-0.50152	0.693812	11.9658	0.000541854	0.0390665	DEGS2	Astrocyte	none
-0.19077	6.15274	11.9615	0.000543104	0.0390665	TYW1	Astrocyte	none
0.947858	7.5447	11.9523	0.000545808	0.039134	SLC5A3	Astrocyte	none
1.42452	-1.63294	11.9434	0.000548415	0.039134	TBX18	Astrocyte	none
0.318911	3.35602	11.9425	0.00054868	0.039134	RSL1D1	Astrocyte	none
0.29388	2.69599	11.9114	0.0005579	0.039466	BCDIN3D	Astrocyte	none
-0.650313	0.490402	11.9085	0.00055879	0.039466	LINC02115	Astrocyte	none
0.32895	4.08869	11.9056	0.000559653	0.039466	GAS2L1	Astrocyte	none
0.487793	4.78238	11.9054	0.000559726	0.039466	FLCN	Astrocyte	none
0.858304	6.39705	11.9007	0.000561128	0.039466	ZNF804B	Astrocyte	none
0.349718	2.33529	11.8953	0.000562761	0.0394712	USP19	Astrocyte	none
-0.47966	3.40203	11.8841	0.000566149	0.0395991	FILIP1	Astrocyte	none
1.43602	-2.29044	11.8434	0.00057865	0.0402451	LINC00373	Astrocyte	none
1.39067	-0.585026	11.8411	0.000579372	0.0402451	BCL11B	Astrocyte	none
0.321765	2.65721	11.8356	0.000581094	0.0402451	TIMM22	Astrocyte	none
-1.06549	-1.34959	11.8197	0.000586058	0.0402451	FUT3	Astrocyte	none
-0.242211	4.63222	11.8187	0.000586403	0.0402451	PRMT7	Astrocyte	none
-0.268002	4.52375	11.8169	0.000586954	0.0402451	EIF2AK3	Astrocyte	none
-1.24808	-2.33263	11.8143	0.000587766	0.0402451	KHDC3L	Astrocyte	none
-0.799735	-0.146377	11.8091	0.000589426	0.0402451	LINC01951	Astrocyte	none
0.835438	1.34253	11.8057	0.000590487	0.0402451	HSPA1L	Astrocyte	none
-0.597882	-0.139922	11.8006	0.000592114	0.0402451	BST1	Astrocyte	none
0.536665	6.13926	11.7982	0.000592868	0.0402451	KCNJ10	Astrocyte	none
0.335767	4.36838	11.7835	0.000597584	0.0404395	HPS1	Astrocyte	none
0.202944	5.15799	11.775	0.000600313	0.0404395	TMEM63A	Astrocyte	none
0.222948	5.9878	11.7744	0.000600523	0.0404395	SNX27	Astrocyte	none
-0.729912	1.18684	11.7602	0.000605118	0.0406408	CD55	Astrocyte	none
0.397019	6.85842	11.7543	0.00060704	0.040662	SLC25A48	Astrocyte	none
0.205831	4.68916	11.748	0.00060908	0.040691	VAC14	Astrocyte	none
0.995736	-0.458579	11.7172	0.000619247	0.0411657	POU2F3	Astrocyte	none
0.583805	2.26735	11.7166	0.000619437	0.0411657	LDLRAP1	Astrocyte	none
0.657344	3.64476	11.7025	0.000624156	0.0413708	SPRY4	Astrocyte	none
-0.260523	5.27647	11.6947	0.000626767	0.0413934	SNHG22	Astrocyte	none
1.47899	-1.63224	11.6918	0.000627768	0.0413934	NPY1R	Astrocyte	none
0.401378	3.96601	11.6553	0.000640183	0.0420793	CARHSP1	Astrocyte	none
-1.02607	-0.197841	11.643	0.000644456	0.0420793	HS6ST2	Astrocyte	none
0.320161	3.0966	11.6397	0.000645598	0.0420793	KEAP1	Astrocyte	none
0.248497	5.83047	11.6396	0.000645623	0.0420793	HNRNPH3	Astrocyte	none
-0.593	4.15005	11.6371	0.000646478	0.0420793	ZNF730	Astrocyte	none
0.76855	2.14616	11.6099	0.000656029	0.0425914	STEAP4	Astrocyte	none
0.605556	1.43629	11.605	0.000657745	0.0425936	RNF207	Astrocyte	none
0.233963	3.24098	11.5936	0.000661775	0.0427453	PIK3R2	Astrocyte	none
0.318533	4.88126	11.5787	0.000667127	0.0427954	ATP8B2	Astrocyte	none
-0.320923	3.84523	11.578	0.000667379	0.0427954	SHC4	Astrocyte	none
0.213945	5.01528	11.5714	0.000669746	0.0427954	SLC41A1	Astrocyte	none
0.764471	0.0659359	11.5694	0.000670461	0.0427954	SRI-AS1	Astrocyte	none
0.17399	6.41563	11.5679	0.000671002	0.0427954	PCBP2	Astrocyte	none
-0.288957	5.74845	11.5528	0.000676482	0.0430088	ORC3	Astrocyte	none
2.69338	-1.9005	11.5417	0.000680524	0.0430088	LINC02263	Astrocyte	none
0.428815	4.12738	11.5411	0.000680728	0.0430088	CDK11A	Astrocyte	none
0.347468	3.7361	11.5391	0.000681467	0.0430088	ZNF692	Astrocyte	none
0.332614	4.46272	11.5337	0.000683442	0.0430088	TSNARE1	Astrocyte	none
0.834381	3.83636	11.5308	0.00068454	0.0430088	ADAM33	Astrocyte	none
-0.725076	-1.06669	11.5159	0.000690023	0.043246	PABPC5-AS1	Astrocyte	none
-0.670493	4.57991	11.4812	0.000703045	0.043808	PRSS23-AS1	Astrocyte	none
-0.394146	6.49941	11.4768	0.000704717	0.043808	LAMA4	Astrocyte	none
0.46177	3.11456	11.4764	0.000704848	0.043808	E2F4	Astrocyte	none
-0.207605	6.59596	11.4736	0.000705911	0.043808	SETX	Astrocyte	none
-0.699823	0.0954946	11.4657	0.000708924	0.0438598	CCR6	Astrocyte	none
0.273278	3.89215	11.4623	0.00071021	0.0438598	KAT8	Astrocyte	none
0.557816	3.86396	11.4488	0.000715386	0.0440077	NDUFAF4	Astrocyte	none
-0.350376	3.99953	11.447	0.000716081	0.0440077	NEK3	Astrocyte	none
0.236664	3.13034	11.4241	0.000724973	0.0443518	RUNDC1	Astrocyte	none
0.367866	4.19719	11.4236	0.000725183	0.0443518	SNRNP48	Astrocyte	none
2.02501	-2.53561	11.4189	0.00072702	0.044357	SPTA1	Astrocyte	none
0.353854	5.20801	11.412	0.000729723	0.0444149	SMARCD3	Astrocyte	none
0.301143	2.96598	11.398	0.000735233	0.0445742	DBN1	Astrocyte	none
0.61091	2.30905	11.3964	0.000735862	0.0445742	TSPAN11	Astrocyte	none
0.185721	3.92188	11.3821	0.000741567	0.0448126	MEGF8	Astrocyte	none
0.584184	8.07717	11.3637	0.000748937	0.0451502	DLGAP1	Astrocyte	none
0.496304	2.90656	11.3394	0.000758805	0.0453082	BRINP3-DT	Astrocyte	none
0.678491	0.0826855	11.3363	0.000760052	0.0453082	CADM3-AS1	Astrocyte	none
-0.247297	4.91044	11.333	0.000761412	0.0453082	CEP44	Astrocyte	none
0.394577	2.21318	11.3322	0.000761738	0.0453082	NEU1	Astrocyte	none
-0.316241	9.43999	11.3298	0.000762729	0.0453082	IMMP2L	Astrocyte	none
-0.384063	3.11468	11.325	0.000764705	0.0453082	NUDT7	Astrocyte	none
0.286239	7.28125	11.325	0.00076471	0.0453082	RAMP1	Astrocyte	none
-0.158727	4.43606	11.3191	0.000767148	0.0453082	NISCH	Astrocyte	none
-0.22025	4.24911	11.3154	0.000768655	0.0453082	CDK7	Astrocyte	none
0.869774	1.07197	11.3135	0.000769451	0.0453082	TLE2	Astrocyte	none
0.298025	5.77265	11.3031	0.000773797	0.0453572	BACH1	Astrocyte	none
0.595754	0.627174	11.2931	0.000777961	0.0453572	LINC00649	Astrocyte	none
-0.222172	5.40425	11.2929	0.000778027	0.0453572	C2orf76	Astrocyte	none
0.565362	0.145507	11.2929	0.000778058	0.0453572	LINC00689	Astrocyte	none
-0.571364	3.22806	11.29	0.000779241	0.0453572	ACADL	Astrocyte	none
-0.350073	1.16968	11.2677	0.000788674	0.0457535	SCUBE3-AS1	Astrocyte	none
-1.17595	-0.793273	11.2646	0.000789994	0.0457535	HBA2	Astrocyte	none
0.394432	2.93506	11.2611	0.000791471	0.0457535	DFFB	Astrocyte	none
0.411489	7.6608	11.255	0.000794084	0.0458	HP1BP3	Astrocyte	none
-0.533916	5.73175	11.2338	0.000803192	0.0462201	PKN2-AS1	Astrocyte	none
0.631445	0.988005	11.228	0.000805708	0.0462371	TNFAIP3	Astrocyte	none
0.377674	1.32685	11.2247	0.00080714	0.0462371	CENPA	Astrocyte	none
-0.643679	4.52264	11.2114	0.000812984	0.0464667	RGR	Astrocyte	none
-0.312014	5.0317	11.2047	0.000815895	0.0465281	LMLN	Astrocyte	none
-0.706039	0.584308	11.19	0.000822408	0.0466902	DRD4	Astrocyte	none
0.353996	4.30392	11.1899	0.000822426	0.0466902	GTF3A	Astrocyte	none
-0.21423	7.61149	11.1787	0.00082741	0.0468681	ECHDC2	Astrocyte	none
-0.29414	5.20738	11.1733	0.000829828	0.0469001	CCDC90B-AS1	Astrocyte	none
0.263656	5.54966	11.1468	0.000841765	0.0474688	MAPKBP1	Astrocyte	none
-0.236799	5.75376	11.1397	0.000844997	0.0475452	DCAKD	Astrocyte	none
-0.516979	5.9948	11.1333	0.000847919	0.0476038	DIRC3	Astrocyte	none
-0.9327	0.136234	11.1239	0.000852243	0.0477191	PSG8	Astrocyte	none
0.690413	-0.817006	11.1191	0.000854415	0.0477191	PPM1N	Astrocyte	none
0.37745	3.26656	11.1165	0.000855626	0.0477191	DUSP12	Astrocyte	none
-0.256635	7.07982	11.111	0.00085816	0.0477552	MTM1	Astrocyte	none
-0.448848	7.78382	11.0572	0.000883439	0.0490541	OSBPL11	Astrocyte	none
-0.789445	0.360164	11.0406	0.000891371	0.0492695	VWF	Astrocyte	none
0.264098	4.91135	11.0405	0.000891433	0.0492695	SMARCC2	Astrocyte	none
0.369185	7.02324	11.0369	0.000893155	0.0492695	RHOQ	Astrocyte	none
-0.590134	6.01478	11.0309	0.000896046	0.0493215	UNC80	Astrocyte	none
0.637767	3.24499	11.0265	0.000898175	0.0493314	TTC23-AS1	Astrocyte	none
0.210474	4.22564	11.0101	0.000906192	0.0496635	DPF2	Astrocyte	none
-0.860623	0.11392	11.0061	0.000908144	0.0496635	NRAD1	Astrocyte	none
-0.45839	4.44805	10.9999	0.000911152	0.0497206	C2orf73	Astrocyte	none
0.382881	4.39535	10.9904	0.000915863	0.0498702	RCC2	Astrocyte	none
0.473694	4.5832	10.985	0.000918519	0.0499075	SPACA6	Astrocyte	none
-0.217469	3.85042	10.977	0.000922494	0.0499278	DUS2	Astrocyte	none
-0.712292	6.30056	10.9763	0.000922858	0.0499278	PRANCR	Astrocyte	none
-0.525483	0.263693	10.9711	0.000925413	0.0499278	INAVA	Astrocyte	none
-1.17473	-1.29537	10.9684	0.00092678	0.0499278	RHBG	Astrocyte	none
-1.53227	3.27132	31.9639	1.57064e-08	0.000397685	MAP1LC3B2	Bergmann-Glia	PMI
0.835414	5.85699	24.8802	6.10046e-07	0.00741529	VAC14-AS1	Bergmann-Glia	PMI
-0.919966	3.59731	23.7319	1.10732e-06	0.00741529	THAP9-AS1	Bergmann-Glia	PMI
-1.25192	4.38	23.599	1.18651e-06	0.00741529	PROS1	Bergmann-Glia	PMI
0.833059	3.9604	23.1943	1.46432e-06	0.00741529	CAND2	Bergmann-Glia	PMI
-0.798742	5.80208	22.2182	2.43351e-06	0.00899453	CA12	Bergmann-Glia	PMI
-1.84441	2.13314	22.1768	2.48664e-06	0.00899453	FRMPD3	Bergmann-Glia	PMI
-0.983905	6.87949	21.33	3.8663e-06	0.0122368	TXNIP	Bergmann-Glia	PMI
-0.7638	4.93548	20.5646	5.76511e-06	0.0162192	COL16A1	Bergmann-Glia	PMI
-1.29487	6.15592	20.1775	7.05786e-06	0.0178705	ELL2	Bergmann-Glia	PMI
-0.905465	6.1206	19.9196	8.07663e-06	0.0185909	GPCPD1	Bergmann-Glia	PMI
-0.979843	5.7849	19.3666	1.07877e-05	0.020053	SIPA1L2	Bergmann-Glia	PMI
-0.42828	10.0636	19.2191	1.16539e-05	0.020053	PITPNC1	Bergmann-Glia	PMI
0.84998	3.68908	19.1814	1.18869e-05	0.020053	BCDIN3D	Bergmann-Glia	PMI
1.00539	4.021	19.1441	1.21215e-05	0.020053	TTC23-AS1	Bergmann-Glia	PMI
1.12223	3.11771	19.0593	1.26717e-05	0.020053	TRMT12	Bergmann-Glia	PMI
-1.01942	6.03365	18.7048	1.52595e-05	0.0218045	CEBPD	Bergmann-Glia	PMI
-0.325757	8.18336	18.592	1.61902e-05	0.0218045	ZNF280D	Bergmann-Glia	PMI
-1.76216	1.86165	18.5718	1.6362e-05	0.0218045	LINC01794	Bergmann-Glia	PMI
-0.420771	6.09862	18.1886	2.00077e-05	0.0241568	ZNF44	Bergmann-Glia	PMI
1.12583	4.33823	18.1767	2.01326e-05	0.0241568	LINC00310	Bergmann-Glia	PMI
-0.469695	5.59151	18.021	2.18479e-05	0.0241568	SLC44A2	Bergmann-Glia	PMI
-1.74315	4.44967	17.9536	2.26353e-05	0.0241568	ANGPTL4	Bergmann-Glia	PMI
-0.704801	3.41773	17.9317	2.28974e-05	0.0241568	GPAA1	Bergmann-Glia	PMI
0.884914	4.15843	17.7654	2.49887e-05	0.0247335	CFAP251	Bergmann-Glia	PMI
-1.49241	2.25789	17.7345	2.53978e-05	0.0247335	FRMD4B	Bergmann-Glia	PMI
-0.661652	7.80016	17.21	3.34675e-05	0.0313851	ANKDD1A	Bergmann-Glia	PMI
0.940798	7.41085	17.1286	3.49321e-05	0.0315886	SLC38A2	Bergmann-Glia	PMI
0.660133	4.407	17.0468	3.64688e-05	0.0318411	ZNF487	Bergmann-Glia	PMI
2.44619	2.34654	16.8381	4.07081e-05	0.0343577	LINC01151	Bergmann-Glia	PMI
-0.389972	5.9656	16.5836	4.65509e-05	0.0380216	RAB5A	Bergmann-Glia	PMI
-0.589617	5.42285	16.3836	5.17318e-05	0.0409328	PAAF1	Bergmann-Glia	PMI
1.13808	7.04524	16.3013	5.4028e-05	0.0414542	MRPS6	Bergmann-Glia	PMI
-0.43486	5.97789	16.1538	5.84006e-05	0.0434913	ZKSCAN1	Bergmann-Glia	PMI
-0.354246	8.18122	16.0578	6.14386e-05	0.0444464	AP3B1	Bergmann-Glia	PMI
-0.617528	4.39082	15.9948	6.35172e-05	0.0446738	TP53	Bergmann-Glia	PMI
-0.407017	5.91851	15.8271	6.94027e-05	0.0470974	PRKRIP1	Bergmann-Glia	PMI
0.816635	3.61875	15.7925	7.06834e-05	0.0470974	PACC1	Bergmann-Glia	PMI
-5.14921	2.2491	24.176	8.79191e-07	0.0222611	CCL19	Capillary	none
-2.69982	2.70893	26.5281	2.59735e-07	0.00581153	BMPR1B	Chandelier	expired_age
0.661384	8.30686	25.4287	4.59046e-07	0.00581153	PLEKHA5	Chandelier	expired_age
0.501436	7.75459	21.4083	3.71157e-06	0.0313257	PDS5B	Chandelier	expired_age
-0.977146	3.22467	20.795	5.11154e-06	0.032356	SLIT3	Chandelier	expired_age
0.773062	8.61645	20.0948	7.36971e-06	0.0373202	RGS6	Chandelier	expired_age
1.12229	6.24821	32.289	1.32861e-08	0.000336403	SLC38A11	DRD1-DRD2-MSNs	PMI, gender
-0.686395	4.04219	30.0667	4.17446e-08	0.000528487	TTLL3	DRD1-DRD2-MSNs	PMI, gender
0.940959	8.35582	29.0434	7.07743e-08	0.000597336	ELL2	DRD1-DRD2-MSNs	PMI, gender
1.09717	4.69931	27.2675	1.77168e-07	0.00112147	STARD4	DRD1-DRD2-MSNs	PMI, gender
0.50077	6.30741	26.2768	2.9582e-07	0.00149803	ATP11C	DRD1-DRD2-MSNs	PMI, gender
1.10647	4.63592	23.9554	9.85955e-07	0.00416073	LONRF3	DRD1-DRD2-MSNs	PMI, gender
0.524703	9.323	23.5452	1.2201e-06	0.00441329	SIK3	DRD1-DRD2-MSNs	PMI, gender
0.642101	8.49626	23.0133	1.60887e-06	0.00509206	BAZ2B	DRD1-DRD2-MSNs	PMI, gender
0.322451	8.48339	22.3645	2.25506e-06	0.00592886	SCN8A	DRD1-DRD2-MSNs	PMI, gender
0.72863	8.76413	22.2922	2.34157e-06	0.00592886	MAN2A1	DRD1-DRD2-MSNs	PMI, gender
0.455649	10.0665	21.9135	2.85221e-06	0.0059942	RASAL2	DRD1-DRD2-MSNs	PMI, gender
0.88973	6.35757	21.7191	3.15638e-06	0.0059942	MID1	DRD1-DRD2-MSNs	PMI, gender
-0.658945	4.88087	21.7159	3.16167e-06	0.0059942	LINC00534	DRD1-DRD2-MSNs	PMI, gender
-0.632824	4.85318	21.6254	3.31433e-06	0.0059942	SLC25A29	DRD1-DRD2-MSNs	PMI, gender
1.46257	4.25258	20.6138	5.6191e-06	0.00948505	GPC4	DRD1-DRD2-MSNs	PMI, gender
-0.572277	4.60391	20.3542	6.43526e-06	0.0101838	TTC23L	DRD1-DRD2-MSNs	PMI, gender
0.537949	7.8425	20.1324	7.22632e-06	0.010763	PLEKHA1	DRD1-DRD2-MSNs	PMI, gender
0.613728	5.07051	19.9414	7.98504e-06	0.0112323	TUNAR	DRD1-DRD2-MSNs	PMI, gender
0.407702	8.47178	19.2249	1.16186e-05	0.0150828	STRBP	DRD1-DRD2-MSNs	PMI, gender
-0.807224	3.45023	19.1087	1.23478e-05	0.0150828	MMP28	DRD1-DRD2-MSNs	PMI, gender
-1.431	1.7673	19.0839	1.25095e-05	0.0150828	TMEM275	DRD1-DRD2-MSNs	PMI, gender
0.837379	5.79216	18.3918	1.79827e-05	0.0206965	MYO3A	DRD1-DRD2-MSNs	PMI, gender
0.724206	4.90533	18.2548	1.93243e-05	0.0212736	SYT2	DRD1-DRD2-MSNs	PMI, gender
0.548209	7.38288	18.1518	2.0398e-05	0.0213927	LRRN1	DRD1-DRD2-MSNs	PMI, gender
0.653773	7.51962	18.0853	2.11223e-05	0.0213927	TMTC2	DRD1-DRD2-MSNs	PMI, gender
-0.883779	4.00692	18.0019	2.2069e-05	0.0214918	LINC00886	DRD1-DRD2-MSNs	PMI, gender
-0.916452	5.58389	17.8478	2.39293e-05	0.0224404	PLPPR5-AS1	DRD1-DRD2-MSNs	PMI, gender
1.30443	2.77684	17.7408	2.53133e-05	0.0228905	CDCA7L	DRD1-DRD2-MSNs	PMI, gender
0.637017	7.82831	17.6554	2.64758e-05	0.0231161	MAN1A1	DRD1-DRD2-MSNs	PMI, gender
0.474474	5.00901	17.5168	2.84777e-05	0.0240351	AKIRIN2	DRD1-DRD2-MSNs	PMI, gender
0.362762	7.58756	17.0609	3.61992e-05	0.0295666	PTBP3	DRD1-DRD2-MSNs	PMI, gender
-1.91399	1.84091	16.9977	3.74261e-05	0.0296134	SHC2	DRD1-DRD2-MSNs	PMI, gender
0.597826	7.42341	16.7444	4.27675e-05	0.0328143	CRYBG3	DRD1-DRD2-MSNs	PMI, gender
1.37974	3.33302	16.5143	4.82839e-05	0.0344464	LINC01605	DRD1-DRD2-MSNs	PMI, gender
-1.19025	3.46673	16.43	5.04793e-05	0.0344464	TENM3-AS1	DRD1-DRD2-MSNs	PMI, gender
0.561608	5.65158	16.4127	5.09425e-05	0.0344464	MCF 2.00	DRD1-DRD2-MSNs	PMI, gender
0.494046	9.52417	16.4097	5.10229e-05	0.0344464	FER	DRD1-DRD2-MSNs	PMI, gender
0.37079	8.05337	16.3848	5.16968e-05	0.0344464	RAP1GDS1	DRD1-DRD2-MSNs	PMI, gender
0.452435	5.85015	16.299	5.40938e-05	0.0348639	KLHL20	DRD1-DRD2-MSNs	PMI, gender
0.571677	6.61288	16.2648	5.50773e-05	0.0348639	ITGAV	DRD1-DRD2-MSNs	PMI, gender
0.52813	8.33322	16.1995	5.70095e-05	0.0352069	SEMA3A	DRD1-DRD2-MSNs	PMI, gender
-1.5572	1.4699	16.0861	6.05279e-05	0.0364897	PSG11	DRD1-DRD2-MSNs	PMI, gender
-1.70974	3.01823	16.0115	6.29584e-05	0.0370722	RELN	DRD1-DRD2-MSNs	PMI, gender
-0.960117	3.4349	15.882	6.74174e-05	0.0387956	SYCE1	DRD1-DRD2-MSNs	PMI, gender
-2.24176	2.2086	15.6848	7.48214e-05	0.0413421	LINC01242	DRD1-DRD2-MSNs	PMI, gender
0.475143	5.30745	15.6776	7.51082e-05	0.0413421	LCA5	DRD1-DRD2-MSNs	PMI, gender
-1.76796	1.26761	15.5801	7.90835e-05	0.0426042	FXYD2	DRD1-DRD2-MSNs	PMI, gender
0.428407	8.72543	15.513	8.19394e-05	0.0432231	SLC4A4	DRD1-DRD2-MSNs	PMI, gender
-0.743967	3.63086	15.2569	9.38313e-05	0.0484859	GPC1	DRD1-DRD2-MSNs	PMI, gender
-2.98907	-0.0300313	49.5461	1.93767e-12	4.90617e-08	LINC02715	DRD1-MSNs	PMI
1.22333	7.98	41.0129	1.51226e-10	1.91452e-06	IVNS1ABP	DRD1-MSNs	PMI
-1.01035	5.30586	39.9455	2.61146e-10	2.20407e-06	LINC01277	DRD1-MSNs	PMI
-2.47851	0.828183	36.2019	1.77893e-09	1.12606e-05	ASXL3	DRD1-MSNs	PMI
-0.721236	4.94832	33.8355	5.99744e-09	2.59663e-05	SLC25A29	DRD1-MSNs	PMI
0.830071	5.07175	33.7856	6.15316e-09	2.59663e-05	SLC38A2	DRD1-MSNs	PMI
2.03566	3.05908	31.546	1.94774e-08	6.82508e-05	INSYN2B	DRD1-MSNs	PMI
-1.87084	1.60825	31.0254	2.54667e-08	6.82508e-05	ATP8B4	DRD1-MSNs	PMI
-2.69218	1.25103	30.8162	2.83664e-08	6.82508e-05	PCED1B	DRD1-MSNs	PMI
2.09377	4.1454	30.6687	3.06061e-08	6.82508e-05	KCNH5	DRD1-MSNs	PMI
-1.46485	-0.0835849	30.5839	3.19732e-08	6.82508e-05	SOX13	DRD1-MSNs	PMI
3.16565	-0.172483	30.5614	3.23464e-08	6.82508e-05	RTN4RL2	DRD1-MSNs	PMI
-0.666471	3.70111	30.2245	3.84823e-08	7.49517e-05	TMEM74B	DRD1-MSNs	PMI
-1.04958	0.682929	29.8405	4.69096e-08	8.18222e-05	HCG20	DRD1-MSNs	PMI
-0.605909	3.22182	29.6331	5.22054e-08	8.18222e-05	AK7	DRD1-MSNs	PMI
2.69453	5.30299	29.5762	5.37623e-08	8.18222e-05	TMEM132C	DRD1-MSNs	PMI
0.599904	3.88901	29.5343	5.49359e-08	8.18222e-05	CAVIN4	DRD1-MSNs	PMI
-2.23721	-0.0671483	28.5979	8.90803e-08	0.000119831	CFAP97D2	DRD1-MSNs	PMI
-0.69637	3.36844	28.5449	9.15502e-08	0.000119831	LINC00578	DRD1-MSNs	PMI
-0.885485	3.91405	28.4804	9.46536e-08	0.000119831	GABRA6	DRD1-MSNs	PMI
-1.60492	6.02966	28.38	9.96905e-08	0.000120198	AGBL1	DRD1-MSNs	PMI
-1.01103	0.313105	28.1624	1.11551e-07	0.000128385	TTLL6	DRD1-MSNs	PMI
-1.60732	2.1295	27.5809	1.50658e-07	0.000156991	ENTHD1	DRD1-MSNs	PMI
-0.416511	5.60988	27.5549	1.52697e-07	0.000156991	DNAH9	DRD1-MSNs	PMI
1.83038	4.1272	27.5259	1.55007e-07	0.000156991	GPC4	DRD1-MSNs	PMI
1.35855	4.51238	27.0478	1.98488e-07	0.000192668	COL27A1	DRD1-MSNs	PMI
-1.4523	2.02897	26.9561	2.08133e-07	0.000192668	KLHDC8A	DRD1-MSNs	PMI
-0.906887	1.76546	26.9108	2.13061e-07	0.000192668	CCDC24	DRD1-MSNs	PMI
-1.16568	4.31065	26.407	2.76535e-07	0.000239868	STAT4	DRD1-MSNs	PMI
0.518326	3.24307	26.3542	2.84204e-07	0.000239868	SYPL1	DRD1-MSNs	PMI
-1.54421	-1.68725	26.1191	3.20998e-07	0.000262183	STBD1	DRD1-MSNs	PMI
0.417551	7.16375	25.8365	3.71595e-07	0.000294025	TMEFF1	DRD1-MSNs	PMI
-1.62498	-1.75145	25.5792	4.24585e-07	0.000325773	PPM1J	DRD1-MSNs	PMI
2.10877	1.92416	25.0217	5.66885e-07	0.000419529	LGR6	DRD1-MSNs	PMI
-1.39179	0.92016	24.9478	5.8905e-07	0.000419529	STAC	DRD1-MSNs	PMI
-3.32575	-1.20237	24.9066	6.0176e-07	0.000419529	ADRA1A	DRD1-MSNs	PMI
-0.725054	1.58829	24.8708	6.13056e-07	0.000419529	LINC00501	DRD1-MSNs	PMI
-1.10926	1.33833	24.7403	6.55995e-07	0.0004371	FAM47E	DRD1-MSNs	PMI
0.425648	4.79472	24.56	7.20325e-07	0.000467657	AKIRIN2	DRD1-MSNs	PMI
-0.497036	4.98317	24.5011	7.42685e-07	0.00047012	KIF26B	DRD1-MSNs	PMI
-1.73831	-1.13014	24.3704	7.94801e-07	0.000490838	PNMA5	DRD1-MSNs	PMI
-0.426527	4.4249	24.2842	8.31191e-07	0.000501089	TTC23L	DRD1-MSNs	PMI
-1.57199	1.00776	24.2386	8.51097e-07	0.000501158	PLD1	DRD1-MSNs	PMI
-0.450065	7.52919	24.1076	9.1101e-07	0.000514023	NMD3	DRD1-MSNs	PMI
1.37632	4.42152	24.0457	9.40766e-07	0.000514023	MID1	DRD1-MSNs	PMI
-1.42781	2.71512	24.0402	9.4344e-07	0.000514023	ABI3BP	DRD1-MSNs	PMI
0.621835	5.08303	24.0185	9.5415e-07	0.000514023	SLC36A1	DRD1-MSNs	PMI
-0.965041	2.44094	23.5869	1.19397e-06	0.000629818	LINC02698	DRD1-MSNs	PMI
0.656157	2.9956	23.3197	1.37188e-06	0.000708895	VEZF1	DRD1-MSNs	PMI
-1.04264	1.40683	23.1628	1.48848e-06	0.00074985	TSHZ3-AS1	DRD1-MSNs	PMI
-2.31496	-0.299397	23.1348	1.51036e-06	0.00074985	SLC5A8	DRD1-MSNs	PMI
-0.771754	2.60514	22.9528	1.66028e-06	0.00080843	ABCC4	DRD1-MSNs	PMI
0.519853	6.58622	22.898	1.70826e-06	0.000816096	MIR124-2HG	DRD1-MSNs	PMI
0.557661	4.53966	22.8251	1.77435e-06	0.000831972	CIPC	DRD1-MSNs	PMI
-1.19316	-0.388073	22.5809	2.01477e-06	0.000927528	PRRT4	DRD1-MSNs	PMI
-0.537093	3.45698	22.5063	2.0946e-06	0.000938642	PCYT1B	DRD1-MSNs	PMI
0.508989	6.02941	22.4894	2.11306e-06	0.000938642	MAP3K1	DRD1-MSNs	PMI
0.468649	5.48925	22.343	2.28043e-06	0.000995527	VLDLR	DRD1-MSNs	PMI
-2.86511	-1.67516	22.1603	2.50813e-06	0.00107637	NPY2R-AS1	DRD1-MSNs	PMI
0.290687	6.34477	21.8029	3.02147e-06	0.00126718	CLDN12	DRD1-MSNs	PMI
-1.08236	4.80809	21.7831	3.05284e-06	0.00126718	ANO2	DRD1-MSNs	PMI
-0.667063	2.35641	21.6359	3.29627e-06	0.00133959	GRM7-AS3	DRD1-MSNs	PMI
0.498709	3.32501	21.6146	3.3331e-06	0.00133959	ING2	DRD1-MSNs	PMI
-1.66899	1.4402	21.3917	3.74381e-06	0.00147307	PKP2	DRD1-MSNs	PMI
-0.763237	5.18584	21.3725	3.78158e-06	0.00147307	CFAP418-AS1	DRD1-MSNs	PMI
-1.29337	0.340728	21.2177	4.09962e-06	0.00154498	C11orf97	DRD1-MSNs	PMI
-0.790338	3.19014	21.2069	4.12271e-06	0.00154498	PRSS23-AS1	DRD1-MSNs	PMI
0.888068	6.17452	21.1946	4.14924e-06	0.00154498	GPR88	DRD1-MSNs	PMI
-0.663247	3.43273	21.0562	4.46006e-06	0.00162931	CUTC	DRD1-MSNs	PMI
1.00101	1.77983	21.0372	4.50442e-06	0.00162931	LINC00581	DRD1-MSNs	PMI
-0.616399	4.09273	20.91	4.81372e-06	0.00167335	LINC00534	DRD1-MSNs	PMI
-1.09539	2.50778	20.8975	4.84534e-06	0.00167335	KIAA2012	DRD1-MSNs	PMI
0.384538	4.79961	20.8934	4.85554e-06	0.00167335	MTFR1	DRD1-MSNs	PMI
-0.409272	4.46303	20.8797	4.89051e-06	0.00167335	KCTD7	DRD1-MSNs	PMI
0.356416	5.64636	20.8454	4.97877e-06	0.00167813	LCA5	DRD1-MSNs	PMI
-0.654705	4.40804	20.8232	5.03703e-06	0.00167813	PRKCH-AS1	DRD1-MSNs	PMI
-0.748018	3.25986	20.7363	5.27062e-06	0.00168925	VIPR1	DRD1-MSNs	PMI
-1.1381	1.35687	20.72	5.31582e-06	0.00168925	CNTNAP5-DT	DRD1-MSNs	PMI
0.65799	4.62582	20.7041	5.36021e-06	0.00168925	EMB	DRD1-MSNs	PMI
-0.877023	1.77373	20.6923	5.39335e-06	0.00168925	HACD1	DRD1-MSNs	PMI
-0.607725	4.57931	20.6838	5.41718e-06	0.00168925	ARMC3	DRD1-MSNs	PMI
2.46406	1.53389	20.665	5.47072e-06	0.00168925	GDNF	DRD1-MSNs	PMI
0.317816	5.85886	20.6282	5.57674e-06	0.00170124	GOLPH3	DRD1-MSNs	PMI
-0.390941	3.23366	20.562	5.77301e-06	0.00174015	CRTAP	DRD1-MSNs	PMI
-0.74039	1.77171	20.4239	6.20508e-06	0.00182979	CFAP52	DRD1-MSNs	PMI
-1.30757	-0.420096	20.4208	6.21492e-06	0.00182979	LINC02740	DRD1-MSNs	PMI
-0.716257	4.23677	20.2855	6.67028e-06	0.00194128	FBLN5	DRD1-MSNs	PMI
-0.62882	4.2222	20.2524	6.78676e-06	0.00195274	GRK5	DRD1-MSNs	PMI
0.45933	5.25249	20.1623	7.11399e-06	0.00202389	DNAJC12	DRD1-MSNs	PMI
-0.471777	5.44282	20.1076	7.32048e-06	0.00205949	TEX9	DRD1-MSNs	PMI
-0.446456	5.51926	20.0739	7.45075e-06	0.00207311	MYO5C	DRD1-MSNs	PMI
0.345656	7.18853	19.9905	7.78262e-06	0.00214191	RANBP9	DRD1-MSNs	PMI
1.35172	3.32634	19.901	8.15584e-06	0.00222049	CYP39A1	DRD1-MSNs	PMI
2.42048	0.881938	19.8441	8.40201e-06	0.00225532	SHD	DRD1-MSNs	PMI
-1.32476	1.24182	19.8306	8.46191e-06	0.00225532	POLE	DRD1-MSNs	PMI
0.311358	5.28573	19.7451	8.84898e-06	0.00230956	APPL1	DRD1-MSNs	PMI
-0.805542	4.47285	19.7306	8.9161e-06	0.00230956	TENM3-AS1	DRD1-MSNs	PMI
0.380847	4.04313	19.7081	9.0219e-06	0.00230956	ING3	DRD1-MSNs	PMI
-1.35548	0.695113	19.7063	9.03025e-06	0.00230956	LINC02652	DRD1-MSNs	PMI
-0.714579	0.359763	19.5957	9.56822e-06	0.00240761	DNAJB13	DRD1-MSNs	PMI
-0.414366	5.21576	19.5343	9.88091e-06	0.00240761	GRAMD1C	DRD1-MSNs	PMI
-0.465172	4.8968	19.5249	9.9297e-06	0.00240761	LINC01301	DRD1-MSNs	PMI
-0.348951	3.38755	19.5079	1.00186e-05	0.00240761	ZNF391	DRD1-MSNs	PMI
-1.53892	-1.12299	19.502	1.00495e-05	0.00240761	GLP2R	DRD1-MSNs	PMI
2.12408	2.8981	19.4958	1.00822e-05	0.00240761	SIDT1	DRD1-MSNs	PMI
-0.732193	0.967379	19.4855	1.01369e-05	0.00240761	DUSP5-DT	DRD1-MSNs	PMI
-0.437985	4.78315	19.4784	1.01743e-05	0.00240761	FAM184B	DRD1-MSNs	PMI
-0.528594	2.13775	19.3655	1.0794e-05	0.00251576	CRLF1	DRD1-MSNs	PMI
0.497126	8.30735	19.3591	1.08301e-05	0.00251576	ONECUT2	DRD1-MSNs	PMI
0.658214	3.96616	19.2832	1.12696e-05	0.00259405	SLC30A1	DRD1-MSNs	PMI
1.00726	2.50641	19.2525	1.1452e-05	0.00261067	GRIP2	DRD1-MSNs	PMI
-1.74943	2.23682	19.2366	1.1548e-05	0.00261067	NPFFR2	DRD1-MSNs	PMI
-1.07225	3.88631	19.1975	1.17866e-05	0.00264103	TMEM179	DRD1-MSNs	PMI
0.519135	7.78864	19.1751	1.19258e-05	0.00264878	PLEKHA1	DRD1-MSNs	PMI
0.738787	6.36718	19.1409	1.21414e-05	0.00267321	ST3GAL6	DRD1-MSNs	PMI
-1.31438	3.1903	19.1215	1.22654e-05	0.00267725	LINC03096	DRD1-MSNs	PMI
0.353137	5.45216	19.0938	1.24452e-05	0.00269326	SOCS6	DRD1-MSNs	PMI
-0.554044	5.71922	19.0225	1.29184e-05	0.00276979	LIMS1	DRD1-MSNs	PMI
0.735858	0.347054	19.0079	1.30176e-05	0.00276979	C6orf47	DRD1-MSNs	PMI
-0.637586	1.292	18.8471	1.41625e-05	0.00298828	ISG15	DRD1-MSNs	PMI
-1.22237	6.36364	18.7585	1.48361e-05	0.00306462	PDE4B	DRD1-MSNs	PMI
-0.76964	0.899687	18.7504	1.48989e-05	0.00306462	LINC02464	DRD1-MSNs	PMI
-0.83518	1.57532	18.7483	1.49155e-05	0.00306462	TERT	DRD1-MSNs	PMI
0.652667	4.73084	18.7365	1.50084e-05	0.00306462	STK31	DRD1-MSNs	PMI
-0.504675	5.67392	18.6793	1.54653e-05	0.00313264	PKD1L1	DRD1-MSNs	PMI
-0.80278	1.75322	18.6381	1.58033e-05	0.0031743	CCNJL	DRD1-MSNs	PMI
0.377633	6.10798	18.6135	1.60082e-05	0.0031743	NAPEPLD	DRD1-MSNs	PMI
0.535483	4.24863	18.6075	1.60588e-05	0.0031743	CTPS1	DRD1-MSNs	PMI
0.600113	3.65688	18.5941	1.61724e-05	0.0031743	PPP1R15B	DRD1-MSNs	PMI
-0.47457	5.28139	18.512	1.68837e-05	0.00324818	LINC03036	DRD1-MSNs	PMI
0.422567	4.72503	18.4951	1.70337e-05	0.00324818	ETF1	DRD1-MSNs	PMI
-1.33392	1.73596	18.4931	1.70516e-05	0.00324818	ST6GAL1	DRD1-MSNs	PMI
1.99877	0.0112202	18.492	1.70619e-05	0.00324818	TRIB1	DRD1-MSNs	PMI
-1.09083	-0.479921	18.385	1.80472e-05	0.00338849	LINC01962	DRD1-MSNs	PMI
-0.739706	0.638589	18.383	1.80666e-05	0.00338849	LINC01800	DRD1-MSNs	PMI
-0.920851	1.60958	18.3445	1.84352e-05	0.00343219	LINC01619	DRD1-MSNs	PMI
-0.38921	3.42559	18.3188	1.86852e-05	0.00345335	ADPGK	DRD1-MSNs	PMI
0.317046	7.06167	18.2846	1.90239e-05	0.00348671	ZRANB2	DRD1-MSNs	PMI
-1.93194	-0.780418	18.2729	1.91411e-05	0.00348671	LINC00330	DRD1-MSNs	PMI
-0.458507	3.5578	18.2392	1.94828e-05	0.00352361	P3H4	DRD1-MSNs	PMI
-0.797987	1.96475	18.2126	1.97571e-05	0.00353465	SLC16A9	DRD1-MSNs	PMI
-0.824503	3.14582	18.2042	1.98438e-05	0.00353465	PLA2G7	DRD1-MSNs	PMI
-1.3966	-0.169477	18.1892	2.00014e-05	0.00353465	SLC27A2	DRD1-MSNs	PMI
-1.27088	1.88432	18.1796	2.01023e-05	0.00353465	ATP2B4	DRD1-MSNs	PMI
-1.30063	-1.68703	18.1401	2.05237e-05	0.00355902	LINC02477	DRD1-MSNs	PMI
-1.67984	-0.833595	18.1194	2.07478e-05	0.00355902	NPFFR1	DRD1-MSNs	PMI
0.336537	5.98312	18.1154	2.0791e-05	0.00355902	CCNI	DRD1-MSNs	PMI
-1.08287	2.49383	18.1143	2.08031e-05	0.00355902	LINC01411	DRD1-MSNs	PMI
-0.699814	-0.218038	18.0241	2.18121e-05	0.00370659	ORAI3	DRD1-MSNs	PMI
-0.579746	3.13917	17.8407	2.40193e-05	0.00405447	PLEKHG5	DRD1-MSNs	PMI
-2.03627	5.85427	17.8253	2.42146e-05	0.00406036	LINGO2	DRD1-MSNs	PMI
-1.17574	2.39712	17.7281	2.54828e-05	0.00424489	BAALC	DRD1-MSNs	PMI
0.895845	3.92114	17.6883	2.60221e-05	0.0043064	NOS1AP	DRD1-MSNs	PMI
-0.903933	1.98084	17.6402	2.66885e-05	0.004388	LINC01865	DRD1-MSNs	PMI
-1.00929	3.43033	17.6173	2.70119e-05	0.00441253	SOX9-AS1	DRD1-MSNs	PMI
-1.41335	-1.7809	17.5969	2.73028e-05	0.00442756	MYL7	DRD1-MSNs	PMI
-0.697398	5.49998	17.5865	2.74537e-05	0.00442756	PLPPR5-AS1	DRD1-MSNs	PMI
0.273653	5.88349	17.5643	2.77755e-05	0.00443597	FBXO9	DRD1-MSNs	PMI
1.18728	2.70071	17.5588	2.78562e-05	0.00443597	H2BC5	DRD1-MSNs	PMI
-0.701098	3.09051	17.5363	2.81875e-05	0.00444702	ELOVL2	DRD1-MSNs	PMI
-1.05963	1.86636	17.5191	2.84431e-05	0.00444702	ADRB1	DRD1-MSNs	PMI
-0.996813	0.777664	17.5185	2.84525e-05	0.00444702	SAMD11	DRD1-MSNs	PMI
0.949402	7.33939	17.4598	2.93453e-05	0.00455261	SLC35F1	DRD1-MSNs	PMI
-0.669336	3.26805	17.4506	2.94877e-05	0.00455261	ARRDC3-AS1	DRD1-MSNs	PMI
0.53786	4.97718	17.4275	2.9847e-05	0.00458017	SKIL	DRD1-MSNs	PMI
-0.672307	2.59157	17.4118	3.00951e-05	0.00459041	GPC1	DRD1-MSNs	PMI
-1.23927	-0.602117	17.3813	3.05818e-05	0.00463671	LINC02745	DRD1-MSNs	PMI
-0.541362	5.75488	17.3699	3.0766e-05	0.00463688	DMGDH	DRD1-MSNs	PMI
-0.455123	2.71422	17.3454	3.11652e-05	0.00466924	MOV10	DRD1-MSNs	PMI
0.266184	5.23265	17.3294	3.14283e-05	0.00468097	UBE4A	DRD1-MSNs	PMI
3.25258	-1.61351	17.2693	3.24388e-05	0.00480322	LINC00395	DRD1-MSNs	PMI
0.401166	3.69372	17.2347	3.30346e-05	0.00486301	NDC1	DRD1-MSNs	PMI
-0.57142	3.91345	17.2151	3.3378e-05	0.00488516	ZDHHC23	DRD1-MSNs	PMI
-0.677845	3.45176	17.0933	3.55871e-05	0.00517854	TSPAN14	DRD1-MSNs	PMI
0.362669	6.22562	17.0615	3.61887e-05	0.00523598	RAP1B	DRD1-MSNs	PMI
-1.64423	-1.43884	17.035	3.66979e-05	0.00524069	TRPV2	DRD1-MSNs	PMI
-0.595167	4.91237	17.0345	3.67069e-05	0.00524069	METTL24	DRD1-MSNs	PMI
0.526075	5.78737	17.0275	3.68422e-05	0.00524069	ASPHD2	DRD1-MSNs	PMI
-1.34936	-0.00317298	17.0069	3.72436e-05	0.0052682	AQP7	DRD1-MSNs	PMI
0.298508	4.43085	16.9623	3.81291e-05	0.00536349	PPP1CC	DRD1-MSNs	PMI
-1.43373	-1.37637	16.9379	3.86231e-05	0.00540297	ALDH1A3	DRD1-MSNs	PMI
-1.41588	1.34294	16.8925	3.95579e-05	0.00550332	LDLRAD3	DRD1-MSNs	PMI
-1.39504	3.08429	16.8736	3.99524e-05	0.00552784	ARHGAP6	DRD1-MSNs	PMI
-1.38099	0.0699045	16.8366	4.0741e-05	0.00557729	ZNF98	DRD1-MSNs	PMI
0.602327	3.45126	16.8298	4.08856e-05	0.00557729	GDPD5	DRD1-MSNs	PMI
-0.372959	4.51335	16.8171	4.11608e-05	0.00557729	PUS1	DRD1-MSNs	PMI
-2.1622	-0.932366	16.8125	4.12596e-05	0.00557729	NR2F1-AS1	DRD1-MSNs	PMI
1.12135	1.17661	16.8056	4.14112e-05	0.00557729	XDH	DRD1-MSNs	PMI
-0.7263	1.7329	16.7861	4.18385e-05	0.00560503	CPS1	DRD1-MSNs	PMI
-1.6698	1.83285	16.7479	4.269e-05	0.00566898	VSNL1	DRD1-MSNs	PMI
-0.944765	1.44232	16.7446	4.27636e-05	0.00566898	LIMS2	DRD1-MSNs	PMI
-1.3465	0.16405	16.7102	4.35452e-05	0.00574253	LURAP1L	DRD1-MSNs	PMI
0.997172	2.23838	16.6472	4.50174e-05	0.00590591	PTPRU	DRD1-MSNs	PMI
-0.654692	1.88427	16.6052	4.60241e-05	0.00600685	FZD4-DT	DRD1-MSNs	PMI
0.292903	5.03494	16.562	4.70858e-05	0.00611391	PSME3IP1	DRD1-MSNs	PMI
-0.884699	0.128567	16.439	5.02406e-05	0.00649027	CD109-AS1	DRD1-MSNs	PMI
-0.977246	4.41734	16.4138	5.09126e-05	0.00651828	CFAP47	DRD1-MSNs	PMI
-0.645245	2.80782	16.4116	5.09723e-05	0.00651828	ADHFE1	DRD1-MSNs	PMI
0.475777	3.31619	16.3693	5.21221e-05	0.00663182	MANEA	DRD1-MSNs	PMI
-1.15441	0.135117	16.3166	5.35931e-05	0.00678489	PXMP2	DRD1-MSNs	PMI
-0.865308	1.98868	16.2811	5.46047e-05	0.00684551	C2orf72	DRD1-MSNs	PMI
-0.734164	0.401345	16.2809	5.46126e-05	0.00684551	TEKT3	DRD1-MSNs	PMI
0.78484	1.98602	16.2106	5.66774e-05	0.00702918	EXOC8	DRD1-MSNs	PMI
-0.910683	0.701009	16.205	5.68432e-05	0.00702918	CPNE2	DRD1-MSNs	PMI
0.703597	4.19714	16.2028	5.69108e-05	0.00702918	RCBTB1	DRD1-MSNs	PMI
0.275762	5.89073	16.1119	5.97071e-05	0.00733876	GSPT1	DRD1-MSNs	PMI
-0.844358	3.62136	16.0925	6.03229e-05	0.00735643	CABCOCO1	DRD1-MSNs	PMI
-1.06304	0.388112	16.0891	6.0432e-05	0.00735643	DRAXIN	DRD1-MSNs	PMI
-0.833521	1.50989	16.0796	6.07355e-05	0.007358	LINC01776	DRD1-MSNs	PMI
-0.352909	4.67114	16.0626	6.12828e-05	0.00738895	EVA1C	DRD1-MSNs	PMI
-0.741927	6.57913	16.0378	6.20903e-05	0.00745084	ADAM12	DRD1-MSNs	PMI
1.14163	5.75806	16.0078	6.30809e-05	0.00752095	WLS	DRD1-MSNs	PMI
0.396626	4.04106	15.9979	6.34122e-05	0.00752095	BICD2	DRD1-MSNs	PMI
-0.796558	2.52439	15.9905	6.36603e-05	0.00752095	LINC02427	DRD1-MSNs	PMI
-0.346563	4.5666	15.9779	6.40863e-05	0.00752095	RAB8B	DRD1-MSNs	PMI
-1.22857	1.35849	15.9757	6.41598e-05	0.00752095	STK32A-AS1	DRD1-MSNs	PMI
2.63666	-1.721	15.9664	6.44784e-05	0.00752348	KLK1	DRD1-MSNs	PMI
-1.66716	-0.949335	15.9202	6.60713e-05	0.00767397	CLCA4	DRD1-MSNs	PMI
0.490033	3.96763	15.904	6.6639e-05	0.00770457	BMI1	DRD1-MSNs	PMI
1.53309	0.226981	15.8943	6.69819e-05	0.007709	CCDC50	DRD1-MSNs	PMI
0.363614	3.77253	15.8777	6.75711e-05	0.00774163	RTRAF	DRD1-MSNs	PMI
-1.6241	-0.494977	15.8461	6.87075e-05	0.00783637	ALDH1A3-AS1	DRD1-MSNs	PMI
-0.356314	3.14251	15.8132	6.99122e-05	0.00790586	ANXA2R-OT1	DRD1-MSNs	PMI
0.487375	3.67302	15.805	7.02171e-05	0.00790586	ZNF281	DRD1-MSNs	PMI
1.61307	0.101357	15.804	7.02535e-05	0.00790586	RGS16	DRD1-MSNs	PMI
-0.854917	3.53657	15.7661	7.16769e-05	0.00803035	LINC01090	DRD1-MSNs	PMI
-0.545205	3.96003	15.744	7.25192e-05	0.0080658	PITPNM3	DRD1-MSNs	PMI
0.502932	5.56694	15.7411	7.26304e-05	0.0080658	USPL1	DRD1-MSNs	PMI
0.264392	6.11737	15.7227	7.33386e-05	0.0080922	CAPRIN1	DRD1-MSNs	PMI
-0.602503	2.49487	15.7184	7.35074e-05	0.0080922	ZWILCH	DRD1-MSNs	PMI
-0.735642	1.02877	15.6858	7.47843e-05	0.00815991	PPP1R13B-DT	DRD1-MSNs	PMI
-0.792322	3.43058	15.6782	7.50845e-05	0.00815991	SLIT1	DRD1-MSNs	PMI
1.96074	2.31851	15.6781	7.50892e-05	0.00815991	KCNJ6	DRD1-MSNs	PMI
0.77544	7.21257	15.6547	7.60251e-05	0.00822631	ZNF365	DRD1-MSNs	PMI
0.33666	7.97395	15.6397	7.663e-05	0.00825647	WNK1	DRD1-MSNs	PMI
0.446692	5.72883	15.6077	7.79347e-05	0.0083494	MAL2	DRD1-MSNs	PMI
-0.645494	1.97104	15.6025	7.8152e-05	0.0083494	FADS2	DRD1-MSNs	PMI
-0.492982	4.8324	15.5866	7.88129e-05	0.00838464	DNAJC27-AS1	DRD1-MSNs	PMI
-0.985882	0.85751	15.5664	7.96556e-05	0.00843882	TXLNB	DRD1-MSNs	PMI
0.434883	5.47042	15.5277	8.1305e-05	0.00855994	KDM7A	DRD1-MSNs	PMI
-0.68095	1.1232	15.5238	8.14749e-05	0.00855994	FAM177B	DRD1-MSNs	PMI
-1.35749	-2.43018	15.5135	8.19176e-05	0.00857088	TRAJ17	DRD1-MSNs	PMI
0.868301	1.14602	15.4764	8.35422e-05	0.0086949	KLF6	DRD1-MSNs	PMI
-1.07537	-0.760721	15.4708	8.37897e-05	0.0086949	NOG	DRD1-MSNs	PMI
0.857391	9.34637	15.4558	8.44592e-05	0.00872304	GPM6A	DRD1-MSNs	PMI
-0.592791	5.19222	15.4493	8.47499e-05	0.00872304	GARNL3	DRD1-MSNs	PMI
-0.454631	4.89196	15.4295	8.56422e-05	0.00874081	ZBBX	DRD1-MSNs	PMI
-0.581335	3.23337	15.4175	8.61872e-05	0.00874081	TTF2	DRD1-MSNs	PMI
-0.767817	0.97562	15.4153	8.62857e-05	0.00874081	CATSPERB	DRD1-MSNs	PMI
-0.466275	7.63877	15.4149	8.63034e-05	0.00874081	DPH6	DRD1-MSNs	PMI
-0.93239	0.692915	15.4007	8.69556e-05	0.00877177	TRBVB	DRD1-MSNs	PMI
1.14183	3.28473	15.3853	8.76659e-05	0.00877684	NEFH	DRD1-MSNs	PMI
-2.03116	1.22388	15.3846	8.76991e-05	0.00877684	LINC01242	DRD1-MSNs	PMI
1.06727	7.15683	15.3454	8.95404e-05	0.00891356	MAML2	DRD1-MSNs	PMI
-1.40402	-1.35477	15.3354	9.00131e-05	0.00891356	BFSP2-AS1	DRD1-MSNs	PMI
-1.0793	-1.1573	15.3331	9.01213e-05	0.00891356	LINC01283	DRD1-MSNs	PMI
0.659609	4.74955	15.3205	9.07275e-05	0.0089386	LINC01418	DRD1-MSNs	PMI
-0.860681	1.32085	15.2183	9.57684e-05	0.00937068	CSRP1-AS1	DRD1-MSNs	PMI
-0.340617	4.7521	15.2167	9.58533e-05	0.00937068	TXNRD1	DRD1-MSNs	PMI
0.335989	7.45582	15.177	9.78908e-05	0.00953305	NR3C1	DRD1-MSNs	PMI
-0.426062	8.54278	15.1612	9.87133e-05	0.00956915	HTR4	DRD1-MSNs	PMI
-1.84517	1.20477	15.155	9.90361e-05	0.00956915	KCTD4	DRD1-MSNs	PMI
-1.76471	2.16515	15.1482	9.93952e-05	0.00956915	GNAI1	DRD1-MSNs	PMI
-0.653283	4.87795	15.1156	0.000101123	0.00957201	ENOSF1	DRD1-MSNs	PMI
0.253413	6.32793	15.1029	0.000101806	0.00957201	SON	DRD1-MSNs	PMI
-0.62607	2.8988	15.1018	0.000101866	0.00957201	SAMD13	DRD1-MSNs	PMI
-0.353814	6.39493	15.095	0.000102235	0.00957201	TARS3	DRD1-MSNs	PMI
1.32603	0.968182	15.0939	0.000102292	0.00957201	NAT1	DRD1-MSNs	PMI
-0.532027	4.24007	15.0867	0.000102684	0.00957201	LINC01285	DRD1-MSNs	PMI
0.302225	5.14254	15.0844	0.000102812	0.00957201	METTL14	DRD1-MSNs	PMI
1.13611	0.871228	15.0843	0.000102815	0.00957201	NINJ2	DRD1-MSNs	PMI
-0.386682	4.14261	15.0841	0.000102827	0.00957201	AIFM2	DRD1-MSNs	PMI
-1.94157	6.18113	15.0545	0.000104448	0.00968728	PRKG1	DRD1-MSNs	PMI
-1.0473	0.931122	15.0236	0.000106175	0.00980634	ALKAL2	DRD1-MSNs	PMI
-0.425471	6.44004	15.0141	0.000106709	0.00980634	LINC01252	DRD1-MSNs	PMI
-1.52379	-1.80748	15.0109	0.000106894	0.00980634	LINC02156	DRD1-MSNs	PMI
0.623379	3.63421	14.9941	0.00010785	0.00980939	TMEM145	DRD1-MSNs	PMI
-1.37914	-1.01284	14.994	0.000107854	0.00980939	RENO1	DRD1-MSNs	PMI
0.469608	5.53754	14.9899	0.000108089	0.00980939	MCF 2.00	DRD1-MSNs	PMI
-0.880246	0.379611	14.9784	0.000108747	0.00983381	DYDC1	DRD1-MSNs	PMI
-0.963005	-0.0918097	14.9595	0.000109846	0.00989782	OLFM4	DRD1-MSNs	PMI
-0.627847	1.54787	14.9471	0.000110569	0.00992772	SLC6A16	DRD1-MSNs	PMI
-0.705196	3.92192	14.9126	0.000112607	0.0100213	MRPL41	DRD1-MSNs	PMI
1.23268	-0.317545	14.9103	0.000112745	0.0100213	PTHLH	DRD1-MSNs	PMI
1.09319	1.67473	14.9094	0.000112799	0.0100213	TLE2	DRD1-MSNs	PMI
-1.13448	0.263805	14.9	0.000113361	0.010036	LINC01947	DRD1-MSNs	PMI
0.357951	3.87939	14.8887	0.000114041	0.0100378	OSGIN2	DRD1-MSNs	PMI
1.18313	4.28337	14.8848	0.000114278	0.0100378	PPM1E	DRD1-MSNs	PMI
-0.381112	3.86606	14.875	0.000114876	0.0100378	ZFHX2-AS1	DRD1-MSNs	PMI
-0.714956	1.23922	14.8735	0.000114967	0.0100378	FGF22	DRD1-MSNs	PMI
0.256066	6.88155	14.8615	0.000115699	0.010067	CNST	DRD1-MSNs	PMI
0.385438	4.61531	14.8423	0.000116885	0.0101353	FAM151B	DRD1-MSNs	PMI
-0.554376	4.89046	14.832	0.000117526	0.0101562	RNASET2	DRD1-MSNs	PMI
0.604948	5.14936	14.7986	0.000119624	0.0102919	LONRF3	DRD1-MSNs	PMI
-1.229	2.60029	14.7892	0.000120221	0.0102919	ACOXL	DRD1-MSNs	PMI
0.808272	7.02412	14.7845	0.00012052	0.0102919	RHOBTB3	DRD1-MSNs	PMI
-1.48879	-1.92497	14.7814	0.000120722	0.0102919	LINC01942	DRD1-MSNs	PMI
0.294103	7.99148	14.7733	0.000121237	0.0103011	CDK17	DRD1-MSNs	PMI
-0.552197	4.44475	14.7668	0.000121659	0.0103023	SEC24B-AS1	DRD1-MSNs	PMI
-1.26945	3.23711	14.7405	0.000123366	0.0104121	GDA	DRD1-MSNs	PMI
-1.73937	-1.66868	14.6908	0.000126666	0.0106551	LYPD6	DRD1-MSNs	PMI
0.338945	3.82298	14.6774	0.000127568	0.0106954	ZNF143	DRD1-MSNs	PMI
-1.29941	-1.29237	14.6531	0.00012922	0.0107982	ARSD	DRD1-MSNs	PMI
-1.10669	0.0926575	14.6396	0.00013015	0.0108401	UAP1L1	DRD1-MSNs	PMI
-0.702595	8.17251	14.6288	0.0001309	0.0108669	ASIC2	DRD1-MSNs	PMI
1.33096	1.67511	14.587	0.000133835	0.0110215	H4C8	DRD1-MSNs	PMI
-0.530258	1.55031	14.5823	0.000134171	0.0110215	SMIM10L2A	DRD1-MSNs	PMI
1.23354	-0.113789	14.5747	0.000134714	0.0110215	VWA2	DRD1-MSNs	PMI
-1.8755	-2.03608	14.5722	0.000134887	0.0110215	LINC02416	DRD1-MSNs	PMI
-1.01644	-0.685998	14.5676	0.000135219	0.0110215	LINC02703	DRD1-MSNs	PMI
0.284938	3.19731	14.5654	0.000135375	0.0110215	ZNF12	DRD1-MSNs	PMI
0.650033	6.21666	14.5579	0.000135919	0.0110304	PTN	DRD1-MSNs	PMI
-1.18817	0.508152	14.5419	0.000137074	0.0110885	LINC01484	DRD1-MSNs	PMI
-0.518913	2.91342	14.5169	0.000138906	0.011201	TEK	DRD1-MSNs	PMI
0.30606	6.57111	14.4956	0.00014049	0.0112893	OTUD4	DRD1-MSNs	PMI
-0.997765	3.92914	14.4902	0.000140893	0.0112893	RPH3A	DRD1-MSNs	PMI
-0.320023	4.83039	14.4744	0.000142076	0.0113481	KHDC1	DRD1-MSNs	PMI
1.25654	0.821779	14.4523	0.000143757	0.0114404	ETV3L	DRD1-MSNs	PMI
-0.607698	5.0907	14.4473	0.000144135	0.0114404	SOX1-OT	DRD1-MSNs	PMI
-1.29999	-0.0418647	14.4197	0.000146263	0.0115731	LINC02367	DRD1-MSNs	PMI
-0.314845	3.69135	14.4111	0.000146933	0.0115899	BAHCC1	DRD1-MSNs	PMI
-0.44538	5.56414	14.4006	0.000147753	0.0116184	SUGCT	DRD1-MSNs	PMI
-0.969124	3.11875	14.385	0.000148983	0.0116788	LINC02143	DRD1-MSNs	PMI
-0.884976	-0.324355	14.3738	0.000149876	0.0117125	TRIM7	DRD1-MSNs	PMI
-0.681567	1.49109	14.3657	0.000150518	0.0117265	FBLN7	DRD1-MSNs	PMI
0.382792	3.93735	14.3309	0.000153328	0.0118431	C5orf15	DRD1-MSNs	PMI
-0.859312	2.97669	14.3269	0.000153656	0.0118431	DDO	DRD1-MSNs	PMI
-1.19302	1.24194	14.3265	0.000153688	0.0118431	F11-AS1	DRD1-MSNs	PMI
0.45787	4.79246	14.3241	0.000153886	0.0118431	DENND2B	DRD1-MSNs	PMI
0.440517	5.66959	14.2865	0.000156985	0.0120451	IL6ST	DRD1-MSNs	PMI
-0.595585	6.23489	14.2541	0.000159711	0.0122172	MAML3	DRD1-MSNs	PMI
-0.792847	10.1099	14.2271	0.000162023	0.0123039	LINC03000	DRD1-MSNs	PMI
-0.737259	1.01741	14.2267	0.000162056	0.0123039	MAD2L2	DRD1-MSNs	PMI
0.215205	6.45279	14.2238	0.000162302	0.0123039	SREK1	DRD1-MSNs	PMI
-0.54486	7.81493	14.2174	0.00016286	0.0123093	ZFPM2	DRD1-MSNs	PMI
-0.549169	4.9453	14.2041	0.000164009	0.0123593	LINC02774	DRD1-MSNs	PMI
-0.31653	6.96901	14.185	0.000165685	0.0124189	COPB2-DT	DRD1-MSNs	PMI
-0.418993	3.94735	14.1839	0.000165781	0.0124189	EEF2K	DRD1-MSNs	PMI
-1.09343	-0.879339	14.168	0.000167192	0.0124876	HLX-AS1	DRD1-MSNs	PMI
-1.83894	-2.21768	14.1464	0.000169119	0.0125717	LINC01891	DRD1-MSNs	PMI
1.44016	1.8194	14.1443	0.000169311	0.0125717	ANKRD29	DRD1-MSNs	PMI
1.64484	-1.462	14.1351	0.000170143	0.0125966	SDC1	DRD1-MSNs	PMI
-0.394587	7.68441	14.1286	0.000170725	0.0126028	CHST11	DRD1-MSNs	PMI
-1.11456	2.65355	14.101	0.000173249	0.0127366	ANKFN1	DRD1-MSNs	PMI
-0.911319	2.89081	14.0941	0.00017389	0.0127366	DOK5	DRD1-MSNs	PMI
-1.12213	4.69874	14.0895	0.000174316	0.0127366	CPVL-AS2	DRD1-MSNs	PMI
-0.415925	2.82435	14.087	0.00017455	0.0127366	REPIN1	DRD1-MSNs	PMI
0.327908	7.4499	14.0794	0.00017525	0.0127509	SLC25A27	DRD1-MSNs	PMI
-0.932818	4.30053	14.0689	0.000176238	0.0127511	OCA2	DRD1-MSNs	PMI
-0.548933	3.89793	14.0609	0.00017698	0.0127511	GAS8	DRD1-MSNs	PMI
-0.50588	4.49129	14.0596	0.000177104	0.0127511	DAW1	DRD1-MSNs	PMI
-1.54216	0.963869	14.0547	0.000177573	0.0127511	PLEKHG4B	DRD1-MSNs	PMI
-0.349356	6.30277	14.0526	0.00017777	0.0127511	MIPEP	DRD1-MSNs	PMI
-1.08206	1.76028	14.0357	0.000179373	0.0128298	ABTB3	DRD1-MSNs	PMI
0.219776	5.4979	14.025	0.000180393	0.0128621	HNRNPM	DRD1-MSNs	PMI
-0.350424	3.6189	14.0157	0.000181286	0.0128621	TOB1-AS1	DRD1-MSNs	PMI
-0.929503	1.193	14.0151	0.00018135	0.0128621	AADACL2-AS1	DRD1-MSNs	PMI
0.635852	8.90246	13.9967	0.000183132	0.0129523	GRIN2A	DRD1-MSNs	PMI
-0.615349	7.60641	13.9616	0.000186581	0.0131594	LRMDA	DRD1-MSNs	PMI
-0.367326	4.42497	13.9554	0.000187196	0.0131662	BCAS4	DRD1-MSNs	PMI
-0.303108	4.55131	13.9463	0.000188104	0.0131706	CROT	DRD1-MSNs	PMI
-1.23532	4.71956	13.9416	0.00018858	0.0131706	MEF2C-AS1	DRD1-MSNs	PMI
-1.13239	0.378206	13.9392	0.000188821	0.0131706	B4GALT1	DRD1-MSNs	PMI
0.336191	5.85995	13.9071	0.000192071	0.0133606	HIF1A	DRD1-MSNs	PMI
0.63091	4.28621	13.8952	0.000193287	0.0134083	LDHA	DRD1-MSNs	PMI
-1.12624	5.52102	13.8897	0.000193856	0.013411	LINC01117	DRD1-MSNs	PMI
-0.363251	5.0916	13.8815	0.000194711	0.0134334	CFAP43	DRD1-MSNs	PMI
-0.870411	-0.404653	13.8606	0.000196883	0.0135059	CD101-AS1	DRD1-MSNs	PMI
-0.601715	6.7607	13.8548	0.000197492	0.0135059	CDH4	DRD1-MSNs	PMI
0.490536	7.04139	13.8539	0.000197581	0.0135059	SPECC1	DRD1-MSNs	PMI
0.448587	3.50746	13.8477	0.000198238	0.0135059	MYLIP	DRD1-MSNs	PMI
-0.773922	-0.322369	13.8459	0.000198429	0.0135059	CAPN5	DRD1-MSNs	PMI
-0.682996	0.572661	13.8358	0.000199496	0.0135422	SH2B2	DRD1-MSNs	PMI
-0.86542	2.24724	13.7997	0.000203365	0.0137679	CTBP2	DRD1-MSNs	PMI
0.400115	6.57744	13.7874	0.000204702	0.0138215	STARD4	DRD1-MSNs	PMI
0.307698	3.89956	13.7763	0.000205917	0.0138223	KLHL15	DRD1-MSNs	PMI
0.349308	6.91127	13.7747	0.000206089	0.0138223	TRRAP	DRD1-MSNs	PMI
0.775425	3.37668	13.7723	0.000206352	0.0138223	SMYD2	DRD1-MSNs	PMI
-0.655517	1.29092	13.7656	0.000207097	0.0138224	ZDHHC19	DRD1-MSNs	PMI
-0.739396	-0.569816	13.7578	0.000207952	0.0138224	NEU4	DRD1-MSNs	PMI
0.380204	7.12578	13.7575	0.000207991	0.0138224	NDFIP2	DRD1-MSNs	PMI
0.266619	4.82242	13.7426	0.000209647	0.013896	SOCS4	DRD1-MSNs	PMI
-1.36995	-1.65228	13.7156	0.000212683	0.0140604	PRB3	DRD1-MSNs	PMI
-1.20198	-1.83199	13.7083	0.000213511	0.0140625	AHSG	DRD1-MSNs	PMI
-0.298797	5.82124	13.7055	0.000213825	0.0140625	ARMCX4	DRD1-MSNs	PMI
-0.49679	3.44284	13.6945	0.000215084	0.0141086	ZNF43	DRD1-MSNs	PMI
1.06126	0.564062	13.6821	0.000216512	0.0141656	TDRD1	DRD1-MSNs	PMI
-1.51676	-0.110341	13.6621	0.000218825	0.01428	LINC02223	DRD1-MSNs	PMI
-0.596988	3.05468	13.6512	0.000220095	0.0142945	PCTP	DRD1-MSNs	PMI
-0.760596	0.390486	13.6506	0.000220176	0.0142945	FFAR4	DRD1-MSNs	PMI
0.635206	7.45983	13.6074	0.000225294	0.0145894	PARM1	DRD1-MSNs	PMI
-1.13254	3.24814	13.5833	0.000228201	0.01474	STON2	DRD1-MSNs	PMI
-2.32304	-1.5141	13.5737	0.00022938	0.0147784	NPY2R	DRD1-MSNs	PMI
-0.47659	3.38711	13.5497	0.00023233	0.0149305	PHF7	DRD1-MSNs	PMI
0.266501	6.56221	13.5389	0.00023367	0.0149491	INPP5F	DRD1-MSNs	PMI
-0.783668	2.34763	13.5363	0.000233991	0.0149491	LINC01630	DRD1-MSNs	PMI
0.411901	7.06757	13.5331	0.000234392	0.0149491	LPL	DRD1-MSNs	PMI
-1.53871	1.59448	13.5077	0.000237585	0.0151147	CALCRL	DRD1-MSNs	PMI
-1.16516	-1.84512	13.4957	0.000239111	0.0151357	VSIR	DRD1-MSNs	PMI
-0.70963	7.59838	13.4957	0.000239111	0.0151357	CNTNAP5	DRD1-MSNs	PMI
-0.242071	6.79789	13.4801	0.000241104	0.0151821	ZRANB3	DRD1-MSNs	PMI
-1.27011	-1.25051	13.4786	0.000241303	0.0151821	RET	DRD1-MSNs	PMI
-0.362697	5.61585	13.4759	0.000241642	0.0151821	MTHFD1	DRD1-MSNs	PMI
-0.837048	0.199457	13.4556	0.000244281	0.0153099	ELOVL2-AS1	DRD1-MSNs	PMI
1.39279	1.92503	13.4364	0.000246782	0.0154157	MAGI1-AS1	DRD1-MSNs	PMI
-1.73519	-1.01287	13.4334	0.000247187	0.0154157	PDE4B-AS1	DRD1-MSNs	PMI
0.706407	3.95214	13.4091	0.000250413	0.0155785	SULF1	DRD1-MSNs	PMI
-1.32199	1.39772	13.3974	0.000251978	0.0156063	PMP22	DRD1-MSNs	PMI
-1.33579	-1.68849	13.3965	0.000252092	0.0156063	SLN	DRD1-MSNs	PMI
-1.27943	0.0902138	13.3684	0.000255903	0.0158036	MTNR1B	DRD1-MSNs	PMI
-0.463609	3.7718	13.3363	0.000260322	0.0160374	ZNF441	DRD1-MSNs	PMI
0.595349	9.1147	13.3236	0.000262091	0.0160805	PDE8B	DRD1-MSNs	PMI
0.320883	3.55635	13.3179	0.000262888	0.0160805	POLG	DRD1-MSNs	PMI
-0.374931	3.52044	13.3176	0.000262927	0.0160805	KIF17	DRD1-MSNs	PMI
-0.421364	5.17861	13.3124	0.000263659	0.0160864	LINC02614	DRD1-MSNs	PMI
0.519907	3.55714	13.3012	0.00026523	0.0161323	ATPAF2	DRD1-MSNs	PMI
-0.888564	2.37131	13.298	0.000265687	0.0161323	MYO16	DRD1-MSNs	PMI
-0.461753	7.18757	13.2616	0.000270903	0.0164097	LINC02755	DRD1-MSNs	PMI
-1.0692	-1.50373	13.2492	0.000272694	0.0164583	SMTNL1	DRD1-MSNs	PMI
1.09353	0.150085	13.2471	0.000273006	0.0164583	CACNA1G	DRD1-MSNs	PMI
0.325305	6.71434	13.2335	0.00027499	0.0165386	LEMD3	DRD1-MSNs	PMI
0.334234	6.33115	13.2226	0.0002766	0.016596	KIAA0930	DRD1-MSNs	PMI
-1.1291	1.49276	13.2093	0.00027857	0.0166377	CMTM8	DRD1-MSNs	PMI
1.9327	-1.31693	13.209	0.000278609	0.0166377	IGFBP3	DRD1-MSNs	PMI
0.4257	6.60693	13.1957	0.000280593	0.016699	LIN28B	DRD1-MSNs	PMI
-2.13373	-0.536599	13.1933	0.000280955	0.016699	ANKRD62P1-PARP4P3	DRD1-MSNs	PMI
-0.446159	5.49004	13.1767	0.000283447	0.0168077	ZMIZ1-AS1	DRD1-MSNs	PMI
-0.516101	2.43504	13.1615	0.000285756	0.016905	LINC02449	DRD1-MSNs	PMI
-1.03375	2.24007	13.1477	0.000287871	0.0169432	MIR924HG	DRD1-MSNs	PMI
-0.366221	5.82059	13.1456	0.000288202	0.0169432	SLC13A3	DRD1-MSNs	PMI
-0.539491	5.06705	13.1442	0.000288409	0.0169432	GPR176	DRD1-MSNs	PMI
-0.744997	3.00809	13.132	0.000290288	0.0169694	LINC01440	DRD1-MSNs	PMI
-0.926847	1.59364	13.1284	0.000290859	0.0169694	AQP7B	DRD1-MSNs	PMI
-0.355065	7.32545	13.1283	0.000290865	0.0169694	STX18-AS1	DRD1-MSNs	PMI
0.319302	6.30724	13.1227	0.000291746	0.0169816	ZBTB44	DRD1-MSNs	PMI
1.59822	2.92576	13.1145	0.000293024	0.0170169	BNC2	DRD1-MSNs	PMI
0.463199	5.21067	13.1072	0.000294166	0.0170441	EIF5	DRD1-MSNs	PMI
0.515133	4.12124	13.0836	0.000297888	0.0171402	NDUFAF4	DRD1-MSNs	PMI
-0.523372	4.37944	13.0823	0.000298095	0.0171402	TMC3-AS1	DRD1-MSNs	PMI
-0.513279	3.15093	13.0796	0.000298531	0.0171402	CIMAP2	DRD1-MSNs	PMI
0.687256	2.82774	13.0796	0.000298531	0.0171402	TSPAN12	DRD1-MSNs	PMI
-0.481232	6.35137	13.0631	0.000301174	0.0172003	RGS17	DRD1-MSNs	PMI
0.303059	5.09142	13.0624	0.000301282	0.0172003	PMPCB	DRD1-MSNs	PMI
-0.361983	4.65788	13.0574	0.000302081	0.0172003	LIX1-AS1	DRD1-MSNs	PMI
0.811181	1.21951	13.0561	0.000302296	0.0172003	AATBC	DRD1-MSNs	PMI
-1.54644	4.53216	13.0359	0.000305574	0.0173478	MT-ATP8	DRD1-MSNs	PMI
-0.657132	3.54261	13.0187	0.000308398	0.0174531	SMAD9	DRD1-MSNs	PMI
-1.52564	-1.49688	13.0124	0.000309443	0.0174531	C2CD4B	DRD1-MSNs	PMI
-0.303154	5.63483	13.0094	0.000309925	0.0174531	MGLL	DRD1-MSNs	PMI
-0.759032	8.22463	13.0079	0.000310186	0.0174531	GPC6	DRD1-MSNs	PMI
1.34765	1.00682	13.001	0.000311331	0.0174787	DOCK2	DRD1-MSNs	PMI
-0.285258	5.00241	12.9915	0.000312915	0.0175288	USP49	DRD1-MSNs	PMI
0.287533	3.05292	12.9828	0.00031437	0.0175541	AMMECR1L	DRD1-MSNs	PMI
0.240318	6.14099	12.9785	0.000315092	0.0175541	WDR47	DRD1-MSNs	PMI
-0.839724	-1.19246	12.9764	0.000315447	0.0175541	TMEM61	DRD1-MSNs	PMI
0.501253	4.95346	12.9617	0.000317923	0.0176531	ZHX1	DRD1-MSNs	PMI
0.336242	5.59797	12.9502	0.00031989	0.0176849	SCN3B	DRD1-MSNs	PMI
0.288113	7.1998	12.9491	0.00032008	0.0176849	KIF21A	DRD1-MSNs	PMI
0.504742	4.68864	12.9461	0.000320592	0.0176849	ABCD2	DRD1-MSNs	PMI
1.83021	-0.64134	12.9355	0.000322402	0.017733	SYT17	DRD1-MSNs	PMI
-1.50115	-0.649643	12.9281	0.000323682	0.017733	SHC2	DRD1-MSNs	PMI
-0.906255	-0.953585	12.9274	0.000323804	0.017733	LCN12	DRD1-MSNs	PMI
0.358144	5.01178	12.9248	0.000324264	0.017733	EIF2A	DRD1-MSNs	PMI
0.238137	5.24739	12.9195	0.000325177	0.0177446	SELENOT	DRD1-MSNs	PMI
-1.39042	-2.06185	12.8843	0.000331349	0.0180425	STEAP1B-AS1	DRD1-MSNs	PMI
0.499561	8.71177	12.8764	0.00033276	0.0180804	VLDLR-AS1	DRD1-MSNs	PMI
0.252819	5.6938	12.8605	0.000335582	0.0181714	GPR180	DRD1-MSNs	PMI
-0.402392	5.34492	12.8589	0.00033587	0.0181714	CDRT4	DRD1-MSNs	PMI
-1.09341	4.51683	12.8231	0.000342368	0.0184516	SHC3	DRD1-MSNs	PMI
0.468494	2.64222	12.8223	0.000342507	0.0184516	LINC01176	DRD1-MSNs	PMI
-0.930006	-1.38232	12.8031	0.000346044	0.0186026	HAVCR1	DRD1-MSNs	PMI
-0.978949	-0.615351	12.7732	0.000351617	0.0188277	HHLA2	DRD1-MSNs	PMI
-0.260956	5.25907	12.7727	0.000351717	0.0188277	MTM1	DRD1-MSNs	PMI
-0.997021	0.498301	12.7526	0.000355507	0.0189863	ENTPD2	DRD1-MSNs	PMI
-0.736759	7.39357	12.7491	0.00035618	0.0189863	LNC-LBCS	DRD1-MSNs	PMI
-0.506089	3.00599	12.7448	0.000356995	0.0189897	C2orf73	DRD1-MSNs	PMI
-1.08004	3.5948	12.738	0.000358305	0.0190058	LINC02712	DRD1-MSNs	PMI
-1.35115	-1.03339	12.7352	0.000358833	0.0190058	SIGLEC1	DRD1-MSNs	PMI
-1.20836	-1.36014	12.7246	0.000360879	0.0190058	TEMN3-AS1	DRD1-MSNs	PMI
-0.544473	4.01096	12.7236	0.000361064	0.0190058	NRG4	DRD1-MSNs	PMI
-0.460442	3.427	12.7205	0.000361663	0.0190058	LINC02613	DRD1-MSNs	PMI
0.497164	7.12353	12.7183	0.000362093	0.0190058	RASGEF1B	DRD1-MSNs	PMI
1.54032	-0.866541	12.7144	0.000362858	0.0190058	NT5DC2	DRD1-MSNs	PMI
0.416293	4.74569	12.7121	0.000363302	0.0190058	EEIG2	DRD1-MSNs	PMI
-0.686523	2.30377	12.7017	0.000365317	0.0190307	RADX	DRD1-MSNs	PMI
0.825522	1.79268	12.7002	0.00036561	0.0190307	ESAM	DRD1-MSNs	PMI
0.671208	1.40226	12.6981	0.000366032	0.0190307	JDP2-AS1	DRD1-MSNs	PMI
-0.952896	3.08919	12.6856	0.000368479	0.0190522	CLDN16	DRD1-MSNs	PMI
0.253739	4.72523	12.6818	0.000369228	0.0190522	USP38	DRD1-MSNs	PMI
-2.12849	-1.53939	12.6816	0.000369281	0.0190522	LINC01553	DRD1-MSNs	PMI
0.542067	0.974198	12.6807	0.000369457	0.0190522	HPS1-AS1	DRD1-MSNs	PMI
-1.08167	1.67258	12.6712	0.000371322	0.0191082	LINC01938	DRD1-MSNs	PMI
-0.667427	3.90619	12.6673	0.000372113	0.0191082	NECAB2	DRD1-MSNs	PMI
-0.442041	1.92894	12.6638	0.000372806	0.0191082	HYAL1	DRD1-MSNs	PMI
-0.804354	-0.448842	12.657	0.000374159	0.0191388	LOXL2-AS1	DRD1-MSNs	PMI
1.6527	1.98023	12.6488	0.000375798	0.0191749	ITGA8	DRD1-MSNs	PMI
-0.514739	3.95782	12.646	0.000376379	0.0191749	ARHGEF28	DRD1-MSNs	PMI
-0.804799	1.10036	12.6286	0.000379896	0.0192727	LINC02144	DRD1-MSNs	PMI
-1.40119	-2.06763	12.6283	0.000379945	0.0192727	GGT1	DRD1-MSNs	PMI
-0.398949	4.17978	12.6252	0.000380583	0.0192727	MTURN	DRD1-MSNs	PMI
0.327125	6.38226	12.6105	0.000383593	0.0193488	GABPA	DRD1-MSNs	PMI
-0.396538	4.72062	12.6104	0.000383613	0.0193488	SNHG22	DRD1-MSNs	PMI
0.925514	0.631103	12.5682	0.00039237	0.0197237	PANX3	DRD1-MSNs	PMI
-0.539746	3.24165	12.5671	0.000392605	0.0197237	ZFHX4-AS1	DRD1-MSNs	PMI
0.33316	4.83154	12.5459	0.000397082	0.0199092	C8orf76	DRD1-MSNs	PMI
-1.05837	3.73136	12.5413	0.000398049	0.0199182	MARCHF11	DRD1-MSNs	PMI
0.609746	3.20589	12.5211	0.000402384	0.0200533	PLAUR	DRD1-MSNs	PMI
-1.70141	-2.22294	12.518	0.000403048	0.0200533	HTR2A-AS1	DRD1-MSNs	PMI
-1.05181	-0.923172	12.5176	0.000403126	0.0200533	NANOGP8	DRD1-MSNs	PMI
-0.576129	1.04463	12.5016	0.000406593	0.0201861	NABP1	DRD1-MSNs	PMI
0.436859	2.0649	12.498	0.000407389	0.0201861	PPRC1	DRD1-MSNs	PMI
-0.688467	0.434797	12.4881	0.000409545	0.0202225	DUSP9	DRD1-MSNs	PMI
-0.56373	4.2488	12.4873	0.000409722	0.0202225	LINC01793	DRD1-MSNs	PMI
0.360433	7.35956	12.4733	0.000412799	0.0203247	ADD2	DRD1-MSNs	PMI
-0.678088	1.40048	12.4706	0.000413397	0.0203247	SH2D4B	DRD1-MSNs	PMI
1.04468	0.174579	12.4498	0.000418041	0.0205132	TPH2	DRD1-MSNs	PMI
-0.481011	4.21043	12.4248	0.000423665	0.0207489	EFCAB11	DRD1-MSNs	PMI
-1.08099	-1.11811	12.4151	0.000425867	0.0208165	STAT4-AS1	DRD1-MSNs	PMI
-0.430994	4.73519	12.3929	0.000430962	0.0210066	SERINC5	DRD1-MSNs	PMI
0.712253	0.733704	12.391	0.000431415	0.0210066	MAP7D3	DRD1-MSNs	PMI
-0.423987	3.1473	12.3622	0.000438124	0.0212923	DEF6	DRD1-MSNs	PMI
-0.622297	7.50729	12.354	0.000440031	0.0213417	PRANCR	DRD1-MSNs	PMI
0.731487	6.04029	12.3507	0.000440825	0.0213417	TET3	DRD1-MSNs	PMI
-1.07229	-0.465287	12.3395	0.00044347	0.0214287	LINC02594	DRD1-MSNs	PMI
-0.385144	6.54623	12.3235	0.000447279	0.0215374	FBXO16	DRD1-MSNs	PMI
-1.38792	-1.44421	12.323	0.00044742	0.0215374	HK2	DRD1-MSNs	PMI
-0.84972	1.00989	12.31	0.000450534	0.0216291	VIPR1-AS1	DRD1-MSNs	PMI
-1.05555	5.15823	12.3079	0.000451033	0.0216291	MYRIP	DRD1-MSNs	PMI
0.507199	2.07549	12.2995	0.000453079	0.021656	PIGM	DRD1-MSNs	PMI
-0.809577	-0.485652	12.2929	0.000454693	0.021656	GCK	DRD1-MSNs	PMI
-0.64761	0.912662	12.2927	0.000454744	0.021656	ZPLD1	DRD1-MSNs	PMI
-0.857589	2.27506	12.2915	0.000455016	0.021656	DPYSL3	DRD1-MSNs	PMI
0.319676	5.07553	12.2835	0.000456984	0.0216854	VPS29	DRD1-MSNs	PMI
-0.468453	5.4675	12.282	0.000457346	0.0216854	TNNI3K	DRD1-MSNs	PMI
-0.681063	3.66579	12.2438	0.000466798	0.0220351	PALD1	DRD1-MSNs	PMI
-0.859825	4.8221	12.2418	0.000467301	0.0220351	OTOF	DRD1-MSNs	PMI
-0.317123	5.38887	12.2417	0.000467332	0.0220351	ARNT2-DT	DRD1-MSNs	PMI
-0.981093	0.885213	12.2062	0.000476302	0.0223992	NCKAP5-AS2	DRD1-MSNs	PMI
0.220956	5.03102	12.2025	0.000477249	0.0223992	UTP18	DRD1-MSNs	PMI
-0.525179	0.311693	12.1984	0.000478316	0.0223992	EEF1A1-AS1	DRD1-MSNs	PMI
-1.27704	1.8424	12.1973	0.000478592	0.0223992	OPRK1	DRD1-MSNs	PMI
0.247041	6.71884	12.1863	0.000481421	0.022453	MTX2	DRD1-MSNs	PMI
-1.19869	-1.67224	12.1859	0.000481516	0.022453	C15orf39	DRD1-MSNs	PMI
-1.14595	1.01744	12.1813	0.00048271	0.0224673	LINC02785	DRD1-MSNs	PMI
-0.413361	1.04352	12.1764	0.000483968	0.0224845	ATP2C2-AS1	DRD1-MSNs	PMI
-1.48293	-1.03727	12.1505	0.000490738	0.0227573	ZCCHC12	DRD1-MSNs	PMI
1.2152	3.39498	12.135	0.000494843	0.0229057	MCOLN3	DRD1-MSNs	PMI
1.31956	-0.596189	12.107	0.000502332	0.0232099	SOHLH1	DRD1-MSNs	PMI
-0.432689	2.66957	12.1009	0.00050398	0.0232437	SCOC-AS1	DRD1-MSNs	PMI
0.27928	3.60845	12.0881	0.000507442	0.0233468	PDIK1L	DRD1-MSNs	PMI
0.522558	5.97083	12.0858	0.000508059	0.0233468	PDLIM5	DRD1-MSNs	PMI
-0.253135	5.47232	12.08	0.000509645	0.0233772	PMM2	DRD1-MSNs	PMI
-0.782961	-0.578733	12.0763	0.000510665	0.0233816	BMP8B	DRD1-MSNs	PMI
-1.08947	3.64306	12.065	0.00051378	0.0234254	SEMA3D	DRD1-MSNs	PMI
-0.472102	5.18207	12.0642	0.000513998	0.0234254	CCDC191	DRD1-MSNs	PMI
-1.06416	-1.5412	12.0627	0.000514397	0.0234254	BSND	DRD1-MSNs	PMI
1.15163	0.195417	12.0447	0.000519404	0.0235891	CAMK2N2	DRD1-MSNs	PMI
1.39682	3.61899	12.0431	0.000519854	0.0235891	KIRREL1	DRD1-MSNs	PMI
-0.724214	-0.0879438	12.0385	0.000521126	0.0236045	NTSR2	DRD1-MSNs	PMI
-1.08585	0.363962	12.0221	0.000525738	0.0237709	PLAAT3	DRD1-MSNs	PMI
-0.701468	0.661647	12.0064	0.000530183	0.023912	HAPLN2	DRD1-MSNs	PMI
0.527683	9.24656	12.0044	0.000530748	0.023912	AFF3	DRD1-MSNs	PMI
0.270452	5.82598	11.9966	0.000532976	0.0239697	PNPLA8	DRD1-MSNs	PMI
0.197241	5.18913	11.9869	0.000535764	0.0240212	RBM17	DRD1-MSNs	PMI
-0.917119	3.03814	11.986	0.000536019	0.0240212	TNR	DRD1-MSNs	PMI
-0.72962	-0.564833	11.9825	0.000537037	0.0240243	MESP2	DRD1-MSNs	PMI
-0.826159	-0.471021	11.971	0.000540342	0.0240885	CDCP2	DRD1-MSNs	PMI
-0.592746	4.48225	11.9709	0.000540375	0.0240885	AOAH	DRD1-MSNs	PMI
0.443006	10.5349	11.9616	0.000543082	0.0241598	ATRNL1	DRD1-MSNs	PMI
-0.374268	4.65937	11.9569	0.00054446	0.0241598	CYFIP1	DRD1-MSNs	PMI
-0.552856	2.21056	11.9543	0.000545226	0.0241598	ESRRB	DRD1-MSNs	PMI
-1.33675	-0.425192	11.9523	0.00054579	0.0241598	IGSF1	DRD1-MSNs	PMI
0.306775	6.96678	11.9453	0.000547868	0.0241818	FAM133B	DRD1-MSNs	PMI
-0.777501	0.943213	11.9441	0.000548197	0.0241818	FAM107A	DRD1-MSNs	PMI
-1.10847	2.65183	11.9388	0.000549765	0.0242088	COL19A1	DRD1-MSNs	PMI
0.311409	9.25248	11.9352	0.000550846	0.0242143	FNBP1L	DRD1-MSNs	PMI
0.5785	3.90546	11.9129	0.000557465	0.024452	TARS1	DRD1-MSNs	PMI
1.13237	-0.773184	11.9101	0.00055831	0.024452	TTC39C-AS1	DRD1-MSNs	PMI
-0.650679	-0.454124	11.902	0.000560735	0.024452	SLC25A30-AS1	DRD1-MSNs	PMI
0.281556	4.06163	11.8996	0.000561448	0.024452	TOPORS	DRD1-MSNs	PMI
0.286175	6.25057	11.899	0.000561634	0.024452	PCMTD2	DRD1-MSNs	PMI
0.442934	7.00207	11.8976	0.000562049	0.024452	PER3	DRD1-MSNs	PMI
0.557012	1.45613	11.893	0.000563449	0.0244709	IFIT5	DRD1-MSNs	PMI
-0.383897	3.45393	11.8891	0.00056463	0.0244802	GPR143	DRD1-MSNs	PMI
-0.646158	2.57344	11.8719	0.00056986	0.0246647	HSD11B1-AS1	DRD1-MSNs	PMI
-0.434614	1.45619	11.862	0.000572905	0.0247124	ZFP41	DRD1-MSNs	PMI
0.31774	6.15494	11.862	0.000572913	0.0247124	ZNF718	DRD1-MSNs	PMI
-0.764983	0.723125	11.8547	0.000575151	0.024748	LINC02609	DRD1-MSNs	PMI
-1.7292	0.86625	11.853	0.000575694	0.024748	ANO4	DRD1-MSNs	PMI
0.823603	0.417534	11.8452	0.000578116	0.0247649	MEX3B	DRD1-MSNs	PMI
-1.67763	-2.33612	11.843	0.000578775	0.0247649	ISM1-AS1	DRD1-MSNs	PMI
0.267917	3.15729	11.8422	0.000579034	0.0247649	POMT2	DRD1-MSNs	PMI
-0.390941	5.14534	11.8391	0.000580001	0.0247649	USP2-AS1	DRD1-MSNs	PMI
-0.857056	3.38778	11.8337	0.000581698	0.0247956	LINC02082	DRD1-MSNs	PMI
0.350809	5.83004	11.8241	0.000584698	0.0248816	PUS7	DRD1-MSNs	PMI
0.775557	2.98037	11.817	0.000586918	0.0249342	EPDR1	DRD1-MSNs	PMI
-0.433856	1.20978	11.8054	0.000590607	0.0250488	LINC01260	DRD1-MSNs	PMI
0.315969	4.8859	11.7998	0.000592369	0.0250816	INA	DRD1-MSNs	PMI
-0.263376	6.70347	11.784	0.000597421	0.0252532	LINC02245	DRD1-MSNs	PMI
0.293489	3.10913	11.7805	0.00059856	0.0252592	ZNF234	DRD1-MSNs	PMI
2.18266	-2.21315	11.7724	0.000601166	0.0252875	CYP4F11	DRD1-MSNs	PMI
0.224729	7.9035	11.7722	0.000601228	0.0252875	KMT2E	DRD1-MSNs	PMI
-0.672315	1.60156	11.7662	0.000603144	0.0252977	GPR160	DRD1-MSNs	PMI
0.946358	2.13862	11.7652	0.000603469	0.0252977	LINC01141	DRD1-MSNs	PMI
-0.736049	0.72865	11.7468	0.000609466	0.0255069	SLITRK1	DRD1-MSNs	PMI
-1.41107	-1.56019	11.7404	0.000611576	0.025553	LINC00524	DRD1-MSNs	PMI
-1.47487	-1.76193	11.7339	0.00061372	0.0255993	MYEOV	DRD1-MSNs	PMI
0.989025	5.63797	11.7309	0.000614706	0.0255993	MRAP2	DRD1-MSNs	PMI
-0.622966	4.11766	11.7079	0.00062234	0.0258746	EDA	DRD1-MSNs	PMI
-1.15791	-1.56108	11.7017	0.000624437	0.0259193	BAALC-AS2	DRD1-MSNs	PMI
0.532172	4.67834	11.6973	0.000625907	0.0259377	RTKN2	DRD1-MSNs	PMI
-1.58314	0.985618	11.6922	0.000627639	0.025967	ZNF608	DRD1-MSNs	PMI
-0.429283	3.39903	11.68	0.00063174	0.0260941	RNF128	DRD1-MSNs	PMI
-0.493889	3.05551	11.6619	0.000637941	0.026291	LEPROT	DRD1-MSNs	PMI
-1.44453	-1.6844	11.6575	0.000639441	0.026291	PAMR1	DRD1-MSNs	PMI
-1.16184	-1.54372	11.657	0.000639623	0.026291	EGFL6	DRD1-MSNs	PMI
0.618533	11.9529	11.6512	0.00064162	0.026321	PDE10A	DRD1-MSNs	PMI
0.242771	5.99022	11.6454	0.000643612	0.026321	ZBTB43	DRD1-MSNs	PMI
1.00173	1.65066	11.644	0.000644102	0.026321	JUN	DRD1-MSNs	PMI
0.263037	6.13039	11.6428	0.000644511	0.026321	DHX15	DRD1-MSNs	PMI
-0.546322	4.07237	11.6323	0.000648169	0.0263732	LINC00504	DRD1-MSNs	PMI
0.381317	3.40227	11.6321	0.000648249	0.0263732	ZBTB34	DRD1-MSNs	PMI
1.29122	3.38757	11.6302	0.000648913	0.0263732	NDST4	DRD1-MSNs	PMI
1.17186	0.100662	11.6262	0.000650304	0.0263874	ANK1	DRD1-MSNs	PMI
0.740622	1.72769	11.6102	0.000655913	0.0265524	ADAM19	DRD1-MSNs	PMI
-1.33627	-2.4305	11.6086	0.000656468	0.0265524	LINC01472	DRD1-MSNs	PMI
0.495619	4.53032	11.5957	0.000661049	0.026695	ARHGEF26-AS1	DRD1-MSNs	PMI
-0.639839	4.25097	11.5798	0.000666707	0.0267834	LINC00970	DRD1-MSNs	PMI
1.00105	2.75469	11.5797	0.000666751	0.0267834	LY75	DRD1-MSNs	PMI
0.273155	7.7908	11.579	0.000667011	0.0267834	MARCHF7	DRD1-MSNs	PMI
-0.491083	3.12406	11.5777	0.000667469	0.0267834	CFAP100	DRD1-MSNs	PMI
-0.883711	-0.0552132	11.551	0.00067713	0.0270046	FLVCR2	DRD1-MSNs	PMI
-0.459314	3.24635	11.551	0.000677144	0.0270046	BCL7C	DRD1-MSNs	PMI
-0.529931	2.1424	11.5491	0.000677834	0.0270046	MYO5B	DRD1-MSNs	PMI
0.570619	3.10998	11.5487	0.000677981	0.0270046	COX17	DRD1-MSNs	PMI
0.258744	4.6723	11.5477	0.000678315	0.0270046	UFM1	DRD1-MSNs	PMI
-0.723819	3.91777	11.537	0.00068225	0.0270819	ANKRD55	DRD1-MSNs	PMI
0.617522	4.59931	11.5359	0.000682663	0.0270819	ZNF521	DRD1-MSNs	PMI
-0.822666	3.05938	11.5337	0.000683465	0.0270819	ENAH	DRD1-MSNs	PMI
-0.399062	5.70203	11.5237	0.000687163	0.0271859	ENOX2	DRD1-MSNs	PMI
0.267313	6.31795	11.5132	0.000691035	0.0272964	MAP3K4	DRD1-MSNs	PMI
-1.12202	-1.97005	11.5063	0.000693618	0.0273558	CIBAR2	DRD1-MSNs	PMI
-1.03511	4.15132	11.4988	0.000696422	0.0273779	NTNG1	DRD1-MSNs	PMI
0.369954	6.29782	11.4962	0.000697393	0.0273779	LRCH1	DRD1-MSNs	PMI
-0.886931	5.40836	11.4897	0.000699827	0.0273779	FSTL5	DRD1-MSNs	PMI
0.316021	5.37271	11.4892	0.00070003	0.0273779	SRFBP1	DRD1-MSNs	PMI
-1.64647	-1.11464	11.489	0.00070009	0.0273779	TH	DRD1-MSNs	PMI
-0.364037	6.16077	11.4874	0.000700684	0.0273779	PPM1H	DRD1-MSNs	PMI
0.550033	4.21026	11.484	0.000701965	0.0273779	GLRX	DRD1-MSNs	PMI
0.522287	7.07012	11.4818	0.000702829	0.0273779	SYNDIG1	DRD1-MSNs	PMI
-0.364244	4.99662	11.4769	0.000704671	0.0274075	MTAP	DRD1-MSNs	PMI
-0.712327	-0.118362	11.4541	0.000713348	0.0277024	LINC00683	DRD1-MSNs	PMI
-0.608889	2.9621	11.4415	0.000718217	0.0278488	LIFR-AS1	DRD1-MSNs	PMI
-0.875885	0.0502459	11.4219	0.000725844	0.0281015	ANXA2	DRD1-MSNs	PMI
-1.44177	-2.01156	11.4153	0.000728412	0.0281579	NKX6-3	DRD1-MSNs	PMI
0.963538	0.310657	11.4098	0.000730577	0.0281593	CYGB	DRD1-MSNs	PMI
0.256944	5.58402	11.4096	0.000730674	0.0281593	HNRNPH3	DRD1-MSNs	PMI
-0.639769	1.90926	11.4018	0.000733749	0.0282348	BATF3	DRD1-MSNs	PMI
-0.723157	0.230605	11.3836	0.000740966	0.0284693	C1QTNF2	DRD1-MSNs	PMI
0.214021	5.91233	11.3756	0.000744166	0.0285489	ATP6V1C1	DRD1-MSNs	PMI
-0.382166	3.47242	11.368	0.000747184	0.0286018	SHROOM2	DRD1-MSNs	PMI
-0.685156	-0.29703	11.3665	0.000747804	0.0286018	NOVA1-DT	DRD1-MSNs	PMI
0.336124	4.92327	11.3495	0.000754677	0.0288109	PARP1	DRD1-MSNs	PMI
-0.550433	10.2922	11.3474	0.000755547	0.0288109	TENM2	DRD1-MSNs	PMI
-0.563159	2.05502	11.3442	0.000756831	0.0288165	ZNF85	DRD1-MSNs	PMI
0.590877	3.51015	11.3362	0.000760105	0.0288849	SMAD7	DRD1-MSNs	PMI
-0.909446	0.633667	11.3342	0.00076091	0.0288849	GPX3	DRD1-MSNs	PMI
-1.0533	-1.76843	11.3284	0.000763314	0.0289328	LINC02262	DRD1-MSNs	PMI
-0.931499	-0.745591	11.3177	0.000767732	0.0290568	LINC02432	DRD1-MSNs	PMI
0.230466	5.4784	11.3143	0.000769122	0.0290659	KIF5B	DRD1-MSNs	PMI
-0.568712	1.69189	11.2953	0.000777033	0.0293211	FZD4	DRD1-MSNs	PMI
0.279994	5.45165	11.2739	0.000786033	0.0296166	OTUD3	DRD1-MSNs	PMI
-0.76564	0.395198	11.2683	0.000788422	0.0296625	LINC02395	DRD1-MSNs	PMI
0.248691	7.55964	11.2651	0.000789791	0.0296699	G2E3	DRD1-MSNs	PMI
0.348394	4.39461	11.26	0.000791953	0.029707	TMPO	DRD1-MSNs	PMI
0.387769	5.34535	11.2521	0.000795343	0.0297901	SYCP2	DRD1-MSNs	PMI
-0.349829	5.72185	11.2486	0.000796833	0.0298018	GRAMD1B	DRD1-MSNs	PMI
-0.546345	1.98735	11.2435	0.000799021	0.0298023	IER5L-AS1	DRD1-MSNs	PMI
0.209531	5.00323	11.2431	0.000799201	0.0298023	DNAJC2	DRD1-MSNs	PMI
0.399364	7.22093	11.2366	0.00080199	0.0298211	PEG3	DRD1-MSNs	PMI
-0.773204	-0.0687344	11.2359	0.000802309	0.0298211	KCP	DRD1-MSNs	PMI
-0.698252	0.7854	11.2337	0.000803238	0.0298211	TLR5	DRD1-MSNs	PMI
-1.65193	-2.38652	11.2254	0.000806842	0.0299111	PRR23C	DRD1-MSNs	PMI
-0.210484	6.79996	11.1953	0.000820058	0.0303565	FBXW11	DRD1-MSNs	PMI
-1.38872	-2.1294	11.1916	0.000821681	0.0303722	LINC01675	DRD1-MSNs	PMI
-0.512477	2.2209	11.1845	0.000824835	0.0304444	EBPL	DRD1-MSNs	PMI
1.27224	0.379506	11.1769	0.00082822	0.0305248	NEURL1B	DRD1-MSNs	PMI
0.347894	7.12092	11.1742	0.000829429	0.0305249	NAALAD2	DRD1-MSNs	PMI
0.257691	3.50109	11.16	0.000835811	0.0307152	SYDE2	DRD1-MSNs	PMI
-0.544843	5.41926	11.1341	0.000847543	0.0310735	CFAP20DC-DT	DRD1-MSNs	PMI
0.330608	3.44063	11.1331	0.000848016	0.0310735	LSG1	DRD1-MSNs	PMI
-0.895549	-1.20093	11.1169	0.000855447	0.0312943	CD2AP-DT	DRD1-MSNs	PMI
-0.546844	0.68601	11.1146	0.000856515	0.0312943	FRMPD3	DRD1-MSNs	PMI
-1.42656	1.1751	11.093	0.000866543	0.0315793	VWC2	DRD1-MSNs	PMI
0.236208	6.68291	11.0892	0.000868323	0.0315793	CEP350	DRD1-MSNs	PMI
-0.619585	0.295146	11.0872	0.000869251	0.0315793	PLSCR3	DRD1-MSNs	PMI
0.223804	4.48412	11.0871	0.000869304	0.0315793	CDC5L	DRD1-MSNs	PMI
-0.738482	2.66779	11.0791	0.000873074	0.0316708	PRELID2	DRD1-MSNs	PMI
1.46136	2.87064	11.0733	0.000875805	0.0317245	FAM241A	DRD1-MSNs	PMI
-0.283018	6.37851	11.0665	0.000879014	0.0317952	BORCS5	DRD1-MSNs	PMI
0.285752	5.96113	11.0617	0.00088128	0.0318077	EXD2	DRD1-MSNs	PMI
-0.656121	3.72757	11.0605	0.000881873	0.0318077	CYP4A22-AS1	DRD1-MSNs	PMI
0.304883	4.26453	11.0548	0.000884598	0.0318366	IMPA1	DRD1-MSNs	PMI
-1.35309	0.53308	11.0535	0.000885188	0.0318366	SLC26A4	DRD1-MSNs	PMI
0.368756	5.87874	11.0431	0.000890165	0.0319702	RYBP	DRD1-MSNs	PMI
0.376665	5.76569	11.0404	0.00089148	0.031972	UBE2D1	DRD1-MSNs	PMI
0.20023	6.48521	11.0334	0.000894866	0.0320368	CUL3	DRD1-MSNs	PMI
-0.602766	2.43055	11.0279	0.000897486	0.0320368	LINC00658	DRD1-MSNs	PMI
0.298501	5.32219	11.0262	0.000898331	0.0320368	ITGB1	DRD1-MSNs	PMI
-0.429037	4.68213	11.0262	0.000898347	0.0320368	LY6E-DT	DRD1-MSNs	PMI
0.319794	5.22155	11.0214	0.000900669	0.0320729	LRRTM2	DRD1-MSNs	PMI
-0.75235	1.89065	11.0173	0.000902664	0.0320729	CFAP58	DRD1-MSNs	PMI
-0.485089	0.399914	11.0163	0.00090316	0.0320729	BLTP3B-DT	DRD1-MSNs	PMI
-1.29604	-2.43081	10.9988	0.000911692	0.0323306	AMY1C	DRD1-MSNs	PMI
-1.05264	-2.43674	10.9935	0.000914317	0.0323389	DEFB106B	DRD1-MSNs	PMI
0.336924	6.4457	10.9932	0.00091448	0.0323389	EWSR1	DRD1-MSNs	PMI
0.866172	0.291508	10.9825	0.000919739	0.0324795	WIF1	DRD1-MSNs	PMI
-0.829344	1.06997	10.9773	0.000922333	0.0325257	LINC01924	DRD1-MSNs	PMI
0.585694	5.77156	10.9729	0.00092452	0.0325575	ARHGEF26	DRD1-MSNs	PMI
1.662	4.40587	10.9616	0.000930176	0.0327112	ADAMTS9-AS2	DRD1-MSNs	PMI
-1.1252	-0.0953448	10.9524	0.000934838	0.0328296	BATF	DRD1-MSNs	PMI
0.686217	3.42184	10.9461	0.000937984	0.0328944	IDI2-AS1	DRD1-MSNs	PMI
1.40095	3.51609	10.9413	0.000940433	0.0329347	BLM	DRD1-MSNs	PMI
-0.805377	0.721	10.928	0.000947226	0.0330587	LINC00620	DRD1-MSNs	PMI
-0.671714	0.0730655	10.9269	0.00094779	0.0330587	TRIM45	DRD1-MSNs	PMI
0.40404	4.46161	10.9267	0.00094789	0.0330587	EIF4G2	DRD1-MSNs	PMI
-1.02023	-2.43533	10.9194	0.000951628	0.0331433	LINC00554	DRD1-MSNs	PMI
0.450173	7.10196	10.9133	0.000954767	0.0331746	HLF	DRD1-MSNs	PMI
-0.333723	3.31597	10.9097	0.000956603	0.0331746	SH3D21	DRD1-MSNs	PMI
-0.247681	4.63859	10.9079	0.000957561	0.0331746	PPP1R3E	DRD1-MSNs	PMI
-1.22654	-0.759244	10.9075	0.000957766	0.0331746	KCNK3	DRD1-MSNs	PMI
-0.616007	3.14294	10.9001	0.000961574	0.033261	TC2N	DRD1-MSNs	PMI
-0.440992	7.41507	10.8909	0.000966371	0.0333757	ERC2	DRD1-MSNs	PMI
0.253691	7.53629	10.8887	0.000967526	0.0333757	ACTN2	DRD1-MSNs	PMI
-1.06658	3.91438	10.8826	0.000970722	0.0334404	GNG4	DRD1-MSNs	PMI
0.216087	4.87194	10.8747	0.00097486	0.0334747	ZNF283	DRD1-MSNs	PMI
-0.342875	3.51931	10.8744	0.000975003	0.0334747	RNF139-DT	DRD1-MSNs	PMI
0.562865	4.27183	10.8707	0.000976963	0.0334747	RFK	DRD1-MSNs	PMI
-1.48401	-2.11657	10.8682	0.000978273	0.0334747	CR2	DRD1-MSNs	PMI
0.207506	8.54441	10.8681	0.000978327	0.0334747	ZMYM2	DRD1-MSNs	PMI
-0.82047	-0.547531	10.863	0.000981069	0.0335232	DNASE2B	DRD1-MSNs	PMI
-0.828251	-0.534464	10.8501	0.000987919	0.0336554	SAG	DRD1-MSNs	PMI
-0.528801	5.88351	10.8485	0.000988757	0.0336554	LEPR	DRD1-MSNs	PMI
-0.561768	0.678787	10.8473	0.000989397	0.0336554	FGFBP3	DRD1-MSNs	PMI
0.733805	-0.296986	10.8447	0.000990775	0.0336554	HSPA1L	DRD1-MSNs	PMI
0.691603	2.62825	10.8432	0.000991585	0.0336554	TMEM132A	DRD1-MSNs	PMI
0.396243	3.19123	10.8362	0.000995355	0.0337381	GTF2H2C	DRD1-MSNs	PMI
0.435713	9.23118	10.8295	0.00099898	0.0338157	STXBP5	DRD1-MSNs	PMI
-0.267402	4.92408	10.8247	0.00100154	0.033857	WDR48	DRD1-MSNs	PMI
-0.381703	6.12141	10.8153	0.00100666	0.0339849	TVP23C	DRD1-MSNs	PMI
1.18145	-0.333896	10.809	0.00101008	0.0340549	EPOP	DRD1-MSNs	PMI
-2.34636	0.577117	10.7972	0.00101655	0.0342273	LINC02624	DRD1-MSNs	PMI
-0.289315	5.61039	10.7936	0.0010185	0.0342288	ANKDD1A	DRD1-MSNs	PMI
0.396176	7.80546	10.7922	0.00101929	0.0342288	HP1BP3	DRD1-MSNs	PMI
0.260544	3.4097	10.7897	0.00102065	0.0342289	KANSL2	DRD1-MSNs	PMI
0.192807	6.32214	10.7852	0.00102313	0.0342668	ADNP	DRD1-MSNs	PMI
0.422226	6.72364	10.7799	0.00102608	0.0343202	YARS1	DRD1-MSNs	PMI
0.481773	3.84527	10.7615	0.00103632	0.034617	PHKA1	DRD1-MSNs	PMI
0.337778	3.55056	10.7584	0.00103805	0.0346291	LINC02977	DRD1-MSNs	PMI
-1.09348	1.92495	10.7532	0.00104099	0.0346293	KRTAP5-11	DRD1-MSNs	PMI
0.635439	0.944253	10.7499	0.00104285	0.0346293	CENPW	DRD1-MSNs	PMI
1.03233	5.14348	10.7487	0.00104355	0.0346293	LINC02351	DRD1-MSNs	PMI
-0.483505	5.73755	10.7472	0.00104435	0.0346293	RFLNA	DRD1-MSNs	PMI
-0.240624	5.77241	10.7463	0.0010449	0.0346293	SSR1	DRD1-MSNs	PMI
1.44225	-1.63495	10.7132	0.00106372	0.0352071	LINC01632	DRD1-MSNs	PMI
0.338452	5.0937	10.7094	0.0010659	0.0352333	HDHD2	DRD1-MSNs	PMI
-0.539989	1.05026	10.7023	0.00107004	0.035289	TWSG1-DT	DRD1-MSNs	PMI
-0.269995	7.28278	10.7017	0.00107038	0.035289	MAP4K3-DT	DRD1-MSNs	PMI
-1.34371	-2.04501	10.6924	0.00107579	0.0354212	SLC6A12-AS1	DRD1-MSNs	PMI
0.606294	5.28851	10.6811	0.00108234	0.0355845	TUBA1C	DRD1-MSNs	PMI
-0.468358	6.0183	10.6778	0.00108427	0.0355845	PKN2-AS1	DRD1-MSNs	PMI
-0.259743	5.99208	10.6767	0.00108496	0.0355845	RASGRP1	DRD1-MSNs	PMI
-0.450162	1.00662	10.665	0.00109181	0.0357628	PIK3IP1-DT	DRD1-MSNs	PMI
0.46824	7.33579	10.6562	0.00109701	0.0358329	TBL1X	DRD1-MSNs	PMI
-0.482488	8.60645	10.6551	0.00109771	0.0358329	SUMF1	DRD1-MSNs	PMI
-0.812389	-0.362988	10.6542	0.0010982	0.0358329	IGFBP2	DRD1-MSNs	PMI
-0.240032	5.5158	10.6469	0.00110254	0.0358553	TPCN1	DRD1-MSNs	PMI
1.79009	1.82433	10.6465	0.00110278	0.0358553	ADARB2	DRD1-MSNs	PMI
-0.270063	7.22151	10.6459	0.00110313	0.0358553	TAPT1-AS1	DRD1-MSNs	PMI
-1.07014	0.156647	10.6412	0.00110593	0.0359002	ASS1	DRD1-MSNs	PMI
-0.36771	3.69783	10.6371	0.00110843	0.0359352	MBOAT7	DRD1-MSNs	PMI
0.288386	5.76451	10.6314	0.00111182	0.0359632	SGTB	DRD1-MSNs	PMI
0.311071	6.93861	10.6309	0.00111213	0.0359632	ACSL3	DRD1-MSNs	PMI
0.329893	6.52645	10.6255	0.0011154	0.0359809	HNRNPLL	DRD1-MSNs	PMI
2.12813	-2.10604	10.6231	0.00111682	0.0359809	APOL5	DRD1-MSNs	PMI
-0.326274	5.7076	10.6229	0.00111694	0.0359809	GCNT1	DRD1-MSNs	PMI
0.306459	6.96062	10.5921	0.00113573	0.0365396	TPD52	DRD1-MSNs	PMI
0.754931	1.2205	10.5814	0.00114232	0.0366526	SDR16C5	DRD1-MSNs	PMI
-0.36266	2.68012	10.5801	0.00114314	0.0366526	H2BC15	DRD1-MSNs	PMI
0.234889	5.54647	10.5793	0.00114358	0.0366526	RCHY1	DRD1-MSNs	PMI
-0.473915	1.04825	10.5755	0.00114596	0.0366824	NXNL2	DRD1-MSNs	PMI
-2.09568	-1.48312	10.5697	0.00114954	0.0366935	AMIGO2	DRD1-MSNs	PMI
-0.363855	4.2697	10.5625	0.00115403	0.0366935	SLC2A1-DT	DRD1-MSNs	PMI
-0.565225	2.48504	10.5598	0.00115572	0.0366935	LINC02141	DRD1-MSNs	PMI
0.367183	5.73363	10.5595	0.00115593	0.0366935	EPHB6	DRD1-MSNs	PMI
0.441959	4.69581	10.559	0.00115626	0.0366935	ZGPAT	DRD1-MSNs	PMI
0.540553	1.04055	10.5578	0.001157	0.0366935	LINC01404	DRD1-MSNs	PMI
-0.303686	4.00872	10.5575	0.00115715	0.0366935	ESR2	DRD1-MSNs	PMI
0.201966	4.51148	10.5563	0.0011579	0.0366935	DHX40	DRD1-MSNs	PMI
-0.257878	6.17618	10.5489	0.00116258	0.0367956	PDE8A	DRD1-MSNs	PMI
0.211679	5.94436	10.5418	0.00116705	0.0368438	HNRNPH1	DRD1-MSNs	PMI
0.255496	7.62516	10.5401	0.00116811	0.0368438	MGAT4A	DRD1-MSNs	PMI
0.47011	4.71459	10.5396	0.00116847	0.0368438	CACNG7	DRD1-MSNs	PMI
-1.69025	-1.73535	10.5312	0.00117375	0.0369291	DLX4	DRD1-MSNs	PMI
-0.550361	1.9201	10.5307	0.00117409	0.0369291	PCYOX1L	DRD1-MSNs	PMI
-0.591739	0.768106	10.5145	0.0011844	0.0372071	PTP4A3	DRD1-MSNs	PMI
0.21488	4.95462	10.5086	0.00118818	0.0372797	MRPL48	DRD1-MSNs	PMI
0.512118	6.28241	10.5034	0.00119155	0.037339	PMEPA1	DRD1-MSNs	PMI
0.512662	3.11907	10.4987	0.00119459	0.0373501	AUP1	DRD1-MSNs	PMI
0.244941	6.66325	10.4945	0.00119731	0.0373501	YAF2	DRD1-MSNs	PMI
0.402416	6.57381	10.4938	0.00119776	0.0373501	KIAA0408	DRD1-MSNs	PMI
0.447422	8.7884	10.4937	0.0011978	0.0373501	GPR149	DRD1-MSNs	PMI
-0.300252	5.11672	10.4868	0.00120232	0.0374395	GLB1L3	DRD1-MSNs	PMI
1.13959	0.432145	10.4848	0.00120362	0.0374395	PRRG4	DRD1-MSNs	PMI
-1.28995	0.233747	10.4552	0.00122304	0.0379967	PTGER2	DRD1-MSNs	PMI
-0.409345	3.80349	10.4461	0.00122908	0.0381378	IGSF3	DRD1-MSNs	PMI
-0.27815	4.00665	10.443	0.00123113	0.0381544	LINC01128	DRD1-MSNs	PMI
0.365632	5.06824	10.4375	0.00123485	0.0382229	ZDHHC13	DRD1-MSNs	PMI
0.776314	3.97802	10.4349	0.00123658	0.0382297	RYR3-DT	DRD1-MSNs	PMI
-0.381033	3.9874	10.4269	0.00124195	0.0383491	QTRT2	DRD1-MSNs	PMI
0.279214	6.78174	10.4226	0.00124485	0.0383917	ATF7IP	DRD1-MSNs	PMI
-0.385454	9.47579	10.4143	0.00125043	0.038517	RPS6KA2	DRD1-MSNs	PMI
0.525524	3.6843	10.3884	0.00126811	0.0389887	RXRG	DRD1-MSNs	PMI
0.326545	3.1948	10.3873	0.00126883	0.0389887	GPAM	DRD1-MSNs	PMI
0.300467	7.58979	10.3839	0.00127119	0.0389935	PHF3	DRD1-MSNs	PMI
0.661142	7.97559	10.3826	0.00127206	0.0389935	ELL2	DRD1-MSNs	PMI
-0.553281	0.593526	10.38	0.0012739	0.0389937	MBNL1-AS1	DRD1-MSNs	PMI
-1.2482	-2.11351	10.3782	0.00127515	0.0389937	LINC02274	DRD1-MSNs	PMI
-0.558225	3.65285	10.3725	0.00127907	0.039066	FIRRM	DRD1-MSNs	PMI
-0.571486	3.37569	10.3703	0.0012806	0.039066	FAT1	DRD1-MSNs	PMI
-0.609576	-2.44336	10.3624	0.0012861	0.0391552	IGHG2	DRD1-MSNs	PMI
-0.3213	7.57327	10.3606	0.00128736	0.0391552	BABAM2	DRD1-MSNs	PMI
0.225875	5.67374	10.3594	0.00128816	0.0391552	ZFP91	DRD1-MSNs	PMI
-0.337198	7.58596	10.357	0.00128986	0.0391596	PRKCH	DRD1-MSNs	PMI
0.275209	6.68992	10.3291	0.0013095	0.0396778	ALG13	DRD1-MSNs	PMI
0.538968	6.38005	10.3283	0.00131006	0.0396778	DRD1	DRD1-MSNs	PMI
-0.454715	4.07698	10.3207	0.00131546	0.0397937	BRIP1	DRD1-MSNs	PMI
0.296978	5.70534	10.3052	0.00132656	0.0400816	AASDHPPT	DRD1-MSNs	PMI
0.294767	3.63605	10.296	0.00133321	0.0402346	TXLNA	DRD1-MSNs	PMI
0.350185	4.95942	10.2853	0.00134092	0.0403902	JDP2	DRD1-MSNs	PMI
-0.297592	6.72141	10.2845	0.00134155	0.0403902	CFAP54	DRD1-MSNs	PMI
0.392382	4.29958	10.2803	0.0013446	0.0404338	TRIM8	DRD1-MSNs	PMI
-0.73099	4.22067	10.2541	0.00136383	0.0409635	DELEC1	DRD1-MSNs	PMI
1.50319	1.63978	10.2473	0.00136887	0.0410661	GABRG1	DRD1-MSNs	PMI
0.884007	4.54594	10.2404	0.001374	0.0411545	H2AC6	DRD1-MSNs	PMI
0.325147	9.49994	10.2389	0.00137507	0.0411545	MRTFB	DRD1-MSNs	PMI
-0.695785	-0.183486	10.2362	0.00137711	0.0411671	KCNC4	DRD1-MSNs	PMI
0.285683	6.24497	10.2328	0.00137968	0.041195	PTPN12	DRD1-MSNs	PMI
0.579596	7.08867	10.2257	0.00138498	0.0413048	LINC00472	DRD1-MSNs	PMI
-0.310531	3.80183	10.2225	0.00138738	0.0413276	LRRC27	DRD1-MSNs	PMI
0.196779	7.61309	10.2197	0.00138946	0.041341	DOP1A	DRD1-MSNs	PMI
-0.481171	5.67783	10.2173	0.00139126	0.0413459	GAP43	DRD1-MSNs	PMI
0.17349	5.68458	10.2028	0.00140226	0.041624	CYB5B	DRD1-MSNs	PMI
-0.366848	5.41938	10.1996	0.00140472	0.0416481	CYP2U1-AS1	DRD1-MSNs	PMI
1.80169	4.18987	10.197	0.00140669	0.0416578	SOX5	DRD1-MSNs	PMI
0.272878	7.12469	10.1878	0.00141374	0.0417918	CLOCK	DRD1-MSNs	PMI
-0.276002	6.92476	10.1868	0.00141452	0.0417918	RNF213-AS1	DRD1-MSNs	PMI
-0.663442	0.311584	10.182	0.00141821	0.041852	FBN3	DRD1-MSNs	PMI
-0.763442	-0.296901	10.1795	0.00142009	0.0418567	MATN4	DRD1-MSNs	PMI
-0.756887	4.01535	10.1775	0.00142167	0.0418567	MAN1C1	DRD1-MSNs	PMI
-0.464293	0.652327	10.1744	0.00142406	0.0418783	NUDT10	DRD1-MSNs	PMI
-0.2565	6.80073	10.1607	0.00143463	0.0421049	TRANK1	DRD1-MSNs	PMI
1.11363	3.53318	10.1598	0.00143538	0.0421049	NEAT1	DRD1-MSNs	PMI
-1.21311	-0.98393	10.158	0.00143675	0.0421049	THSD4-AS1	DRD1-MSNs	PMI
-0.343049	6.09742	10.1541	0.00143977	0.0421248	CCDC102B	DRD1-MSNs	PMI
0.189687	5.63967	10.1529	0.00144076	0.0421248	TERF1	DRD1-MSNs	PMI
-0.59864	1.54488	10.1446	0.00144724	0.0422653	EFNA1	DRD1-MSNs	PMI
-0.867221	4.53402	10.142	0.00144929	0.0422765	SMOC2	DRD1-MSNs	PMI
0.299062	4.11744	10.1398	0.00145101	0.042278	TMEM184C	DRD1-MSNs	PMI
0.31701	8.05549	10.1311	0.00145787	0.042429	NGEF	DRD1-MSNs	PMI
0.357628	7.19836	10.1265	0.00146152	0.0424865	GABBR1	DRD1-MSNs	PMI
-0.352476	8.30816	10.1136	0.00147179	0.042736	PLPPR1	DRD1-MSNs	PMI
0.319837	3.56049	10.1037	0.00147972	0.0429169	GSTM2	DRD1-MSNs	PMI
-0.646723	2.77017	10.0976	0.00148464	0.0430105	NANOG	DRD1-MSNs	PMI
-0.644111	0.567178	10.0941	0.00148743	0.0430153	LINC02334	DRD1-MSNs	PMI
0.208599	5.83222	10.0932	0.00148821	0.0430153	PPP4R3A	DRD1-MSNs	PMI
-0.477108	2.48036	10.0848	0.00149498	0.0431619	PYY	DRD1-MSNs	PMI
-1.44859	-1.87559	10.077	0.00150133	0.0432831	LINC01132	DRD1-MSNs	PMI
-1.11069	-1.02886	10.0754	0.00150265	0.0432831	LINC02871	DRD1-MSNs	PMI
0.219907	5.78099	10.0733	0.00150431	0.0432831	MRPS5	DRD1-MSNs	PMI
0.706886	0.957402	10.0587	0.0015163	0.0435787	GARIN1B	DRD1-MSNs	PMI
0.327772	3.45909	10.0564	0.00151816	0.0435826	ARMT1	DRD1-MSNs	PMI
-0.299591	3.54893	10.0525	0.00152142	0.0436268	SMIM15-AS1	DRD1-MSNs	PMI
-0.313184	6.62999	10.0488	0.00152448	0.0436302	AIG1	DRD1-MSNs	PMI
0.298691	6.94	10.0482	0.00152499	0.0436302	TAB2	DRD1-MSNs	PMI
0.339124	6.25683	10.0425	0.00152972	0.0437161	TTC39C	DRD1-MSNs	PMI
-0.446871	3.10523	10.0254	0.00154395	0.0440731	GEMIN7-AS1	DRD1-MSNs	PMI
0.249016	5.56021	10.0218	0.00154697	0.0441096	SPOPL	DRD1-MSNs	PMI
0.893684	1.98366	10.0112	0.00155593	0.044315	L1TD1	DRD1-MSNs	PMI
-0.479044	6.71662	10.0088	0.00155798	0.0443236	THSD7A	DRD1-MSNs	PMI
-0.589755	3.17402	10.004	0.00156203	0.044389	LINC02398	DRD1-MSNs	PMI
0.296196	4.46171	10.0018	0.0015639	0.0443924	ANKRD13D	DRD1-MSNs	PMI
0.871506	0.300989	9.98228	0.00158054	0.0448145	STK17B	DRD1-MSNs	PMI
-0.357285	4.71522	9.97874	0.00158358	0.0448504	PTPRF	DRD1-MSNs	PMI
0.269079	5.81436	9.97475	0.00158702	0.0448548	USP3	DRD1-MSNs	PMI
0.344195	6.58466	9.97445	0.00158728	0.0448548	LONRF1	DRD1-MSNs	PMI
0.251223	6.50866	9.97138	0.00158992	0.0448769	LPIN2	DRD1-MSNs	PMI
0.320971	3.67804	9.96943	0.0015916	0.0448769	ZNF124	DRD1-MSNs	PMI
0.4138	1.91533	9.96703	0.00159369	0.0448856	CDKN2AIP	DRD1-MSNs	PMI
-0.461058	2.20977	9.9632	0.00159701	0.0449291	LINC01503	DRD1-MSNs	PMI
0.234089	5.52584	9.95855	0.00160104	0.0449927	KPNA4	DRD1-MSNs	PMI
0.651534	3.26154	9.95306	0.00160582	0.045077	HTR5A-AS1	DRD1-MSNs	PMI
-0.366059	4.00323	9.94112	0.00161627	0.0452897	TTLL3	DRD1-MSNs	PMI
1.36124	3.51497	9.94031	0.00161698	0.0452897	HSPA1A	DRD1-MSNs	PMI
0.924475	3.96023	9.938	0.00161901	0.0452897	CHRM3-AS2	DRD1-MSNs	PMI
0.406092	1.46423	9.93561	0.00162111	0.0452897	CCNE1	DRD1-MSNs	PMI
-0.500813	3.00111	9.93422	0.00162234	0.0452897	LINC02299	DRD1-MSNs	PMI
-0.703645	5.18435	9.91437	0.00163993	0.0457303	NCKAP5	DRD1-MSNs	PMI
0.896235	-0.0990751	9.89359	0.00165856	0.0461988	SDR42E1	DRD1-MSNs	PMI
-0.825632	-0.99882	9.87719	0.0016734	0.046561	TCP10L2	DRD1-MSNs	PMI
-0.955477	2.25023	9.85866	0.00169034	0.0469808	GLIS3	DRD1-MSNs	PMI
-0.613731	3.89302	9.85245	0.00169606	0.047088	SLC24A4	DRD1-MSNs	PMI
-0.365433	5.16271	9.84748	0.00170064	0.0471252	LINC02320	DRD1-MSNs	PMI
-0.295641	3.50366	9.84561	0.00170238	0.0471252	MEAK7	DRD1-MSNs	PMI
-1.85516	-1.39697	9.84458	0.00170333	0.0471252	FXYD2	DRD1-MSNs	PMI
-0.779993	-0.195395	9.84294	0.00170485	0.0471252	LINC01273	DRD1-MSNs	PMI
-0.656143	3.40413	9.83597	0.00171132	0.0472525	DSCAS	DRD1-MSNs	PMI
-0.468628	2.49713	9.83051	0.00171641	0.0473414	CENPK	DRD1-MSNs	PMI
-0.57783	0.015425	9.82786	0.00171888	0.047358	EXOC3L2	DRD1-MSNs	PMI
0.214946	5.49174	9.82185	0.00172451	0.0474615	NEK4	DRD1-MSNs	PMI
-1.42849	-1.963	9.81907	0.00172711	0.0474816	PLAAT5	DRD1-MSNs	PMI
0.371353	3.98791	9.81653	0.00172951	0.0474958	HERPUD1	DRD1-MSNs	PMI
0.191487	4.51174	9.80915	0.00173645	0.0476349	LEO1	DRD1-MSNs	PMI
-0.29619	3.99875	9.80561	0.0017398	0.0476751	FILIP1	DRD1-MSNs	PMI
-0.315978	5.26093	9.79676	0.0017482	0.0478533	IQCH	DRD1-MSNs	PMI
0.216343	6.0894	9.77794	0.00176618	0.0482934	EDEM3	DRD1-MSNs	PMI
-1.30019	1.61696	9.77438	0.00176961	0.0483349	FXYD6	DRD1-MSNs	PMI
-1.15668	-1.28985	9.76779	0.00177596	0.0484562	GPA33	DRD1-MSNs	PMI
0.692442	1.41403	9.7628	0.00178079	0.0485355	KLHL17	DRD1-MSNs	PMI
0.606981	2.29253	9.75843	0.00178502	0.0485635	KCNJ14	DRD1-MSNs	PMI
-0.40116	3.77911	9.75779	0.00178565	0.0485635	IDNK	DRD1-MSNs	PMI
-0.302203	4.08244	9.75551	0.00178786	0.0485714	KIF9	DRD1-MSNs	PMI
1.31679	-0.0841315	9.75346	0.00178986	0.0485737	LINC01797	DRD1-MSNs	PMI
0.369746	3.80153	9.74861	0.00179458	0.0486496	LTV1	DRD1-MSNs	PMI
-0.548127	1.02238	9.74552	0.0017976	0.0486794	PPP1R36	DRD1-MSNs	PMI
0.223775	4.2075	9.74249	0.00180057	0.0486986	ZNF226	DRD1-MSNs	PMI
-0.915252	-1.72996	9.73892	0.00180406	0.0486986	CHP2	DRD1-MSNs	PMI
-0.553484	4.66159	9.73891	0.00180408	0.0486986	CPVL	DRD1-MSNs	PMI
0.280486	7.76323	9.73345	0.00180945	0.0487915	FBXW7	DRD1-MSNs	PMI
0.216741	6.40977	9.72606	0.00181673	0.0489358	SOGA3	DRD1-MSNs	PMI
-0.372651	5.35814	9.7107	0.00183198	0.0492509	LINC00407	DRD1-MSNs	PMI
-0.793078	1.42122	9.71008	0.0018326	0.0492509	ARAP3	DRD1-MSNs	PMI
0.233729	6.00598	9.70758	0.00183509	0.0492509	INTS7	DRD1-MSNs	PMI
-0.289406	4.53999	9.70522	0.00183746	0.0492509	GCH1	DRD1-MSNs	PMI
-0.405223	1.20846	9.704	0.00183868	0.0492509	SRRM2-AS1	DRD1-MSNs	PMI
-0.363956	5.54747	9.70258	0.0018401	0.0492509	DECR1	DRD1-MSNs	PMI
-0.375787	4.74183	9.69945	0.00184323	0.0492826	FGGY	DRD1-MSNs	PMI
0.220754	7.21281	9.68646	0.00185631	0.0495297	WAC	DRD1-MSNs	PMI
0.837568	1.19257	9.68638	0.00185639	0.0495297	GLYATL2	DRD1-MSNs	PMI
-0.581901	1.25151	9.68238	0.00186043	0.0495595	LINC01234	DRD1-MSNs	PMI
-0.837562	-0.863938	9.67961	0.00186325	0.0495595	MAT1A	DRD1-MSNs	PMI
0.394578	9.30097	9.6788	0.00186406	0.0495595	TSC22D1	DRD1-MSNs	PMI
-0.334641	3.80042	9.6757	0.00186722	0.0495595	TYSND1	DRD1-MSNs	PMI
-1.59199	-2.20748	9.67562	0.00186729	0.0495595	KRT81	DRD1-MSNs	PMI
0.762752	3.81295	9.67047	0.00187254	0.0496467	SCARA3	DRD1-MSNs	PMI
-1.10276	0.63662	9.66493	0.00187819	0.0497446	WDR86	DRD1-MSNs	PMI
-3.29582	0.93397	43.5031	4.23287e-11	1.07176e-06	PCED1B	DRD2-MSNs	gender, PMI
-2.43308	-1.18198	36.9978	1.18262e-09	1.4972e-05	LINC02587	DRD2-MSNs	gender, PMI
-1.69416	1.82004	35.0721	3.17724e-09	2.37832e-05	KLHDC8A	DRD2-MSNs	gender, PMI
-2.00691	-0.914927	34.6926	3.8609e-09	2.37832e-05	NPFFR1	DRD2-MSNs	gender, PMI
-1.92689	0.208465	34.3113	4.69651e-09	2.37832e-05	SLC27A2	DRD2-MSNs	gender, PMI
0.600405	5.48805	33.6288	6.6697e-09	2.81461e-05	KDM7A	DRD2-MSNs	gender, PMI
-2.07004	-1.21966	32.4454	1.22591e-08	4.43428e-05	PNMA5	DRD2-MSNs	gender, PMI
0.929594	7.59867	32.1456	1.43042e-08	4.52729e-05	IVNS1ABP	DRD2-MSNs	gender, PMI
-1.91671	2.10728	31.047	2.51854e-08	7.0855e-05	ATP8B4	DRD2-MSNs	gender, PMI
-2.19591	0.428734	30.7267	2.97057e-08	7.52147e-05	ASXL3	DRD2-MSNs	gender, PMI
-3.43899	-1.96332	29.2265	6.43933e-08	0.000148222	NPY2R	DRD2-MSNs	gender, PMI
2.32885	2.89349	29.0054	7.21758e-08	0.000152291	LINC02045	DRD2-MSNs	gender, PMI
-0.884188	5.31141	28.3601	1.0072e-07	0.000196172	LINC01277	DRD2-MSNs	gender, PMI
-1.54885	-0.625033	28.0536	1.18001e-07	0.000213414	OLFM4	DRD2-MSNs	gender, PMI
-2.62738	0.639481	27.7175	1.40386e-07	0.000236972	ZNF608	DRD2-MSNs	gender, PMI
-1.8438	3.01689	27.4335	1.62588e-07	0.000257296	GDA	DRD2-MSNs	gender, PMI
-0.800258	2.96881	26.9032	2.13902e-07	0.000318589	PLEKHG5	DRD2-MSNs	gender, PMI
-2.42589	2.66684	26.5309	2.59354e-07	0.000364825	CALCRL	DRD2-MSNs	gender, PMI
-0.749715	0.861708	26.3084	2.9102e-07	0.000387823	CCKBR	DRD2-MSNs	gender, PMI
0.370043	4.85186	25.7688	3.84863e-07	0.000487237	SOCS4	DRD2-MSNs	gender, PMI
1.98826	2.14706	25.6418	4.11032e-07	0.000495588	AGTR1	DRD2-MSNs	gender, PMI
-1.19029	1.00888	25.4512	4.5371e-07	0.000514859	FAM47E	DRD2-MSNs	gender, PMI
-1.3424	0.982785	25.3927	4.67684e-07	0.000514859	LIMS2	DRD2-MSNs	gender, PMI
-0.43767	4.43017	25.2227	5.10786e-07	0.000538879	TTC23L	DRD2-MSNs	gender, PMI
-1.04948	0.228537	25.1253	5.37232e-07	0.000542763	ABCG8	DRD2-MSNs	gender, PMI
1.61152	3.82997	25.0544	5.5734e-07	0.000542763	CYP39A1	DRD2-MSNs	gender, PMI
1.03071	1.60028	24.4249	7.72623e-07	0.000724548	ATF3	DRD2-MSNs	gender, PMI
-0.639084	3.67089	24.3458	8.05019e-07	0.000727967	TMEM74B	DRD2-MSNs	gender, PMI
-1.48782	2.83911	24.2174	8.60521e-07	0.000728223	VSTM2A	DRD2-MSNs	gender, PMI
-1.62667	2.4091	24.2122	8.62824e-07	0.000728223	ATP2B4	DRD2-MSNs	gender, PMI
-2.39464	1.89868	23.8669	1.03234e-06	0.000772299	FXYD6	DRD2-MSNs	gender, PMI
-3.57118	-0.779361	23.8605	1.03576e-06	0.000772299	CBLN4	DRD2-MSNs	gender, PMI
-3.38405	-0.861621	23.8584	1.03688e-06	0.000772299	NR2F1-AS1	DRD2-MSNs	gender, PMI
0.98387	1.15672	23.8581	1.03705e-06	0.000772299	DUSP2	DRD2-MSNs	gender, PMI
-1.01357	0.456579	23.7062	1.12218e-06	0.000773471	LINC02464	DRD2-MSNs	gender, PMI
-0.912827	2.30479	23.7001	1.12577e-06	0.000773471	MFSD4A	DRD2-MSNs	gender, PMI
0.48719	7.48655	23.6924	1.13027e-06	0.000773471	SLC25A27	DRD2-MSNs	gender, PMI
-2.05559	-1.55449	23.611	1.17912e-06	0.000774923	ALDH1A3	DRD2-MSNs	gender, PMI
-1.66741	-0.652879	23.5875	1.1936e-06	0.000774923	DBX2-AS1	DRD2-MSNs	gender, PMI
-1.55172	2.29249	23.4934	1.25345e-06	0.000793433	STON2	DRD2-MSNs	gender, PMI
-0.591835	3.58418	23.1009	1.53721e-06	0.000933435	FILIP1	DRD2-MSNs	gender, PMI
-1.01348	2.39357	23.087	1.54835e-06	0.000933435	LINC02698	DRD2-MSNs	gender, PMI
-1.72555	2.2397	23.0254	1.59875e-06	0.000941401	TNR	DRD2-MSNs	gender, PMI
-0.922069	-0.889948	22.9197	1.68908e-06	0.000948153	TIAM1-AS1	DRD2-MSNs	gender, PMI
1.76987	0.285969	22.8994	1.70709e-06	0.000948153	TRIB1	DRD2-MSNs	gender, PMI
-1.15292	0.0715522	22.882	1.72255e-06	0.000948153	DYDC2	DRD2-MSNs	gender, PMI
-1.29269	2.5135	22.8299	1.76995e-06	0.000953512	ABI3BP	DRD2-MSNs	gender, PMI
-0.927145	-0.70704	22.7249	1.86928e-06	0.000986047	BMP8B	DRD2-MSNs	gender, PMI
-1.70825	-0.409151	22.5518	2.04548e-06	0.00101503	LURAP1L	DRD2-MSNs	gender, PMI
-1.25506	5.26738	22.5385	2.0597e-06	0.00101503	AGBL1	DRD2-MSNs	gender, PMI
-1.77809	-0.370693	22.5199	2.07977e-06	0.00101503	SLC26A4-AS1	DRD2-MSNs	gender, PMI
-2.34329	5.70029	22.5155	2.08458e-06	0.00101503	PRKG1	DRD2-MSNs	gender, PMI
-2.90374	-0.903183	22.2445	2.40047e-06	0.00113791	ALDH1A3-AS1	DRD2-MSNs	gender, PMI
-0.684089	0.0263836	22.2235	2.42682e-06	0.00113791	MRPL20-DT	DRD2-MSNs	gender, PMI
0.748328	2.6751	22.1606	2.50767e-06	0.00115444	PI15	DRD2-MSNs	gender, PMI
-0.640529	4.75073	22.0568	2.64695e-06	0.0011968	SLC25A29	DRD2-MSNs	gender, PMI
-1.02461	1.10921	21.9565	2.78906e-06	0.00123893	SAMD11	DRD2-MSNs	gender, PMI
0.352095	5.36091	21.8595	2.93354e-06	0.00128064	SOCS6	DRD2-MSNs	gender, PMI
-1.16187	0.113077	21.7725	3.06973e-06	0.00131227	LINC00390	DRD2-MSNs	gender, PMI
-1.17379	-0.920982	21.7477	3.10964e-06	0.00131227	VSIG10L	DRD2-MSNs	gender, PMI
-1.12008	0.153422	21.7142	3.16432e-06	0.00131345	RIN3	DRD2-MSNs	gender, PMI
-1.46296	0.559604	21.5458	3.45479e-06	0.00141089	LINC02652	DRD2-MSNs	gender, PMI
0.489699	2.69524	21.5096	3.52068e-06	0.0014131	FBXO30	DRD2-MSNs	gender, PMI
-0.677778	5.54948	21.4819	3.57181e-06	0.0014131	PKN2-AS1	DRD2-MSNs	gender, PMI
-0.88567	1.83193	21.4507	3.63044e-06	0.0014142	MTARC2	DRD2-MSNs	gender, PMI
-1.71827	-1.61821	21.3801	3.76664e-06	0.00144502	LINC01884	DRD2-MSNs	gender, PMI
-1.13587	-0.108144	21.3024	3.92247e-06	0.00148234	TTLL6	DRD2-MSNs	gender, PMI
-0.758538	3.22476	21.2149	4.10566e-06	0.00150681	PRSS23-AS1	DRD2-MSNs	gender, PMI
-1.93027	3.05745	21.2146	4.10622e-06	0.00150681	ARHGAP6	DRD2-MSNs	gender, PMI
0.537517	7.13351	21.0593	4.45295e-06	0.0016006	LPL	DRD2-MSNs	gender, PMI
1.92965	1.93813	21.0441	4.48824e-06	0.0016006	CPA3	DRD2-MSNs	gender, PMI
-1.03332	0.229029	21.0074	4.57508e-06	0.0016089	LINC01238	DRD2-MSNs	gender, PMI
-0.998459	0.3076	20.911	4.81132e-06	0.0016688	TEKT3	DRD2-MSNs	gender, PMI
-1.16274	0.344624	20.6681	5.46187e-06	0.00186884	C11orf97	DRD2-MSNs	gender, PMI
-1.68285	-0.218905	20.632	5.56588e-06	0.00187904	CFAP97D2	DRD2-MSNs	gender, PMI
1.35136	6.80567	20.5985	5.66394e-06	0.00188699	MAML2	DRD2-MSNs	gender, PMI
-0.701291	2.42587	20.5334	5.86006e-06	0.00191416	GRM7-AS3	DRD2-MSNs	gender, PMI
-0.787118	2.31491	20.5182	5.9066e-06	0.00191416	FADS3	DRD2-MSNs	gender, PMI
-0.531405	4.54628	20.4971	5.97229e-06	0.00191416	ARMC3	DRD2-MSNs	gender, PMI
0.450319	5.55754	20.4562	6.10128e-06	0.00193105	ATG16L1	DRD2-MSNs	gender, PMI
1.71044	2.12865	20.3438	6.47036e-06	0.00201097	LGR6	DRD2-MSNs	gender, PMI
-3.05699	-1.22662	20.2631	6.74903e-06	0.00201097	FABP7	DRD2-MSNs	gender, PMI
-1.77908	-2.16352	20.2507	6.79274e-06	0.00201097	LINC01731	DRD2-MSNs	gender, PMI
-0.821226	3.24981	20.2319	6.86e-06	0.00201097	FHIP1A	DRD2-MSNs	gender, PMI
2.19164	4.61211	20.2221	6.89506e-06	0.00201097	TMEM132C	DRD2-MSNs	gender, PMI
0.72235	2.36948	20.2165	6.91541e-06	0.00201097	SP9	DRD2-MSNs	gender, PMI
1.01404	1.26367	20.2105	6.93713e-06	0.00201097	LINC02720	DRD2-MSNs	gender, PMI
0.461714	4.65059	20.1962	6.98916e-06	0.00201097	FAM151B	DRD2-MSNs	gender, PMI
-2.15118	2.29835	20.0915	7.3824e-06	0.00210025	GNAI1	DRD2-MSNs	gender, PMI
-2.73102	-0.858498	19.9572	7.91958e-06	0.00222804	PALMD	DRD2-MSNs	gender, PMI
-2.13224	-0.285181	19.9327	8.02162e-06	0.00223195	LINC02624	DRD2-MSNs	gender, PMI
-0.557936	3.45104	19.858	8.34134e-06	0.00226783	AK7	DRD2-MSNs	gender, PMI
-0.434671	3.03992	19.8486	8.38228e-06	0.00226783	ANXA2R-OT1	DRD2-MSNs	gender, PMI
-0.8344	1.12896	19.8402	8.41926e-06	0.00226783	TGFBR3	DRD2-MSNs	gender, PMI
-0.896188	1.29751	19.7754	8.70972e-06	0.00229733	CCDC24	DRD2-MSNs	gender, PMI
-1.55046	-0.403636	19.7753	8.71024e-06	0.00229733	ZNF98	DRD2-MSNs	gender, PMI
-0.775956	1.53574	19.7501	8.82593e-06	0.00230384	AFMID	DRD2-MSNs	gender, PMI
-1.62083	0.393302	19.714	8.994e-06	0.00232376	SLC26A4	DRD2-MSNs	gender, PMI
-1.61068	1.35018	19.6167	9.46403e-06	0.00239174	IFI6	DRD2-MSNs	gender, PMI
-1.77434	2.67605	19.6073	9.51057e-06	0.00239174	HOPX	DRD2-MSNs	gender, PMI
-1.2542	1.14326	19.6013	9.54053e-06	0.00239174	STK32A-AS1	DRD2-MSNs	gender, PMI
-1.47948	0.0412728	19.5688	9.70417e-06	0.00240892	TCP11L2	DRD2-MSNs	gender, PMI
-1.6849	0.334147	19.5393	9.85492e-06	0.00242259	PRKG2	DRD2-MSNs	gender, PMI
-0.659702	4.1205	19.3946	1.06307e-05	0.00258817	BRIP1	DRD2-MSNs	gender, PMI
-1.05489	-0.0322611	19.342	1.09277e-05	0.00263513	ZNF726	DRD2-MSNs	gender, PMI
-0.977073	-0.609496	19.2735	1.13269e-05	0.00268331	GCK	DRD2-MSNs	gender, PMI
0.946227	5.21738	19.2714	1.13394e-05	0.00268331	SLC38A2	DRD2-MSNs	gender, PMI
0.394572	5.53558	19.2386	1.15355e-05	0.00270443	OTUD3	DRD2-MSNs	gender, PMI
-1.03182	2.06429	19.0931	1.24495e-05	0.00285522	RBP4	DRD2-MSNs	gender, PMI
-1.66903	-1.61572	19.0822	1.25206e-05	0.00285522	LINC01721	DRD2-MSNs	gender, PMI
-1.26288	-1.257	19.059	1.26738e-05	0.00285522	LINC01283	DRD2-MSNs	gender, PMI
0.691337	1.08736	19.049	1.27406e-05	0.00285522	FBXO5	DRD2-MSNs	gender, PMI
-2.22846	-1.99162	19.0487	1.27425e-05	0.00285522	RHOV	DRD2-MSNs	gender, PMI
-1.0647	3.80252	18.915	1.36673e-05	0.00303559	STAT4	DRD2-MSNs	gender, PMI
-0.980435	1.46881	18.8843	1.38891e-05	0.00305802	GNAI2	DRD2-MSNs	gender, PMI
-0.455648	4.68209	18.7997	1.45188e-05	0.0031691	THRA	DRD2-MSNs	gender, PMI
-0.766176	2.03249	18.7335	1.5032e-05	0.00325308	MYO5B	DRD2-MSNs	gender, PMI
0.419434	6.00278	18.6322	1.58524e-05	0.00340156	NAPEPLD	DRD2-MSNs	gender, PMI
1.0807	3.99437	18.5677	1.63978e-05	0.00348901	COL27A1	DRD2-MSNs	gender, PMI
-0.563911	4.81634	18.4681	1.72773e-05	0.0036455	C2CD2	DRD2-MSNs	gender, PMI
-1.21875	-0.823447	18.39	1.80002e-05	0.00376665	LINC02703	DRD2-MSNs	gender, PMI
-0.386102	3.74094	18.3209	1.86651e-05	0.00379942	ZFHX2-AS1	DRD2-MSNs	gender, PMI
0.607589	3.17153	18.32	1.86734e-05	0.00379942	VEZF1	DRD2-MSNs	gender, PMI
-1.53491	2.76157	18.3195	1.86786e-05	0.00379942	GNG4	DRD2-MSNs	gender, PMI
-1.64754	3.97664	18.3115	1.8757e-05	0.00379942	MEF2C	DRD2-MSNs	gender, PMI
-0.88894	0.591775	18.2538	1.93342e-05	0.00388526	TLR5	DRD2-MSNs	gender, PMI
-1.41766	-0.863378	18.2317	1.95594e-05	0.00389956	WSCD1	DRD2-MSNs	gender, PMI
0.573238	6.54998	18.2163	1.97181e-05	0.00390048	LIN28B	DRD2-MSNs	gender, PMI
-0.573061	4.53524	18.1859	2.00362e-05	0.00393268	HUNK	DRD2-MSNs	gender, PMI
-1.78601	1.45397	18.0887	2.10848e-05	0.00408396	SNX7	DRD2-MSNs	gender, PMI
-1.48303	-0.425408	18.0847	2.11295e-05	0.00408396	ASS1	DRD2-MSNs	gender, PMI
0.382016	4.56856	18.0406	2.16246e-05	0.00414798	SNX16	DRD2-MSNs	gender, PMI
0.533259	5.50493	18.0174	2.18899e-05	0.0041673	MCF 2.00	DRD2-MSNs	gender, PMI
-1.9464	-1.82256	17.9723	2.24148e-05	0.0042354	STBD1	DRD2-MSNs	gender, PMI
-1.64132	-0.892024	17.9578	2.25851e-05	0.00423597	SHC2	DRD2-MSNs	gender, PMI
-1.01714	3.20354	17.8442	2.39745e-05	0.00446348	KIAA2012	DRD2-MSNs	gender, PMI
-0.71123	5.46726	17.8233	2.42394e-05	0.00447986	METTL24	DRD2-MSNs	gender, PMI
-0.988432	0.231014	17.803	2.45001e-05	0.00449523	DYDC1	DRD2-MSNs	gender, PMI
0.306695	5.00769	17.7674	2.49623e-05	0.00454708	MRPL48	DRD2-MSNs	gender, PMI
-0.940118	4.5197	17.7454	2.52526e-05	0.00456712	ANO2	DRD2-MSNs	gender, PMI
0.36439	7.08864	17.6872	2.60369e-05	0.0046345	SRPK1	DRD2-MSNs	gender, PMI
-0.825091	2.43893	17.6731	2.62314e-05	0.0046345	SLC9A2	DRD2-MSNs	gender, PMI
-2.2297	-1.26998	17.6685	2.62951e-05	0.0046345	GFRA2	DRD2-MSNs	gender, PMI
0.284153	6.33568	17.664	2.63573e-05	0.0046345	CLDN12	DRD2-MSNs	gender, PMI
-0.915678	-0.302091	17.6489	2.65669e-05	0.00463914	LINC00900	DRD2-MSNs	gender, PMI
0.873096	6.58007	17.6287	2.6851e-05	0.00465663	TMTC2	DRD2-MSNs	gender, PMI
-1.25029	1.37041	17.5427	2.80924e-05	0.00479756	SLC30A10	DRD2-MSNs	gender, PMI
-1.23214	1.44046	17.5363	2.81875e-05	0.00479756	CNTNAP5-DT	DRD2-MSNs	gender, PMI
-0.488083	3.95248	17.5333	2.82321e-05	0.00479756	TTLL3	DRD2-MSNs	gender, PMI
-0.380423	3.27836	17.4895	2.88897e-05	0.00486339	CRTAP	DRD2-MSNs	gender, PMI
1.34735	0.419655	17.4724	2.91514e-05	0.00486339	TTC39C-AS1	DRD2-MSNs	gender, PMI
-0.550573	2.76641	17.4695	2.91957e-05	0.00486339	ZBTB44-DT	DRD2-MSNs	gender, PMI
0.362892	4.19828	17.3852	3.052e-05	0.00502264	CTPS1	DRD2-MSNs	gender, PMI
-0.937403	-0.00160461	17.3791	3.06174e-05	0.00502264	STAC	DRD2-MSNs	gender, PMI
0.848094	3.70319	17.3711	3.07468e-05	0.00502264	IDI2-AS1	DRD2-MSNs	gender, PMI
-1.13719	4.5196	17.2539	3.27023e-05	0.00530783	RPH3A	DRD2-MSNs	gender, PMI
-0.710045	5.52825	17.2307	3.31036e-05	0.00533874	PLPPR5-AS1	DRD2-MSNs	gender, PMI
-1.4184	-1.10623	17.1741	3.41057e-05	0.00543328	PRR29	DRD2-MSNs	gender, PMI
0.945575	4.34557	17.1733	3.4119e-05	0.00543328	INHBA	DRD2-MSNs	gender, PMI
-1.03591	1.27801	17.1213	3.50669e-05	0.00554934	TSHZ3-AS1	DRD2-MSNs	gender, PMI
-0.75199	0.350671	17.0875	3.56956e-05	0.00561104	SOX13	DRD2-MSNs	gender, PMI
1.03501	6.42158	17.0767	3.59e-05	0.00561104	TET3	DRD2-MSNs	gender, PMI
-0.474219	3.56191	17.049	3.64275e-05	0.00565855	PCYT1B	DRD2-MSNs	gender, PMI
-0.515375	0.964031	17.034	3.67157e-05	0.00566855	C14orf178	DRD2-MSNs	gender, PMI
0.856184	5.54315	16.9791	3.77941e-05	0.00576972	LINC02798	DRD2-MSNs	gender, PMI
-0.818988	-0.00613791	16.9774	3.78268e-05	0.00576972	C12orf42	DRD2-MSNs	gender, PMI
0.491631	4.33168	16.9643	3.80898e-05	0.00577505	SOCS5	DRD2-MSNs	gender, PMI
-0.614017	2.36529	16.9126	3.9141e-05	0.00586919	DNAH5	DRD2-MSNs	gender, PMI
-0.772415	0.825559	16.911	3.91743e-05	0.00586919	PPP1R13B-DT	DRD2-MSNs	gender, PMI
-0.778189	1.50734	16.8682	4.00682e-05	0.00596781	TERT	DRD2-MSNs	gender, PMI
-1.27264	3.30913	16.8495	4.04639e-05	0.00599149	MAN1C1	DRD2-MSNs	gender, PMI
-3.5249	-1.94309	16.8128	4.12546e-05	0.00607306	NPY2R-AS1	DRD2-MSNs	gender, PMI
-1.00872	-0.350148	16.7961	4.16189e-05	0.00609127	TK1	DRD2-MSNs	gender, PMI
-0.628505	0.866734	16.7521	4.25957e-05	0.00618773	PPP1R36	DRD2-MSNs	gender, PMI
0.346796	4.62665	16.7396	4.28756e-05	0.00618773	CPSF2	DRD2-MSNs	gender, PMI
-0.369358	3.89712	16.7337	4.30111e-05	0.00618773	SPESP1	DRD2-MSNs	gender, PMI
-1.349	4.31693	16.6199	4.5669e-05	0.00649088	MEF2C-AS1	DRD2-MSNs	gender, PMI
-0.596641	4.38311	16.6103	4.59006e-05	0.00649088	CDC37	DRD2-MSNs	gender, PMI
-1.94736	-1.41341	16.5879	4.64456e-05	0.00649088	MOXD1	DRD2-MSNs	gender, PMI
-2.0619	-0.556673	16.5848	4.65229e-05	0.00649088	SLC5A8	DRD2-MSNs	gender, PMI
-0.429126	3.27767	16.5814	4.66069e-05	0.00649088	DPH1	DRD2-MSNs	gender, PMI
-2.00722	-2.16448	16.5793	4.66564e-05	0.00649088	NKX6-3	DRD2-MSNs	gender, PMI
-0.696564	0.414613	16.5611	4.71063e-05	0.0065036	MAOA	DRD2-MSNs	gender, PMI
-1.49204	2.26211	16.5549	4.72615e-05	0.0065036	LRRK1	DRD2-MSNs	gender, PMI
-1.52336	-0.405238	16.4306	5.04653e-05	0.00683992	NUDT16	DRD2-MSNs	gender, PMI
0.37735	3.83907	16.4302	5.04737e-05	0.00683992	ING3	DRD2-MSNs	gender, PMI
0.638755	8.61189	16.4286	5.0516e-05	0.00683992	ONECUT2	DRD2-MSNs	gender, PMI
0.826832	4.69866	16.3806	5.18115e-05	0.00697801	MID1	DRD2-MSNs	gender, PMI
-0.484395	3.4077	16.3371	5.30154e-05	0.00710238	GEMIN7-AS1	DRD2-MSNs	gender, PMI
-1.71905	1.90818	16.2933	5.4256e-05	0.00719981	NPNT	DRD2-MSNs	gender, PMI
-0.701157	2.86198	16.2913	5.43114e-05	0.00719981	WFS1	DRD2-MSNs	gender, PMI
-0.68905	4.51224	16.2634	5.51185e-05	0.00726875	PRKCG	DRD2-MSNs	gender, PMI
-1.53088	-1.49905	16.2524	5.54383e-05	0.00727304	HK2	DRD2-MSNs	gender, PMI
0.608618	4.79136	16.2248	5.62522e-05	0.00734178	CCNT2-AS1	DRD2-MSNs	gender, PMI
-1.39729	-0.63994	16.1954	5.71334e-05	0.00735285	ZNF728	DRD2-MSNs	gender, PMI
0.342577	4.70722	16.1945	5.71588e-05	0.00735285	MTFR1	DRD2-MSNs	gender, PMI
-3.63102	1.04968	16.1929	5.72082e-05	0.00735285	NPY	DRD2-MSNs	gender, PMI
-0.740449	0.794786	16.1797	5.76083e-05	0.00736688	GPR156	DRD2-MSNs	gender, PMI
-1.72417	5.09614	16.1149	5.96117e-05	0.00755871	MT-ATP8	DRD2-MSNs	gender, PMI
-1.5131	-0.171234	16.0986	6.01295e-05	0.00755871	PHLDA3	DRD2-MSNs	gender, PMI
-0.841311	0.47396	16.0925	6.03229e-05	0.00755871	BARX2	DRD2-MSNs	gender, PMI
1.75102	2.92002	16.0916	6.03515e-05	0.00755871	LINC02046	DRD2-MSNs	gender, PMI
-1.11553	0.831017	16.0838	6.06011e-05	0.00755871	FAM107A	DRD2-MSNs	gender, PMI
0.383456	7.50764	16.0426	6.19335e-05	0.00768705	PHF3	DRD2-MSNs	gender, PMI
0.397642	5.84123	16.0267	6.24562e-05	0.0077075	USP3	DRD2-MSNs	gender, PMI
0.504187	5.10602	16.0191	6.27072e-05	0.0077075	CEMIP2	DRD2-MSNs	gender, PMI
1.02123	1.7945	16.0055	6.3158e-05	0.00771861	GDF7	DRD2-MSNs	gender, PMI
-0.944123	-0.299439	15.9981	6.34073e-05	0.00771861	CD101-AS1	DRD2-MSNs	gender, PMI
0.522891	9.0628	15.9566	6.48111e-05	0.00781758	STXBP5	DRD2-MSNs	gender, PMI
0.287014	3.78558	15.9558	6.48378e-05	0.00781758	AFG2B	DRD2-MSNs	gender, PMI
-0.805503	5.37313	15.8909	6.71007e-05	0.0080271	LMO4	DRD2-MSNs	gender, PMI
0.545053	7.92727	15.8878	6.72096e-05	0.0080271	JARID2	DRD2-MSNs	gender, PMI
-0.3766	4.74968	15.8393	6.89554e-05	0.00819696	FAM184B	DRD2-MSNs	gender, PMI
0.318084	7.03006	15.7199	7.34474e-05	0.00862423	TMEFF1	DRD2-MSNs	gender, PMI
-0.758644	2.35266	15.7102	7.38259e-05	0.00862423	FAM210B	DRD2-MSNs	gender, PMI
-0.356332	5.65702	15.7044	7.40527e-05	0.00862423	ZNF770	DRD2-MSNs	gender, PMI
-0.556367	6.13545	15.6998	7.42323e-05	0.00862423	SCG5	DRD2-MSNs	gender, PMI
-0.601577	4.13995	15.691	7.45773e-05	0.00862423	FAM81A	DRD2-MSNs	gender, PMI
0.687396	6.33992	15.6866	7.475e-05	0.00862423	RHOBTB3	DRD2-MSNs	gender, PMI
2.20606	0.904722	15.682	7.49341e-05	0.00862423	EPIC1	DRD2-MSNs	gender, PMI
-0.60863	4.0538	15.6369	7.67428e-05	0.0087802	TCEAL4	DRD2-MSNs	gender, PMI
-0.622985	2.93928	15.6254	7.72116e-05	0.0087802	VIPR1	DRD2-MSNs	gender, PMI
-0.544507	3.24371	15.6225	7.73296e-05	0.0087802	CCDC77	DRD2-MSNs	gender, PMI
-0.542609	2.91929	15.5721	7.9416e-05	0.00897684	P3H2-AS1	DRD2-MSNs	gender, PMI
0.37395	7.21777	15.5514	8.02941e-05	0.00903576	NDFIP2	DRD2-MSNs	gender, PMI
-1.24947	0.774734	15.4996	8.25234e-05	0.00922717	ST6GAL1	DRD2-MSNs	gender, PMI
-1.13255	-0.378438	15.495	8.27238e-05	0.00922717	PRRT4	DRD2-MSNs	gender, PMI
0.366086	4.7784	15.4646	8.4066e-05	0.00933575	C8orf76	DRD2-MSNs	gender, PMI
-2.04719	-1.67347	15.4509	8.46782e-05	0.00936267	LINC01571	DRD2-MSNs	gender, PMI
2.00251	-1.61055	15.399	8.70353e-05	0.00958145	GLT6D1	DRD2-MSNs	gender, PMI
0.415527	5.954	15.3574	8.89712e-05	0.00975216	HIF1A	DRD2-MSNs	gender, PMI
0.329455	3.90905	15.3149	9.09957e-05	0.00993108	CHST10	DRD2-MSNs	gender, PMI
1.67294	3.1364	15.3034	9.15493e-05	0.00994862	CPB1	DRD2-MSNs	gender, PMI
-0.830828	1.48864	15.2926	9.20788e-05	0.0099634	ARAP3	DRD2-MSNs	gender, PMI
-0.397195	3.9513	15.2678	9.32946e-05	0.00999516	MTHFS	DRD2-MSNs	gender, PMI
-0.749337	3.28711	15.2524	9.40584e-05	0.00999516	SLIT1	DRD2-MSNs	gender, PMI
-0.398341	2.59506	15.2522	9.40682e-05	0.00999516	PRRG3	DRD2-MSNs	gender, PMI
-0.302618	4.48225	15.2517	9.40903e-05	0.00999516	CCDC149	DRD2-MSNs	gender, PMI
0.478863	8.29582	15.2403	9.46597e-05	0.00999516	LRP12	DRD2-MSNs	gender, PMI
0.686482	1.51339	15.2387	9.47408e-05	0.00999516	ZC3H10	DRD2-MSNs	gender, PMI
0.563735	4.49455	15.2202	9.56761e-05	0.00999826	TDRD6	DRD2-MSNs	gender, PMI
0.373794	3.26235	15.2135	9.60156e-05	0.00999826	FSBP	DRD2-MSNs	gender, PMI
-0.765322	2.91892	15.2104	9.61705e-05	0.00999826	TMC2	DRD2-MSNs	gender, PMI
-0.797278	2.46296	15.2033	9.6534e-05	0.00999826	HIVEP1	DRD2-MSNs	gender, PMI
-1.91316	1.21196	15.1992	9.67446e-05	0.00999826	LINC01242	DRD2-MSNs	gender, PMI
-1.08131	-0.6728	15.138	9.99293e-05	0.0102854	LTB	DRD2-MSNs	gender, PMI
-1.09745	4.0021	15.1224	0.000100763	0.0103292	CNTNAP3B	DRD2-MSNs	gender, PMI
-0.619431	3.19362	15.1126	0.000101285	0.0103409	PNLDC1	DRD2-MSNs	gender, PMI
-0.652173	4.51775	15.0819	0.000102945	0.0104681	CYP1B1-AS1	DRD2-MSNs	gender, PMI
-1.04083	0.395101	15.0372	0.000105413	0.0106736	SERPINF1	DRD2-MSNs	gender, PMI
0.855209	2.89116	15.0301	0.000105809	0.0106736	LRRC69	DRD2-MSNs	gender, PMI
-1.72808	-2.12105	15.0151	0.000106657	0.0107116	LINC02131	DRD2-MSNs	gender, PMI
0.602332	6.43172	15.004	0.000107284	0.0107116	ST3GAL6	DRD2-MSNs	gender, PMI
-0.341359	3.48019	15.0001	0.000107503	0.0107116	NR1H3	DRD2-MSNs	gender, PMI
-0.675774	0.192949	14.9936	0.000107877	0.0107116	BRME1	DRD2-MSNs	gender, PMI
-0.934128	-0.734393	14.9658	0.000109477	0.0108279	MATN4	DRD2-MSNs	gender, PMI
0.333016	6.13333	14.9162	0.000112393	0.011053	ANAPC1	DRD2-MSNs	gender, PMI
-1.86618	-2.09666	14.9123	0.000112625	0.011053	LINC01281	DRD2-MSNs	gender, PMI
0.533882	5.88123	14.8909	0.000113913	0.0111362	ASPHD2	DRD2-MSNs	gender, PMI
0.370981	3.79536	14.8647	0.000115507	0.0112486	CAVIN4	DRD2-MSNs	gender, PMI
-1.43802	-2.48406	14.8436	0.000116803	0.0113312	TSKU-AS1	DRD2-MSNs	gender, PMI
-1.4854	0.213971	14.7901	0.000120167	0.0116131	PLAAT3	DRD2-MSNs	gender, PMI
-1.10752	3.59512	14.7745	0.000121165	0.0116555	GJD2-DT	DRD2-MSNs	gender, PMI
0.432765	6.67537	14.7632	0.00012189	0.0116555	SMC5	DRD2-MSNs	gender, PMI
-0.74565	-0.306054	14.7617	0.000121987	0.0116555	C2orf16	DRD2-MSNs	gender, PMI
1.16072	5.07358	14.753	0.000122554	0.0116656	ETV5	DRD2-MSNs	gender, PMI
-0.624624	2.09608	14.7066	0.000125606	0.0118837	C8orf34-AS1	DRD2-MSNs	gender, PMI
-0.41289	7.49107	14.7039	0.000125783	0.0118837	NMD3	DRD2-MSNs	gender, PMI
0.414873	5.04171	14.6906	0.000126676	0.0119236	SWT1	DRD2-MSNs	gender, PMI
-0.756862	2.2205	14.6827	0.00012721	0.0119295	ABCC4	DRD2-MSNs	gender, PMI
0.363165	6.69821	14.6559	0.000129029	0.0120457	MTX2	DRD2-MSNs	gender, PMI
-3.00641	-1.6132	14.6505	0.000129401	0.0120457	NEUROD2	DRD2-MSNs	gender, PMI
0.261935	5.91074	14.6074	0.000132392	0.012279	GMPS	DRD2-MSNs	gender, PMI
-0.688633	3.08209	14.5845	0.000134013	0.0123707	XYLB	DRD2-MSNs	gender, PMI
-0.723335	1.54481	14.5756	0.000134646	0.0123707	ISM2	DRD2-MSNs	gender, PMI
-1.00907	-0.983553	14.5728	0.000134847	0.0123707	CFB	DRD2-MSNs	gender, PMI
-0.945918	-0.369891	14.4707	0.000142359	0.0129882	KRTAP10-4	DRD2-MSNs	gender, PMI
0.317188	7.43772	14.4674	0.000142603	0.0129882	UBL3	DRD2-MSNs	gender, PMI
0.785705	7.09526	14.4549	0.000143559	0.0130284	GPR88	DRD2-MSNs	gender, PMI
0.428153	4.65729	14.4215	0.000146123	0.0131897	PTAR1	DRD2-MSNs	gender, PMI
-0.779615	-0.619552	14.4182	0.000146379	0.0131897	SMC2-DT	DRD2-MSNs	gender, PMI
0.564831	2.97629	14.4043	0.000147464	0.0132404	LRRC66	DRD2-MSNs	gender, PMI
-0.568415	1.63319	14.3834	0.000149113	0.0133072	FZD4	DRD2-MSNs	gender, PMI
-1.20728	3.04434	14.3815	0.000149259	0.0133072	ENAH	DRD2-MSNs	gender, PMI
1.13483	2.90415	14.34	0.00015259	0.0135564	H2BC5	DRD2-MSNs	gender, PMI
-2.36189	-1.145	14.3214	0.000154105	0.0136126	HMGB3	DRD2-MSNs	gender, PMI
0.380019	5.83515	14.3171	0.000154452	0.0136126	PUS7	DRD2-MSNs	gender, PMI
-1.07318	-0.13237	14.3125	0.000154836	0.0136126	TEKT1	DRD2-MSNs	gender, PMI
0.378318	5.90382	14.2928	0.000156461	0.0136845	EXD2	DRD2-MSNs	gender, PMI
-0.73429	3.66403	14.284	0.000157197	0.0136845	LYRM9	DRD2-MSNs	gender, PMI
-2.57727	-1.3421	14.2831	0.000157274	0.0136845	NFIX	DRD2-MSNs	gender, PMI
0.579817	2.66407	14.2656	0.000158741	0.013718	PLCE1	DRD2-MSNs	gender, PMI
-1.26128	0.82738	14.2656	0.000158743	0.013718	LINC02821	DRD2-MSNs	gender, PMI
0.884	1.53961	14.2452	0.000160467	0.0137841	EBF4	DRD2-MSNs	gender, PMI
-0.413372	2.77151	14.2437	0.000160596	0.0137841	DUSP26	DRD2-MSNs	gender, PMI
-2.3202	0.992157	14.2127	0.000163265	0.0139658	KCTD4	DRD2-MSNs	gender, PMI
0.874837	-0.272816	14.1963	0.000164697	0.0140409	TAS2R10	DRD2-MSNs	gender, PMI
-0.676975	2.64252	14.1789	0.000166227	0.0141237	GPC1	DRD2-MSNs	gender, PMI
-0.474696	3.31327	14.1508	0.000168728	0.0142883	LINC00173	DRD2-MSNs	gender, PMI
-2.75769	4.6768	14.0708	0.000176056	0.0148591	VSNL1	DRD2-MSNs	gender, PMI
-0.947211	2.47978	14.0604	0.000177029	0.0148804	LINC01411	DRD2-MSNs	gender, PMI
-1.33481	-0.232497	14.0518	0.00017784	0.0148804	IGFBP2	DRD2-MSNs	gender, PMI
-0.541777	2.43761	14.0494	0.000178072	0.0148804	ZWILCH	DRD2-MSNs	gender, PMI
0.518424	6.37074	14.0375	0.000179197	0.0149134	PTN	DRD2-MSNs	gender, PMI
0.75865	1.04721	14.0226	0.000180627	0.0149134	SCRIB	DRD2-MSNs	gender, PMI
-1.26531	2.38581	14.0195	0.000180926	0.0149134	COL19A1	DRD2-MSNs	gender, PMI
-0.861602	2.62426	14.0116	0.000181688	0.0149134	ARHGDIA	DRD2-MSNs	gender, PMI
0.554335	6.61792	14.0094	0.000181895	0.0149134	PASK	DRD2-MSNs	gender, PMI
-0.918905	-0.15199	14.005	0.000182328	0.0149134	LAMA4	DRD2-MSNs	gender, PMI
-0.963068	-1.45922	14.0023	0.00018259	0.0149134	OXCT2	DRD2-MSNs	gender, PMI
-0.9277	2.89992	13.9859	0.000184185	0.0149953	PLA2G7	DRD2-MSNs	gender, PMI
-0.720945	3.69713	13.9691	0.000185837	0.0150814	LINC01090	DRD2-MSNs	gender, PMI
-0.870747	2.76107	13.9503	0.000187705	0.0151425	LINC01440	DRD2-MSNs	gender, PMI
0.275253	4.71362	13.9436	0.000188376	0.0151425	USP38	DRD2-MSNs	gender, PMI
0.457619	4.3298	13.9435	0.000188384	0.0151425	TIGAR	DRD2-MSNs	gender, PMI
0.33963	6.37614	13.8864	0.000194194	0.0155601	SLC25A40	DRD2-MSNs	gender, PMI
-0.450466	3.31278	13.8718	0.000195716	0.0156326	CLTCL1	DRD2-MSNs	gender, PMI
0.488404	3.04859	13.8292	0.000200195	0.0159401	SLC25A25-AS1	DRD2-MSNs	gender, PMI
-2.1802	-1.60659	13.8096	0.000202295	0.0160568	KCNS1	DRD2-MSNs	gender, PMI
-0.646217	0.477522	13.7971	0.00020365	0.0161138	SGSH	DRD2-MSNs	gender, PMI
-0.767244	4.79877	13.7555	0.000208212	0.0164235	ATP6V1E1	DRD2-MSNs	gender, PMI
-0.86259	-0.102208	13.7431	0.000209589	0.0164807	CD109-AS1	DRD2-MSNs	gender, PMI
-0.662664	3.12839	13.713	0.000212974	0.0166245	TNFRSF25	DRD2-MSNs	gender, PMI
-1.48581	1.76713	13.7023	0.000214191	0.0166245	PKP2	DRD2-MSNs	gender, PMI
-0.894555	-0.378807	13.6995	0.000214508	0.0166245	CAPN5	DRD2-MSNs	gender, PMI
0.398219	4.19351	13.6965	0.000214859	0.0166245	CASP2	DRD2-MSNs	gender, PMI
-1.07003	1.57658	13.6908	0.000215511	0.0166245	DHRS7	DRD2-MSNs	gender, PMI
0.474097	3.69928	13.6894	0.000215671	0.0166245	RNF139	DRD2-MSNs	gender, PMI
-1.20713	-1.16666	13.6862	0.000216033	0.0166245	GLP2R	DRD2-MSNs	gender, PMI
0.493384	6.11335	13.6807	0.00021667	0.0166245	PDLIM5	DRD2-MSNs	gender, PMI
-1.04248	1.67503	13.6617	0.00021887	0.0166643	MIR924HG	DRD2-MSNs	gender, PMI
0.36677	6.51615	13.6605	0.000219018	0.0166643	HNRNPLL	DRD2-MSNs	gender, PMI
-0.310175	3.77255	13.6525	0.000219953	0.0166643	DENND10	DRD2-MSNs	gender, PMI
0.307974	3.81215	13.6517	0.000220038	0.0166643	ZNF143	DRD2-MSNs	gender, PMI
-0.805395	-0.551202	13.648	0.000220479	0.0166643	CDCP2	DRD2-MSNs	gender, PMI
-1.14825	-0.434641	13.6247	0.000223229	0.0168209	ZNF257	DRD2-MSNs	gender, PMI
-1.84703	-2.00836	13.6192	0.00022388	0.0168209	COL9A2	DRD2-MSNs	gender, PMI
-0.798016	1.75128	13.6087	0.000225145	0.0168659	LINC01776	DRD2-MSNs	gender, PMI
-0.913247	0.0607577	13.5948	0.000226814	0.0169408	DPT	DRD2-MSNs	gender, PMI
-1.64613	-1.01656	13.5735	0.000229403	0.0170551	CASC17	DRD2-MSNs	gender, PMI
-0.668254	1.70948	13.5708	0.000229731	0.0170551	FADS2	DRD2-MSNs	gender, PMI
-0.319489	6.06706	13.5656	0.000230365	0.0170551	OXCT1	DRD2-MSNs	gender, PMI
-0.288329	5.66978	13.5433	0.000233116	0.0171661	TPM1	DRD2-MSNs	gender, PMI
-0.629867	1.93941	13.5425	0.00023322	0.0171661	LINC02346	DRD2-MSNs	gender, PMI
-2.09886	-1.83505	13.5311	0.000234644	0.0171787	TMEM26	DRD2-MSNs	gender, PMI
-1.54447	-0.783088	13.5303	0.000234748	0.0171787	ZCCHC12	DRD2-MSNs	gender, PMI
-0.871861	4.08576	13.524	0.000235527	0.017186	SLC24A4	DRD2-MSNs	gender, PMI
-0.656082	1.84891	13.502	0.000238308	0.017339	CCNJL	DRD2-MSNs	gender, PMI
0.936243	3.05929	13.494	0.000239326	0.0173631	LINC02073	DRD2-MSNs	gender, PMI
-0.820054	1.72752	13.4468	0.000245428	0.0177504	PTPRK-AS1	DRD2-MSNs	gender, PMI
0.540681	4.10745	13.4413	0.000246142	0.0177504	SYT6	DRD2-MSNs	gender, PMI
-1.07673	-0.817567	13.4366	0.000246767	0.0177504	LINC02980	DRD2-MSNs	gender, PMI
0.449055	6.90699	13.4185	0.000249153	0.0178713	SPECC1	DRD2-MSNs	gender, PMI
0.785579	3.91911	13.3959	0.00025217	0.0180366	SAMMSON	DRD2-MSNs	gender, PMI
-0.826634	0.409716	13.3816	0.000254098	0.0181054	MTNR1B	DRD2-MSNs	gender, PMI
-1.22794	2.00351	13.3782	0.000254562	0.0181054	VSTM2A-OT1	DRD2-MSNs	gender, PMI
-0.522488	2.87512	13.3325	0.00026085	0.0185006	C2orf73	DRD2-MSNs	gender, PMI
0.424381	5.63436	13.3209	0.000262462	0.0185583	PINX1	DRD2-MSNs	gender, PMI
0.288482	7.47999	13.3162	0.000263129	0.0185583	KIAA0232	DRD2-MSNs	gender, PMI
0.260905	5.75459	13.3091	0.000264125	0.0185768	GPR180	DRD2-MSNs	gender, PMI
-2.01136	0.45484	13.2989	0.000265563	0.0185887	ZBTB16	DRD2-MSNs	gender, PMI
-1.12469	3.43041	13.2975	0.000265762	0.0185887	MARCKS	DRD2-MSNs	gender, PMI
-1.24374	4.54692	13.259	0.000271279	0.0189222	PRLR	DRD2-MSNs	gender, PMI
1.24647	-0.568098	13.2211	0.000276822	0.0192558	H2BC11	DRD2-MSNs	gender, PMI
0.853136	4.47937	13.2116	0.000278222	0.0193002	VGLL3	DRD2-MSNs	gender, PMI
-1.73556	-1.95738	13.1704	0.000284402	0.019675	C2CD4B	DRD2-MSNs	gender, PMI
0.255203	7.41876	13.1452	0.000288253	0.0198871	HERC2	DRD2-MSNs	gender, PMI
-0.409462	4.27362	13.1292	0.000290729	0.0199659	SPATA17	DRD2-MSNs	gender, PMI
-0.460272	1.76654	13.1276	0.000290973	0.0199659	TSSK3	DRD2-MSNs	gender, PMI
-0.610255	0.369143	13.1042	0.000294641	0.020163	UBE2L6	DRD2-MSNs	gender, PMI
-0.602754	2.08718	13.0868	0.000297388	0.0202961	ZNF85	DRD2-MSNs	gender, PMI
-0.945789	0.544174	13.0731	0.000299567	0.0203899	AADACL2-AS1	DRD2-MSNs	gender, PMI
0.407499	6.70715	13.0576	0.00030205	0.0205038	AGO2	DRD2-MSNs	gender, PMI
-1.57294	-1.94586	13.0435	0.000304333	0.0206035	SLN	DRD2-MSNs	gender, PMI
-0.71961	1.52966	13.0243	0.000307468	0.0207089	HACD1	DRD2-MSNs	gender, PMI
1.06449	1.20079	13.0202	0.000308155	0.0207089	NR2E3	DRD2-MSNs	gender, PMI
-1.31484	0.46817	13.019	0.000308344	0.0207089	POLE	DRD2-MSNs	gender, PMI
-0.435829	3.96719	13.0094	0.000309933	0.0207551	ZFHX4-AS1	DRD2-MSNs	gender, PMI
-1.34402	-1.02574	13.0049	0.000310671	0.0207551	RENO1	DRD2-MSNs	gender, PMI
-1.14596	-1.26484	12.9851	0.000313979	0.0209209	APOBEC3H	DRD2-MSNs	gender, PMI
-1.20787	-0.458292	12.98	0.000314843	0.0209234	LINC01830	DRD2-MSNs	gender, PMI
0.414689	2.82789	12.9732	0.000315989	0.0209446	PACC1	DRD2-MSNs	gender, PMI
2.72363	-2.14114	12.9362	0.000322289	0.0213064	HOXD3	DRD2-MSNs	gender, PMI
-0.485299	2.73857	12.922	0.000324743	0.0214127	PEBP4	DRD2-MSNs	gender, PMI
-1.26379	-0.352175	12.8966	0.000329181	0.0216007	CLDND2	DRD2-MSNs	gender, PMI
-1.52568	0.732272	12.8959	0.000329299	0.0216007	LDLRAD3	DRD2-MSNs	gender, PMI
-0.50074	3.38352	12.8864	0.00033098	0.0216548	TSPAN14	DRD2-MSNs	gender, PMI
-1.05715	0.330038	12.874	0.000333179	0.0216889	SLITRK1	DRD2-MSNs	gender, PMI
-0.76846	5.03503	12.8738	0.000333214	0.0216889	CNTNAP3	DRD2-MSNs	gender, PMI
-2.15879	3.46138	12.8639	0.000334988	0.0217485	STMN1	DRD2-MSNs	gender, PMI
0.259847	7.37125	12.8571	0.000336205	0.0217716	HELZ	DRD2-MSNs	gender, PMI
-2.91812	1.80431	12.8444	0.000338499	0.0218643	CREG2	DRD2-MSNs	gender, PMI
0.368212	7.49457	12.8283	0.000341412	0.0219541	PLEKHA1	DRD2-MSNs	gender, PMI
0.311029	4.96593	12.8206	0.000342819	0.0219541	ZDHHC13	DRD2-MSNs	gender, PMI
-0.565558	1.15423	12.8199	0.00034295	0.0219541	LINC02352	DRD2-MSNs	gender, PMI
-0.528291	5.73438	12.8106	0.000344661	0.0219541	SRGAP3	DRD2-MSNs	gender, PMI
-1.00021	-0.767094	12.8088	0.000344997	0.0219541	LINC01685	DRD2-MSNs	gender, PMI
-0.337279	6.19617	12.8083	0.000345092	0.0219541	CNIH3	DRD2-MSNs	gender, PMI
-0.57592	0.710312	12.7935	0.000347821	0.022024	DRC1	DRD2-MSNs	gender, PMI
1.41201	2.05132	12.7929	0.000347931	0.022024	H4C8	DRD2-MSNs	gender, PMI
0.719284	1.86646	12.775	0.000351282	0.0221807	TSPAN12	DRD2-MSNs	gender, PMI
-0.44627	3.79867	12.7614	0.000353846	0.022287	ZNF441	DRD2-MSNs	gender, PMI
-0.741139	3.36443	12.7288	0.000360075	0.022623	LINC02143	DRD2-MSNs	gender, PMI
-1.12421	2.00311	12.7156	0.000362625	0.0227269	IDH3G	DRD2-MSNs	gender, PMI
0.711355	6.84345	12.695	0.000366637	0.0229216	MIR2052HG	DRD2-MSNs	gender, PMI
-0.505957	1.66343	12.6669	0.000372191	0.0232115	SMIM10L2A	DRD2-MSNs	gender, PMI
0.620784	1.5286	12.6564	0.000374287	0.0232515	LINC01909	DRD2-MSNs	gender, PMI
0.29434	6.61582	12.6545	0.000374668	0.0232515	LEMD3	DRD2-MSNs	gender, PMI
0.28864	6.90871	12.6237	0.000380877	0.0235569	FAM133B	DRD2-MSNs	gender, PMI
-0.481615	1.34399	12.6197	0.00038171	0.0235569	LINC01260	DRD2-MSNs	gender, PMI
-0.561188	3.21325	12.6164	0.000382381	0.0235569	SMAD9	DRD2-MSNs	gender, PMI
-0.608059	2.66522	12.6027	0.000385195	0.0236654	ELOVL2	DRD2-MSNs	gender, PMI
0.535214	8.93308	12.5918	0.000387451	0.0236654	HOMER1	DRD2-MSNs	gender, PMI
1.00546	1.38278	12.5886	0.000388104	0.0236654	ETNPPL	DRD2-MSNs	gender, PMI
-0.579581	1.50558	12.5886	0.000388116	0.0236654	EEF1AKMT3	DRD2-MSNs	gender, PMI
0.996916	2.63369	12.5797	0.000389954	0.0236654	ITGA10	DRD2-MSNs	gender, PMI
-0.602842	0.874562	12.5781	0.000390288	0.0236654	KCNN4	DRD2-MSNs	gender, PMI
-0.490903	1.50085	12.576	0.000390722	0.0236654	ARMCX5	DRD2-MSNs	gender, PMI
-0.543999	4.07532	12.5718	0.00039162	0.0236654	FBLN5	DRD2-MSNs	gender, PMI
-0.664597	0.99304	12.553	0.000395571	0.0238473	CATSPERB	DRD2-MSNs	gender, PMI
-1.80201	2.67824	12.5476	0.000396706	0.0238589	LINGO2	DRD2-MSNs	gender, PMI
-0.583681	0.434317	12.5407	0.000398183	0.023891	MRNIP-DT	DRD2-MSNs	gender, PMI
-1.14334	2.35187	12.5265	0.000401211	0.0240157	DCHS2	DRD2-MSNs	gender, PMI
-0.443878	3.78462	12.5118	0.000404379	0.024094	EEF2K	DRD2-MSNs	gender, PMI
-0.887195	0.0716395	12.5117	0.000404421	0.024094	B4GALT1	DRD2-MSNs	gender, PMI
-1.03319	-1.24272	12.4954	0.000407959	0.0242098	ZNF566-AS1	DRD2-MSNs	gender, PMI
0.507692	6.39937	12.4939	0.000408278	0.0242098	MIR124-1HG	DRD2-MSNs	gender, PMI
-0.501968	5.0998	12.4869	0.000409816	0.0242443	LINC02774	DRD2-MSNs	gender, PMI
1.14956	0.75502	12.4755	0.00041232	0.0243355	MUCL1	DRD2-MSNs	gender, PMI
0.722125	1.4457	12.4656	0.000414524	0.0244087	PCDHB7	DRD2-MSNs	gender, PMI
-1.32243	-0.937096	12.4489	0.000418249	0.0245709	SIGLEC1	DRD2-MSNs	gender, PMI
1.56769	1.4601	12.4432	0.00041952	0.0245885	MIDN	DRD2-MSNs	gender, PMI
-0.786549	0.188195	12.3607	0.000438476	0.0256402	NECAB3	DRD2-MSNs	gender, PMI
-0.52295	1.78111	12.3427	0.000442712	0.0258283	FZD4-DT	DRD2-MSNs	gender, PMI
0.816997	2.81625	12.3353	0.00044447	0.0258532	COL5A1	DRD2-MSNs	gender, PMI
-0.846907	0.303177	12.3323	0.000445182	0.0258532	LCTL	DRD2-MSNs	gender, PMI
-0.517256	2.17937	12.2699	0.000460331	0.0266718	HMGCL	DRD2-MSNs	gender, PMI
-0.604129	1.35895	12.2644	0.000461689	0.0266894	FGF22	DRD2-MSNs	gender, PMI
0.265119	4.94803	12.247	0.000466014	0.0268607	DCAF17	DRD2-MSNs	gender, PMI
0.304982	4.02126	12.2423	0.000467174	0.0268607	TOPORS	DRD2-MSNs	gender, PMI
0.380782	4.5971	12.2364	0.00046867	0.0268607	SLC36A1	DRD2-MSNs	gender, PMI
0.270895	6.09612	12.2355	0.000468895	0.0268607	RAP1B	DRD2-MSNs	gender, PMI
0.468417	4.71007	12.2066	0.000476218	0.0271519	ABCD2	DRD2-MSNs	gender, PMI
-0.87205	2.29701	12.2038	0.000476933	0.0271519	DPYSL3	DRD2-MSNs	gender, PMI
-3.33764	-1.95224	12.2027	0.000477195	0.0271519	EMX1	DRD2-MSNs	gender, PMI
-0.976566	-0.432546	12.1815	0.000482647	0.0274005	GCHFR	DRD2-MSNs	gender, PMI
-0.608865	4.22551	12.1685	0.000486037	0.0275312	STMN3	DRD2-MSNs	gender, PMI
-0.924154	0.900301	12.164	0.000487197	0.0275353	CSRP1-AS1	DRD2-MSNs	gender, PMI
-0.507547	3.05285	12.1545	0.000489698	0.027615	ICAM5	DRD2-MSNs	gender, PMI
-0.677562	-0.201355	12.1334	0.000495255	0.0277942	LINC00269	DRD2-MSNs	gender, PMI
-0.368308	3.16731	12.1324	0.000495535	0.0277942	SH2D5	DRD2-MSNs	gender, PMI
0.372631	6.70296	12.13	0.000496169	0.0277942	SPECC1L	DRD2-MSNs	gender, PMI
0.713604	2.45563	12.1247	0.00049759	0.0278123	KCNJ14	DRD2-MSNs	gender, PMI
-0.471998	5.60908	12.1186	0.000499201	0.0278409	PKD1L1	DRD2-MSNs	gender, PMI
-0.865585	0.581836	12.1038	0.000503189	0.0279581	TRBVB	DRD2-MSNs	gender, PMI
-0.535327	2.47012	12.1026	0.000503511	0.0279581	ADD3-AS1	DRD2-MSNs	gender, PMI
-0.620576	1.57171	12.0954	0.000505464	0.0280051	CPS1	DRD2-MSNs	gender, PMI
-1.7215	2.63683	12.0865	0.000507893	0.0280783	GNG3	DRD2-MSNs	gender, PMI
-0.982694	-1.5907	12.0815	0.000509241	0.0280915	CSNK2A3	DRD2-MSNs	gender, PMI
0.426604	8.60456	12.0706	0.000512224	0.0281641	GDAP1	DRD2-MSNs	gender, PMI
-0.539605	3.31646	12.0678	0.000513009	0.0281641	CNMD	DRD2-MSNs	gender, PMI
0.672113	7.95192	12.0646	0.000513895	0.0281641	ELL2	DRD2-MSNs	gender, PMI
-0.758736	2.20052	12.049	0.000518192	0.0283082	CFAP58	DRD2-MSNs	gender, PMI
-0.325313	3.88076	12.0445	0.000519461	0.0283082	CD276	DRD2-MSNs	gender, PMI
-0.55586	0.946951	12.0414	0.000520323	0.0283082	SMIM10L2B	DRD2-MSNs	gender, PMI
0.304119	8.74842	12.0387	0.000521062	0.0283082	CDKL5	DRD2-MSNs	gender, PMI
0.361131	3.76602	12.035	0.000522114	0.0283082	LINC02977	DRD2-MSNs	gender, PMI
[truncated: 2,793 more rows]

## Sheet: SupTable3 PathwayEnrichmentDEGs
Supplementary Table 3
This page of the table shows the pathway enrichment results of differentially expressed genes for all cell types tested
Row Explanation
Each row represents a pathway
Column Explanations
cell_type - cell type tested
Term - pathway tested
Rank - Enrichment rank of pathway by celltype
P.value - significance level of enrichment
Adjusted.P.value - adjusted pvalue
Odds.Ratio - odds ratio of genes overlap with set
Combined.Score - A metric used by Enrichr combining the p-value and z-score for deviation from expected rank; higher = stronger enrichment.
Genes - Comma-separated list of genes that overlap with the given pathway
db - Pathway database tested
n_genes - number of genes in foreground
n_background - number of genes in background
cell_type	Term	Rank	P.value	Adjusted.P.value	Odds.Ratio	Combined.Score	Genes	db	n_genes	n_background
Astrocyte	Regulation of SA Node Cell Action Potential (GO:0098907)	1	6.18105e-05	0.109034	79.8116	773.489	HCN3;RYR2;TBX18	GO_Biological_Process_2025	470	25320
Astrocyte	Regulation of RNA Splicing (GO:0043484)	2	0.000130133	0.114777	5.14155	46.0012	SETX;KAT2A;CDK11A;U2AF2;ILDR2;LARP7;RBM20;HNRNPH3;SLC38A2	GO_Biological_Process_2025	470	25320
Astrocyte	Reactive Oxygen Species Biosynthetic Process (GO:1903409)	3	0.000332013	0.195224	31.9208	255.696	MAOB;NOX4;INAVA	GO_Biological_Process_2025	470	25320
Astrocyte	Regulation of Cytosolic Calcium Ion Concentration (GO:0051480)	4	0.000505882	0.223094	8.60874	65.3335	RYR2;TRPC3;TMEM178A;TRPC1;TTF2	GO_Biological_Process_2025	470	25320
Astrocyte	Heart Morphogenesis (GO:0003007)	5	0.000645564	0.227755	6.28778	46.1862	MYBPC3;RYR2;OLFM1;DLC1;RBM20;MEGF8	GO_Biological_Process_2025	470	25320
Astrocyte	Heart Contraction (GO:0060047)	6	0.000830871	0.244276	7.62366	54.0749	KCNH2;MYBPC3;RYR2;SGCD;MYL3	GO_Biological_Process_2025	470	25320
Astrocyte	Regulation of Striated Muscle Contraction (GO:0006942)	7	0.00146607	0.322095	9.26553	60.4592	MYBPC3;RYR2;RNF207;MYL3	GO_Biological_Process_2025	470	25320
Astrocyte	Cell-Substrate Junction Assembly (GO:0007044)	8	0.00192691	0.322095	8.52361	53.2882	ITGB4;RCC2;DLC1;PIP5K1A	GO_Biological_Process_2025	470	25320
Astrocyte	Coenzyme A Metabolic Process (GO:0015936)	9	0.0019862	0.322095	14.5059	90.2492	PANK2;NUDT7;DCAKD	GO_Biological_Process_2025	470	25320
Astrocyte	Metal Ion Transport (GO:0030001)	10	0.00204571	0.322095	3.15601	19.542	KCNG1;KCNH2;RYR2;KCNJ10;TRPC3;TRPC1;SLC41A1;CACNG3;RAMP1;SCN1A	GO_Biological_Process_2025	470	25320
Astrocyte	Carboxylic Acid Transport (GO:0046942)	11	0.00210076	0.322095	6.06207	37.3754	SLC13A3;SLC16A6;SLC17A5;SLC38A2;SLC16A14	GO_Biological_Process_2025	470	25320
Astrocyte	Negative Regulation of Cell-Matrix Adhesion (GO:0001953)	12	0.00219112	0.322095	8.19544	50.1835	SYNGAP1;RCC2;DLC1;AJAP1	GO_Biological_Process_2025	470	25320
Astrocyte	Response to Cadmium Ion (GO:0046686)	13	0.00297262	0.330543	12.2733	71.4097	MT1F;MT1G;MT1H	GO_Biological_Process_2025	470	25320
Astrocyte	Negative Regulation of Collateral Sprouting (GO:0048671)	14	0.00331301	0.330543	35.3946	202.099	PTPRS;ULK2	GO_Biological_Process_2025	470	25320
Astrocyte	Cardiac Muscle Contraction (GO:0060048)	15	0.00349785	0.330543	7.10157	40.1637	KCNH2;MYBPC3;RYR2;MYL3	GO_Biological_Process_2025	470	25320
Astrocyte	Cellular Response to Cadmium Ion (GO:0071276)	16	0.00356027	0.330543	11.3961	64.2505	MT1F;MT1G;MT1H	GO_Biological_Process_2025	470	25320
Astrocyte	Cellular Response to Copper Ion (GO:0071280)	17	0.00356027	0.330543	11.3961	64.2505	MT1F;MT1G;MT1H	GO_Biological_Process_2025	470	25320
Astrocyte	Cellular Response to Zinc Ion (GO:0071294)	18	0.00356027	0.330543	11.3961	64.2505	MT1F;MT1G;MT1H	GO_Biological_Process_2025	470	25320
Astrocyte	Motile Cilium Assembly (GO:0044458)	19	0.00356027	0.330543	11.3961	64.2505	CFAP221;E2F4;SPATA6	GO_Biological_Process_2025	470	25320
Astrocyte	Positive Regulation of RNA Splicing (GO:0033120)	20	0.00389211	0.343284	6.87221	38.1326	SETX;U2AF2;RBM20;SLC38A2	GO_Biological_Process_2025	470	25320
Astrocyte	Regulation of mRNA Processing (GO:0050684)	21	0.00476864	0.376466	6.4552	34.5075	CDK11A;KAT8;LARP7;RBM20	GO_Biological_Process_2025	470	25320
Astrocyte	Release of Sequestered Calcium Ion Into Cytosol by Sarcoplasmic Reticulum (GO:0014808)	22	0.00490857	0.376466	26.5449	141.133	RYR2;NOL3	GO_Biological_Process_2025	470	25320
Astrocyte	Negative Regulation of Dendritic Spine Development (GO:0061000)	23	0.00490857	0.376466	26.5449	141.133	EFNA1;PTPRS	GO_Biological_Process_2025	470	25320
Astrocyte	DNA-templated Transcription Termination (GO:0006353)	24	0.00572774	0.407044	9.38393	48.4439	SETX;MAZ;TTF2	GO_Biological_Process_2025	470	25320
Astrocyte	Negative Regulation of Cell-Substrate Adhesion (GO:0010812)	25	0.00576876	0.407044	6.08584	31.3743	SYNGAP1;RCC2;SPRY4;AJAP1	GO_Biological_Process_2025	470	25320
Astrocyte	Response to Copper Ion (GO:0046688)	26	0.00659137	0.443472	8.86224	44.5061	MT1F;MT1G;MT1H	GO_Biological_Process_2025	470	25320
Astrocyte	Regulation of Collateral Sprouting (GO:0048670)	27	0.00678784	0.443472	21.235	106.019	PTPRS;ULK2	GO_Biological_Process_2025	470	25320
Astrocyte	Focal Adhesion Assembly (GO:0048041)	28	0.0075283	0.474283	8.39547	41.0462	RCC2;DLC1;PIP5K1A	GO_Biological_Process_2025	470	25320
Astrocyte	Actin Filament Organization (GO:0007015)	29	0.00887472	0.508703	2.89014	13.6546	SPTA1;VASP;KHDC3L;LMOD1;RFLNB;GAS2L1;DBN1;RHOQ	GO_Biological_Process_2025	470	25320
Astrocyte	Release of Sequestered Calcium Ion Into Cytosol by Endoplasmic Reticulum (GO:1903514)	30	0.00893979	0.508703	17.6952	83.4724	RYR2;NOL3	GO_Biological_Process_2025	470	25320
Astrocyte	Homocysteine Metabolic Process (GO:0050667)	31	0.00893979	0.508703	17.6952	83.4724	NOX4;MTR	GO_Biological_Process_2025	470	25320
Astrocyte	RNA Biosynthetic Process (GO:0032774)	32	0.0100497	0.531497	3.08986	14.214	SETX;EXOSC10;TAF6;TTF2;HNRNPH3;ELL3;TOPORS	GO_Biological_Process_2025	470	25320
Astrocyte	tRNA Modification (GO:0006400)	33	0.0103024	0.531497	4.0378	18.4745	DUS2;TYW1;WDR6;BCDIN3D;NSUN6	GO_Biological_Process_2025	470	25320
Astrocyte	Coenzyme A Biosynthetic Process (GO:0015937)	34	0.0113537	0.531497	15.1667	67.9196	PANK2;DCAKD	GO_Biological_Process_2025	470	25320
Astrocyte	rRNA 3'-End Processing (GO:0031125)	35	0.0113537	0.531497	15.1667	67.9196	EXOSC10;RPS21	GO_Biological_Process_2025	470	25320
Astrocyte	Regulation of Nucleotide-Excision Repair (GO:2000819)	36	0.0120342	0.531497	6.93427	30.6495	SMARCD3;SMARCC2;DPF2	GO_Biological_Process_2025	470	25320
Astrocyte	Negative Regulation of Small GTPase Mediated Signal Transduction (GO:0051058)	37	0.0128592	0.531497	4.73152	20.5996	FLCN;SYNGAP1;DLC1;SPRY4	GO_Biological_Process_2025	470	25320
Astrocyte	Positive Regulation of Protein Localization to Nucleus (GO:1900182)	38	0.0128647	0.531497	3.80645	16.5705	EIF2AK3;LARP7;NMD3;PIK3R2;TTF2	GO_Biological_Process_2025	470	25320
Astrocyte	GPCR Sgnlng Pway, Coupled to Cyclic Nucleotide Second Messenger (GO:0007187)	39	0.0137775	0.531497	4.62848	19.8317	HRH2;NPY1R;HTR4;DRD4	GO_Biological_Process_2025	470	25320
Astrocyte	Regulation of Mitotic Metaphase/Anaphase Transition (GO:0030071)	40	0.0137775	0.531497	4.62848	19.8317	DUSP12;SMARCC2;SMARCD3;DPF2	GO_Biological_Process_2025	470	25320
Astrocyte	Sarcoplasmic Reticulum Calcium Ion Transport (GO:0070296)	41	0.0140191	0.531497	13.2703	56.6288	RYR2;NOL3	GO_Biological_Process_2025	470	25320
Astrocyte	Response to Zinc Ion (GO:0010043)	42	0.0147555	0.531497	6.37901	26.8948	MT1F;MT1G;MT1H	GO_Biological_Process_2025	470	25320
Astrocyte	Regulation of Cardiac Muscle Cell Action Potential (GO:0098901)	43	0.0147555	0.531497	6.37901	26.8948	HCN3;RYR2;TBX18	GO_Biological_Process_2025	470	25320
Astrocyte	Regulation of Cell Cycle G1/S Phase Transition (GO:1902806)	44	0.0158263	0.531497	3.60012	14.9264	CDK7;SMARCC2;SMARCD3;PLK5;DPF2	GO_Biological_Process_2025	470	25320
Astrocyte	Intracellular Zinc Ion Homeostasis (GO:0006882)	45	0.0162358	0.531497	6.13342	25.273	MT1F;MT1G;MT1H	GO_Biological_Process_2025	470	25320
Astrocyte	Regulation of Catabolic Process (GO:0009894)	46	0.0166319	0.531497	3.55197	14.5504	KEAP1;KAT8;ULK2;PIK3R2;SLC25A21	GO_Biological_Process_2025	470	25320
Astrocyte	Regulation of Mitochondrial Gene Expression (GO:0062125)	47	0.0169259	0.531497	11.7953	48.1121	MTG1;KAT8	GO_Biological_Process_2025	470	25320
Astrocyte	sno(s)RNA 3'-End Processing (GO:0031126)	48	0.0169259	0.531497	11.7953	48.1121	EXOSC10;LARP7	GO_Biological_Process_2025	470	25320
Astrocyte	Sphingoid Metabolic Process (GO:0046519)	49	0.0169259	0.531497	11.7953	48.1121	SPTLC3;DEGS2	GO_Biological_Process_2025	470	25320
Astrocyte	Striated Muscle Contraction (GO:0006941)	50	0.0178618	0.531497	4.25751	17.1369	KCNH2;MYBPC3;RYR2;MYL3	GO_Biological_Process_2025	470	25320
Astrocyte	Regulation of Dendritic Spine Morphogenesis (GO:0061001)	51	0.0194374	0.531497	5.69486	22.4409	EFNA1;DBN1;LZTS3	GO_Biological_Process_2025	470	25320
Astrocyte	Termination of RNA Polymerase II Transcription (GO:0006369)	52	0.0200643	0.531497	10.6154	41.4935	SETX;TTF2	GO_Biological_Process_2025	470	25320
Astrocyte	Negative Regulation of Substrate Adhesion-Dependent Cell Spreading (GO:1900025)	53	0.0200643	0.531497	10.6154	41.4935	RCC2;SPRY4	GO_Biological_Process_2025	470	25320
Astrocyte	Adenylate Cyclase-Inhibiting G Protein-Coupled Receptor Signaling Pathway (GO:0007193)	54	0.0201576	0.531497	4.09343	15.9815	GABBR2;NPY1R;HTR4;DRD4	GO_Biological_Process_2025	470	25320
Astrocyte	Regulation of Metaphase/Anaphase Transition of Cell Cycle (GO:1902099)	55	0.0211593	0.531497	5.49826	21.1995	SMARCD3;SMARCC2;DPF2	GO_Biological_Process_2025	470	25320
Astrocyte	Ventricular Cardiac Muscle Tissue Morphogenesis (GO:0055010)	56	0.0229621	0.531497	5.31478	20.0575	MYBPC3;RYR2;MYL3	GO_Biological_Process_2025	470	25320
Astrocyte	Regulation of G0 to G1 Transition (GO:0070316)	57	0.0229621	0.531497	5.31478	20.0575	SMARCD3;SMARCC2;DPF2	GO_Biological_Process_2025	470	25320
Astrocyte	Regulation of Ras Protein Signal Transduction (GO:0046578)	58	0.0229621	0.531497	5.31478	20.0575	FLCN;SYNGAP1;SPRY4	GO_Biological_Process_2025	470	25320
Astrocyte	Cellular Response to Arsenic-Containing Substance (GO:0071243)	59	0.0234247	0.531497	9.64996	36.2256	GSTO2;SLC38A2	GO_Biological_Process_2025	470	25320
Astrocyte	Negative Regulation of Ras Protein Signal Transduction (GO:0046580)	60	0.0234247	0.531497	9.64996	36.2256	SYNGAP1;SPRY4	GO_Biological_Process_2025	470	25320
Astrocyte	Negative Regulation of Cell Activation (GO:0050866)	61	0.0234247	0.531497	9.64996	36.2256	TTF2;CD200	GO_Biological_Process_2025	470	25320
Astrocyte	Purine-Containing Compound Catabolic Process (GO:0072523)	62	0.0234247	0.531497	9.64996	36.2256	NUDT7;DPYD	GO_Biological_Process_2025	470	25320
Astrocyte	Regulation of Mitotic Cell Cycle Phase Transition (GO:1901990)	63	0.0240673	0.531497	3.20858	11.958	CDK7;SMARCC2;SMARCD3;PLK5;DPF2	GO_Biological_Process_2025	470	25320
Astrocyte	Negative Regulation of Cytoplasmic Pattern Recognition Receptor Signaling Pathway (GO:0039532)	64	0.0268101	0.531497	4.9822	18.0305	PTPRS;PCBP2;TNFAIP3	GO_Biological_Process_2025	470	25320
Astrocyte	Secretion (GO:0046903)	65	0.0269978	0.531497	8.84544	31.9497	TMEM63A;FBLN5	GO_Biological_Process_2025	470	25320
Astrocyte	Negative Regulation of Cell-Substrate Junction Organization (GO:0150118)	66	0.0269978	0.531497	8.84544	31.9497	RCC2;DLC1	GO_Biological_Process_2025	470	25320
Astrocyte	Negative Regulation of Focal Adhesion Assembly (GO:0051895)	67	0.0269978	0.531497	8.84544	31.9497	RCC2;DLC1	GO_Biological_Process_2025	470	25320
Astrocyte	Negative Regulation of Mononuclear Cell Migration (GO:0071676)	68	0.0269978	0.531497	8.84544	31.9497	DUSP12;CD200	GO_Biological_Process_2025	470	25320
Astrocyte	Regulation of AMPA Receptor Activity (GO:2000311)	69	0.0269978	0.531497	8.84544	31.9497	CACNG3;SHANK1	GO_Biological_Process_2025	470	25320
Astrocyte	Regulation of RNA Biosynthetic Process (GO:2001141)	70	0.0272543	0.531497	1.79567	6.46899	ZNF682;CDK11A;PRMT7;BRPF3;ZNF281;ATF7IP2;HP1BP3;NMD3;HCFC1;MLF2;KAT2A;ZNF219;ZNF736;NKX2-1;ZNF730	GO_Biological_Process_2025	470	25320
Astrocyte	Regulation of Epithelial to Mesenchymal Transition (GO:0010717)	71	0.0273284	0.531497	3.09627	11.1461	EFNA1;OLFM1;NKX2-1;KAT8;ELL3	GO_Biological_Process_2025	470	25320
Astrocyte	Regulation of Autophagy (GO:0010506)	72	0.0278671	0.531497	2.18566	7.82535	TRIM8;FLCN;EXOC8;KEAP1;KAT8;ULK2;WDR6;PIK3R2;MCL1	GO_Biological_Process_2025	470	25320
Astrocyte	DNA-templated Transcription Initiation (GO:0006352)	73	0.028097	0.531497	3.66908	13.1063	CDK7;MAZ;TAF6;PAAF1	GO_Biological_Process_2025	470	25320
Astrocyte	Positive Regulation of DNA Repair (GO:0045739)	74	0.0284748	0.531497	3.06056	10.8917	BABAM2;SMARCC2;SMARCD3;KHDC3L;DPF2	GO_Biological_Process_2025	470	25320
Astrocyte	tRNA Methylation (GO:0030488)	75	0.0288551	0.531497	4.83103	17.1283	WDR6;BCDIN3D;NSUN6	GO_Biological_Process_2025	470	25320
Astrocyte	Negative Regulation of Epithelial to Mesenchymal Transition (GO:0010719)	76	0.0288551	0.531497	4.83103	17.1283	EFNA1;NKX2-1;KAT8	GO_Biological_Process_2025	470	25320
Astrocyte	Spliceosomal Complex Assembly (GO:0000245)	77	0.0295768	0.531497	3.60675	12.6985	SETX;U2AF2;SNIP1;NOL3	GO_Biological_Process_2025	470	25320
Astrocyte	Regulation of Response to Endoplasmic Reticulum Stress (GO:1905897)	78	0.0307746	0.531497	8.16469	28.4218	EIF2AK3;USP19	GO_Biological_Process_2025	470	25320
Astrocyte	Heart Process (GO:0003015)	79	0.0307746	0.531497	8.16469	28.4218	SGCD;NOX4	GO_Biological_Process_2025	470	25320
Astrocyte	Negative Regulation of mRNA Splicing, via Spliceosome (GO:0048025)	80	0.0307746	0.531497	8.16469	28.4218	U2AF2;RBM20	GO_Biological_Process_2025	470	25320
Astrocyte	Nucleotide-Binding Domain, Leucine Rich Repeat Containing Receptor Signaling Pathway (GO:0035872)	81	0.0307746	0.531497	8.16469	28.4218	TNFAIP3;INAVA	GO_Biological_Process_2025	470	25320
Astrocyte	Cardiac Muscle Cell Action Potential Involved in Contraction (GO:0086002)	82	0.0309804	0.531497	4.68875	16.2906	KCNH2;RYR2;SCN1A	GO_Biological_Process_2025	470	25320
Astrocyte	Regulation of DNA Repair (GO:0006282)	83	0.0335016	0.531497	2.59956	8.82852	BABAM2;KAT2A;SMARCC2;SMARCD3;DPF2;TAF6	GO_Biological_Process_2025	470	25320
Astrocyte	ATP Transport (GO:0015867)	84	0.0347463	0.531497	7.5812	25.4704	CD47;SLC25A23	GO_Biological_Process_2025	470	25320
Astrocyte	Embryonic Heart Tube Development (GO:0035050)	85	0.0347463	0.531497	7.5812	25.4704	RYR2;MEGF8	GO_Biological_Process_2025	470	25320
Astrocyte	Sulfur Amino Acid Metabolic Process (GO:0000096)	86	0.0347463	0.531497	7.5812	25.4704	NOX4;MTR	GO_Biological_Process_2025	470	25320
Astrocyte	Synaptic Transmission, GABAergic (GO:0051932)	87	0.0347463	0.531497	7.5812	25.4704	GABBR2;GABRE	GO_Biological_Process_2025	470	25320
Astrocyte	Negative Regulation of mRNA Processing (GO:0050686)	88	0.0347463	0.531497	7.5812	25.4704	U2AF2;RBM20	GO_Biological_Process_2025	470	25320
Astrocyte	Negative Regulation of Platelet Activation (GO:0010544)	89	0.0347463	0.531497	7.5812	25.4704	TMX1;TTF2	GO_Biological_Process_2025	470	25320
Astrocyte	Heart Development (GO:0007507)	90	0.0377897	0.531497	2.31843	7.59454	MYBPC3;KAT2A;SGCD;DLC1;SMG9;MEGF8;FBN1	GO_Biological_Process_2025	470	25320
Astrocyte	Regulation of mRNA Metabolic Process (GO:1903311)	91	0.0389045	0.531497	7.0755	22.9716	CDK11A;KAT8	GO_Biological_Process_2025	470	25320
Astrocyte	Synaptic Membrane Adhesion (GO:0099560)	92	0.0389045	0.531497	7.0755	22.9716	PTPRS;LRRC4	GO_Biological_Process_2025	470	25320
Astrocyte	Ventricular Cardiac Muscle Cell Action Potential (GO:0086005)	93	0.0389045	0.531497	7.0755	22.9716	KCNH2;RYR2	GO_Biological_Process_2025	470	25320
Astrocyte	Membrane Depolarization During Action Potential (GO:0086010)	94	0.0389045	0.531497	7.0755	22.9716	KCNH2;SCN1A	GO_Biological_Process_2025	470	25320
Astrocyte	Non-Proteinogenic Amino Acid Metabolic Process (GO:0170041)	95	0.0389045	0.531497	7.0755	22.9716	NOX4;MTR	GO_Biological_Process_2025	470	25320
Astrocyte	Protein Localization to Synapse (GO:0035418)	96	0.0389045	0.531497	7.0755	22.9716	PCLO;SHANK1	GO_Biological_Process_2025	470	25320
Astrocyte	rRNA Transcription (GO:0009303)	97	0.0389045	0.531497	7.0755	22.9716	TCOF1;GTF3A	GO_Biological_Process_2025	470	25320
Astrocyte	Negative Regulation of Cellular Process (GO:0048523)	98	0.03898	0.531497	1.67525	5.43569	IFITM1;THAP12;EIF2AK3;TOB1;RNF41;DUSP12;SYNGAP1;DLC1;FABP7;TXNIP;NOX4;WDR6;DACT3;TAF6;CD200;SIPA1	GO_Biological_Process_2025	470	25320
Astrocyte	Amide Biosynthetic Process (GO:0043604)	99	0.0394118	0.531497	3.27303	10.584	PANK2;SPTLC3;DCAKD;DEGS2	GO_Biological_Process_2025	470	25320
Astrocyte	Skin Development (GO:0043588)	100	0.0394118	0.531497	3.27303	10.584	ITGB4;TXNIP;PIP5K1A;POU2F3	GO_Biological_Process_2025	470	25320
Astrocyte	Phosphatidylinositol Metabolic Process (GO:0046488)	101	0.0394118	0.531497	3.27303	10.584	VAC14;PLCE1;PIP5K1A;MTM1	GO_Biological_Process_2025	470	25320
Astrocyte	Response to Hydrogen Peroxide (GO:0042542)	102	0.0402763	0.531497	4.19452	13.4728	SETX;DLC1;TNFAIP3	GO_Biological_Process_2025	470	25320
Astrocyte	Keratinocyte Differentiation (GO:0030216)	103	0.0427963	0.531497	4.08681	12.8788	PIP5K1A;TXNIP;POU2F3	GO_Biological_Process_2025	470	25320
Astrocyte	Potassium Ion Import Across Plasma Membrane (GO:1990573)	104	0.0427963	0.531497	4.08681	12.8788	KCNH2;HCN3;KCNJ10	GO_Biological_Process_2025	470	25320
Astrocyte	DNA Replication (GO:0006260)	105	0.0430566	0.531497	3.17507	9.98635	ORC3;CDK2AP1;MCM6;PTMS	GO_Biological_Process_2025	470	25320
Astrocyte	Regulation of Defense Response to Virus (GO:0050688)	106	0.0432408	0.531497	6.63301	20.8341	PCBP2;TNFAIP3	GO_Biological_Process_2025	470	25320
Astrocyte	Regulation of Oxidoreductase Activity (GO:0051341)	107	0.0432408	0.531497	6.63301	20.8341	DLC1;NT5DC2	GO_Biological_Process_2025	470	25320
Astrocyte	Transepithelial Transport (GO:0070633)	108	0.0432408	0.531497	6.63301	20.8341	CLCN7;RHBG	GO_Biological_Process_2025	470	25320
Astrocyte	Melanosome Assembly (GO:1903232)	109	0.0432408	0.531497	6.63301	20.8341	HPS1;AP3B1	GO_Biological_Process_2025	470	25320
Astrocyte	Mitochondrial Calcium Ion Transmembrane Transport (GO:0006851)	110	0.0432408	0.531497	6.63301	20.8341	SLC25A23;LETM2	GO_Biological_Process_2025	470	25320
Astrocyte	Nuclear-Transcribed mRNA poly(A) Tail Shortening (GO:0000289)	111	0.0432408	0.531497	6.63301	20.8341	CNOT11;CNOT3	GO_Biological_Process_2025	470	25320
Astrocyte	Regulation of Amyloid Precursor Protein Catabolic Process (GO:1902991)	112	0.0432408	0.531497	6.63301	20.8341	EFNA1;ABCA7	GO_Biological_Process_2025	470	25320
Astrocyte	Cellular Response to Glucose Starvation (GO:0042149)	113	0.0453934	0.531497	3.98448	12.3215	EIF2AK3;PLIN2;KPTN	GO_Biological_Process_2025	470	25320
Astrocyte	Response to Amino Acid Starvation (GO:1990928)	114	0.0453934	0.531497	3.98448	12.3215	FLCN;EIF2AK3;KPTN	GO_Biological_Process_2025	470	25320
Astrocyte	Ephrin Receptor Signaling Pathway (GO:0048013)	115	0.0453934	0.531497	3.98448	12.3215	EFNA1;SYNGAP1;EFNA2	GO_Biological_Process_2025	470	25320
Astrocyte	Water-Soluble Vitamin Metabolic Process (GO:0006767)	116	0.0453934	0.531497	3.98448	12.3215	PANK2;GSTO2;MTR	GO_Biological_Process_2025	470	25320
Astrocyte	Cellular Response to Starvation (GO:0009267)	117	0.0454848	0.531497	2.40313	7.42658	FLCN;EIF2AK3;MAP1LC3B2;PLIN2;GAS2L1;KPTN	GO_Biological_Process_2025	470	25320
Astrocyte	Intracellular Calcium Ion Homeostasis (GO:0006874)	118	0.0468122	0.531497	2.3851	7.30225	RYR2;TRPC3;TMEM178A;TRPC1;TTF2;DRD4	GO_Biological_Process_2025	470	25320
Astrocyte	fatty-acyl-CoA Metabolic Process (GO:0035337)	119	0.0477473	0.531497	6.24258	18.9889	NUDT7;DGAT1	GO_Biological_Process_2025	470	25320
Astrocyte	Maturation of 5.8S rRNA Frm Tricistronic rRNA Trnscpt (GO:0000466)	120	0.0477473	0.531497	6.24258	18.9889	EXOSC10;RPS21	GO_Biological_Process_2025	470	25320
Astrocyte	Negative Regulation of Rho Protein Signal Transduction (GO:0035024)	121	0.0477473	0.531497	6.24258	18.9889	FLCN;DLC1	GO_Biological_Process_2025	470	25320
Astrocyte	Nucleoside Phosphate Biosynthetic Process (GO:1901293)	122	0.0477473	0.531497	6.24258	18.9889	PANK2;DCAKD	GO_Biological_Process_2025	470	25320
Astrocyte	Regulation of Cardiac Conduction (GO:1903779)	123	0.0477473	0.531497	6.24258	18.9889	RYR2;TRPC1	GO_Biological_Process_2025	470	25320
Astrocyte	Embryonic Organ Morphogenesis (GO:0048562)	124	0.0480669	0.531497	3.88714	11.7981	RYR2;MEGF8;FBN1	GO_Biological_Process_2025	470	25320
Astrocyte	Cell-Matrix Adhesion (GO:0007160)	125	0.0493606	0.531497	2.6089	7.84914	ITGB4;RCC2;DLC1;PIP5K1A;FBLN5	GO_Biological_Process_2025	470	25320
Astrocyte	Negative Regulation of Cell Population Proliferation (GO:0008285)	126	0.0502431	0.531497	1.75761	5.25681	FLCN;IFITM1;DLC1;FABP7;THAP12;NOX4;TNFAIP3;WDR6;TAF6;TOB1;CD200;RNF41	GO_Biological_Process_2025	470	25320
Astrocyte	Positive Regulation of Calcium Ion Transmembrane Transport (GO:1904427)	127	0.0508159	0.531497	3.79443	11.3057	TRPC3;TRPC1;TTF2	GO_Biological_Process_2025	470	25320
Astrocyte	Atrioventricular Valve Morphogenesis (GO:0003181)	128	0.0524161	0.531497	5.89554	17.3832	EFNA1;OLFM1	GO_Biological_Process_2025	470	25320
Astrocyte	Negative Regulation of RNA Splicing (GO:0033119)	129	0.0524161	0.531497	5.89554	17.3832	U2AF2;RBM20	GO_Biological_Process_2025	470	25320
Astrocyte	Nucleosome Disassembly (GO:0006337)	130	0.0524161	0.531497	5.89554	17.3832	SMARCC2;SMARCD3	GO_Biological_Process_2025	470	25320
Astrocyte	Regulation of Cell-Cell Adhesion Mediated by Cadherin (GO:2000047)	131	0.0524161	0.531497	5.89554	17.3832	EPCAM;DENND6A	GO_Biological_Process_2025	470	25320
Astrocyte	Regulation of Transcription by RNA Polymerase II (GO:0006357)	132	0.0535935	0.531497	1.29172	3.77999	ZNF692;KEAP1;ZNF44;PTMS;FLCN;ZNF81;DPF2;ZNF764;ZNF763;ZNF563;ZNF441;SMARCC2;ZNF281;PTOV1;EBF4;ZNF14;HCFC1;KAT2A;NCOA7;ZNF433;RHOQ;SMARCD3;ATF6B;MAZ;ZNF518A;PIK3R2;RNF4;EPCAM;ZNF627;PLAGL1;PCBP2;NKX2-1;ZNF700;E2F4;ZSCAN16;TFAP2E;BCL11B;BRPF3;NR2F1;LARP7;USF2;POU2F3;ELL3;TBX18;EFNA1;SETX;CDK7;ZNF219;CDK2AP1;TAF6;AGRN;SP140L	GO_Biological_Process_2025	470	25320
Astrocyte	Regulation of Intrinsic Apoptotic Signaling Pathway (GO:2001242)	133	0.0536397	0.531497	3.70604	10.8419	EIF2AK3;TAF6;NOL3	GO_Biological_Process_2025	470	25320
Astrocyte	Cellular Response to Amino Acid Starvation (GO:0034198)	134	0.0536397	0.531497	3.70604	10.8419	FLCN;EIF2AK3;KPTN	GO_Biological_Process_2025	470	25320
Astrocyte	Stem Cell Differentiation (GO:0048863)	135	0.0536397	0.531497	3.70604	10.8419	EPCAM;ZNF281;ELL3	GO_Biological_Process_2025	470	25320
Astrocyte	Regulation of Cell-Cell Adhesion (GO:0022407)	136	0.0536397	0.531497	3.70604	10.8419	CD47;MDGA1;FUT3	GO_Biological_Process_2025	470	25320
Astrocyte	Regulation of Cell Cycle Process (GO:0010564)	137	0.0538069	0.531497	2.29884	6.71802	CDK11A;SMARCC2;SMARCD3;DPF2;NUDT16;USP19	GO_Biological_Process_2025	470	25320
Astrocyte	Regulation of G1/S Transition of Mitotic Cell Cycle (GO:2000045)	138	0.0543863	0.531497	2.53405	7.37825	CDK7;SMARCC2;PLK5;SMARCD3;DPF2	GO_Biological_Process_2025	470	25320
Astrocyte	Regulation of Cellular Response to Stress (GO:0080135)	139	0.0543863	0.531497	2.53405	7.37825	BABAM2;KAT2A;TAF6;SLC38A2;USP19	GO_Biological_Process_2025	470	25320
Astrocyte	Nucleosome Organization (GO:0034728)	140	0.0550888	0.531497	2.9134	8.44539	SMARCC2;SMARCD3;NASP;H2BC4	GO_Biological_Process_2025	470	25320
Astrocyte	Cellular Response to Metal Ion (GO:0071248)	141	0.056125	0.531497	2.51004	7.22936	MT1F;MT1G;SLC41A1;MT1H;CPNE2	GO_Biological_Process_2025	470	25320
Astrocyte	Regulation of T Cell Differentiation (GO:0045580)	142	0.0565373	0.531497	3.62167	10.4045	KAT2A;SMARCD3;SMARCC2	GO_Biological_Process_2025	470	25320
Astrocyte	Regulation of Dendritic Spine Development (GO:0060998)	143	0.0572398	0.531497	5.58502	15.976	PTPRS;SHANK1	GO_Biological_Process_2025	470	25320
Astrocyte	Long-Term Memory (GO:0007616)	144	0.0572398	0.531497	5.58502	15.976	KAT2A;SHANK1	GO_Biological_Process_2025	470	25320
Astrocyte	Regulation of Primary Metabolic Process (GO:0080090)	145	0.0578955	0.531497	2.48648	7.08428	KAT2A;CDK11A;ILDR2;RBM20;HNRNPH3	GO_Biological_Process_2025	470	25320
Astrocyte	Fatty Acid Beta-Oxidation (GO:0006635)	146	0.0595077	0.531497	3.54104	9.99158	ACADL;ACOX2;ECHDC2	GO_Biological_Process_2025	470	25320
Astrocyte	Negative Regulation of Response to Biotic Stimulus (GO:0002832)	147	0.0595077	0.531497	3.54104	9.99158	MAPKBP1;PCBP2;TNFAIP3	GO_Biological_Process_2025	470	25320
Astrocyte	Protein Polyubiquitination (GO:0000209)	148	0.05972	0.531497	1.96565	5.53937	ARRDC4;TRIM8;UBE2Q2;TNFAIP3;RNF4;TOPORS;RNF166;RNF41	GO_Biological_Process_2025	470	25320
Astrocyte	Inorganic Cation Transmembrane Transport (GO:0098662)	149	0.0617656	0.531497	1.79717	5.00407	KCNG1;KCNH2;HCN3;KCNT1;KCNJ10;TRPC3;TRPC1;SLC41A1;RHBG;SCN1A	GO_Biological_Process_2025	470	25320
Astrocyte	Acylglycerol Biosynthetic Process (GO:0046463)	150	0.0622109	0.531497	5.30556	14.7347	DGAT1;PLCE1	GO_Biological_Process_2025	470	25320
Astrocyte	Regulation of Steroid Metabolic Process (GO:0019218)	151	0.0622109	0.531497	5.30556	14.7347	PANK2;ACADL	GO_Biological_Process_2025	470	25320
Astrocyte	Diacylglycerol Metabolic Process (GO:0046339)	152	0.0622109	0.531497	5.30556	14.7347	DGAT1;PLCE1	GO_Biological_Process_2025	470	25320
Astrocyte	Negative Regulation of Microtubule Depolymerization (GO:0007026)	153	0.0622109	0.531497	5.30556	14.7347	GAS2L1;SLC25A23	GO_Biological_Process_2025	470	25320
Astrocyte	Peptidyl-Tyrosine Dephosphorylation (GO:0035335)	154	0.0622109	0.531497	5.30556	14.7347	DUSP12;PTPRS	GO_Biological_Process_2025	470	25320
Astrocyte	protein-DNA Complex Disassembly (GO:0032986)	155	0.0622109	0.531497	5.30556	14.7347	SMARCC2;SMARCD3	GO_Biological_Process_2025	470	25320
Astrocyte	Regulation of Wound Healing (GO:0061041)	156	0.06255	0.531497	3.46392	9.60127	TNFAIP3;TTF2;AJAP1	GO_Biological_Process_2025	470	25320
Astrocyte	Negative Regulation of Growth (GO:0045926)	157	0.0633969	0.531497	2.41838	6.67071	MT1F;MT1G;DACT3;MT1H;SIPA1	GO_Biological_Process_2025	470	25320
Astrocyte	Positive Regulation of Gene Expression (GO:0010628)	158	0.0648564	0.531497	1.64269	4.49372	MAZ;EIF2AK3;HCFC1;SETX;OLFM1;KAT2A;NWD1;U2AF2;RNF207;PRR16;NKX2-1;RBM20;SLC38A2	GO_Biological_Process_2025	470	25320
Astrocyte	Cytoskeleton Organization (GO:0007010)	159	0.0652939	0.531497	2.39649	6.53969	PCLO;NAA25;TNFAIP3;ARAP3;SIPA1	GO_Biological_Process_2025	470	25320
Astrocyte	RNA Methylation (GO:0001510)	160	0.0656631	0.531497	3.39009	9.23194	WDR6;BCDIN3D;NSUN6	GO_Biological_Process_2025	470	25320
Astrocyte	tRNA Processing (GO:0008033)	161	0.0656631	0.531497	3.39009	9.23194	RPP30;NSUN6;TSEN2	GO_Biological_Process_2025	470	25320
Astrocyte	Positive Regulation of Cell-Cell Adhesion (GO:0022409)	162	0.0656631	0.531497	3.39009	9.23194	CD47;DENND6A;FUT3	GO_Biological_Process_2025	470	25320
Astrocyte	Regulation of Neurotransmitter Receptor Activity (GO:0099601)	163	0.0673224	0.531497	5.05271	13.6335	CACNG3;SHANK1	GO_Biological_Process_2025	470	25320
Astrocyte	Cholesterol Efflux (GO:0033344)	164	0.0673224	0.531497	5.05271	13.6335	ABCA5;ABCA7	GO_Biological_Process_2025	470	25320
Astrocyte	Gamma-Aminobutyric Acid Signaling Pathway (GO:0007214)	165	0.0673224	0.531497	5.05271	13.6335	GABBR2;GABRE	GO_Biological_Process_2025	470	25320
Astrocyte	Negative Regulation of Cell Junction Assembly (GO:1901889)	166	0.0673224	0.531497	5.05271	13.6335	RCC2;DLC1	GO_Biological_Process_2025	470	25320
Astrocyte	Negative Regulation of Osteoclast Differentiation (GO:0045671)	167	0.0673224	0.531497	5.05271	13.6335	TMEM178A;FBN1	GO_Biological_Process_2025	470	25320
Astrocyte	Platelet Dense Granule Organization (GO:0060155)	168	0.0673224	0.531497	5.05271	13.6335	HPS1;AP3B1	GO_Biological_Process_2025	470	25320
Astrocyte	Positive Regulation of Dendritic Spine Development (GO:0060999)	169	0.0673224	0.531497	5.05271	13.6335	DBN1;SHANK1	GO_Biological_Process_2025	470	25320
Astrocyte	Protein K63-linked Deubiquitination (GO:0070536)	170	0.0673224	0.531497	5.05271	13.6335	BABAM2;TNFAIP3	GO_Biological_Process_2025	470	25320
Astrocyte	Regulation of ERAD Pathway (GO:1904292)	171	0.0673224	0.531497	5.05271	13.6335	TMX1;USP19	GO_Biological_Process_2025	470	25320
Astrocyte	Carboxylic Acid Transmembrane Transport (GO:1905039)	172	0.068846	0.531497	3.31933	8.88212	SLC13A3;SLC25A21;SLC16A14	GO_Biological_Process_2025	470	25320
Astrocyte	Positive Regulation of Transcription by RNA Polymerase II (GO:0045944)	173	0.069523	0.531497	1.40414	3.74358	ATF6B;PIK3R2;RNF4;PTMS;EPCAM;PLAGL1;NKX2-1;KAT8;E2F4;TFAP2E;BCL11B;PTOV1;LARP7;EBF4;USF2;POU2F3;ELL3;HCFC1;SETX;KAT2A;CDK7;NCOA7;TAF6;AGRN;RHOQ	GO_Biological_Process_2025	470	25320
Astrocyte	Macromolecule Modification (GO:0043412)	174	0.0711772	0.531497	2.65773	7.02326	DUSP12;PARP4;FBXO2;FUT3	GO_Biological_Process_2025	470	25320
Astrocyte	Cholesterol Transport (GO:0030301)	175	0.0720977	0.531497	3.25145	8.55046	ABCA5;ABCA7;LDLRAP1	GO_Biological_Process_2025	470	25320
Astrocyte	Positive Regulation of Reactive Oxygen Species Metabolic Process (GO:2000379)	176	0.0720977	0.531497	3.25145	8.55046	TTF2;SLC5A3;RNF41	GO_Biological_Process_2025	470	25320
Astrocyte	Negative Regulation of Monocyte Chemotaxis (GO:0090027)	177	0.0722116	0.531497	17.6596	46.4121	DUSP12	GO_Biological_Process_2025	470	25320
Astrocyte	Ventricular Cardiac Muscle Tissue Development (GO:0003229)	178	0.0725675	0.531497	4.82284	12.6515	MYBPC3;MYL3	GO_Biological_Process_2025	470	25320
Astrocyte	Osteoclast Differentiation (GO:0030316)	179	0.0725675	0.531497	4.82284	12.6515	EFNA2;SLC4A2	GO_Biological_Process_2025	470	25320
Astrocyte	Potassium Ion Homeostasis (GO:0055075)	180	0.0725675	0.531497	4.82284	12.6515	KCNH2;SLC12A9	GO_Biological_Process_2025	470	25320
Astrocyte	Purine-Containing Compound Biosynthetic Process (GO:0072522)	181	0.0725675	0.531497	4.82284	12.6515	PANK2;DCAKD	GO_Biological_Process_2025	470	25320
Astrocyte	Regulation of Cholesterol Metabolic Process (GO:0090181)	182	0.0725675	0.531497	4.82284	12.6515	ACADL;LDLRAP1	GO_Biological_Process_2025	470	25320
Astrocyte	Transcription Initiation at RNA Polymerase II Promoter (GO:0006367)	183	0.0731962	0.531497	2.31276	6.04698	CDK7;MAZ;KAT8;TAF6;PAAF1	GO_Biological_Process_2025	470	25320
Astrocyte	Positive Regulation of DNA-templated Transcription (GO:0045893)	184	0.0751518	0.531497	1.34339	3.47703	SMARCD3;ATF6B;MAZ;KMT2B;PIK3R2;RNF4;PTMS;EPCAM;PLAGL1;NKX2-1;KAT8;E2F4;KCNH2;SMARCC2;TFAP2E;BCL11B;ZNF281;PTOV1;EIF2AK3;EBF4;USF2;POU2F3;ELL3;HCFC1;SETX;KAT2A;CDK7;NCOA7;TAF6;AGRN;RHOQ	GO_Biological_Process_2025	470	25320
Astrocyte	Antibacterial Humoral Response (GO:0019731)	185	0.0754169	0.531497	3.1863	8.2357	H2BC4;WFDC10B;WFDC3	GO_Biological_Process_2025	470	25320
Astrocyte	Ceramide Metabolic Process (GO:0006672)	186	0.0754169	0.531497	3.1863	8.2357	SPTLC3;DEGS2;FUT3	GO_Biological_Process_2025	470	25320
Astrocyte	Integrin-Mediated Signaling Pathway (GO:0007229)	187	0.0761694	0.531497	2.59269	6.67566	ITGB4;RCC2;CD47;PRAM1	GO_Biological_Process_2025	470	25320
Astrocyte	Response to Purine-Containing Compound (GO:0014074)	188	0.0779393	0.531497	4.61297	11.7715	RYR2;TRPC3	GO_Biological_Process_2025	470	25320
Astrocyte	Lipid Translocation (GO:0034204)	189	0.0779393	0.531497	4.61297	11.7715	ATP8B2;ABCA7	GO_Biological_Process_2025	470	25320
Astrocyte	Negative Regulation of Axonogenesis (GO:0050771)	190	0.0779393	0.531497	4.61297	11.7715	PTPRS;ULK2	GO_Biological_Process_2025	470	25320
Astrocyte	Negative Regulation of Catalytic Activity (GO:0043086)	191	0.0779393	0.531497	4.61297	11.7715	NT5DC2;DLC1	GO_Biological_Process_2025	470	25320
Astrocyte	Negative Regulation of Lipid Biosynthetic Process (GO:0051055)	192	0.0779393	0.531497	4.61297	11.7715	ACADL;TMX1	GO_Biological_Process_2025	470	25320
Astrocyte	Negative Regulation of Protein Depolymerization (GO:1901880)	193	0.0779393	0.531497	4.61297	11.7715	GAS2L1;SLC25A23	GO_Biological_Process_2025	470	25320
Astrocyte	Skeletal System Development (GO:0001501)	194	0.0784041	0.531497	2.07367	5.27931	GDF11;PKDCC;TCOF1;EIF2AK3;RFLNB;FBN1	GO_Biological_Process_2025	470	25320
Astrocyte	Transcription by RNA Polymerase II (GO:0006366)	195	0.0785787	0.531497	1.94166	4.93892	SETX;CDK7;MAZ;TAF6;TTF2;ELL3;PAAF1	GO_Biological_Process_2025	470	25320
Astrocyte	Calcium Ion Transmembrane Transport (GO:0070588)	196	0.0787299	0.531497	2.56135	6.51027	TRPC3;TRPC1;SLC25A23;LETM2	GO_Biological_Process_2025	470	25320
Astrocyte	Chromatin Organization (GO:0006325)	197	0.0791179	0.531497	1.70973	4.33726	KAT2A;SMARCC2;PRMT7;SMARCD3;NASP;PCBP2;H2BC4;HP1BP3;DPF2;HCFC1	GO_Biological_Process_2025	470	25320
Astrocyte	Axonogenesis (GO:0007409)	198	0.0802033	0.531497	1.93152	4.8736	VASP;EFNA1;EFNA2;BCL11B;CNTN5;ULK2;ARHGEF40	GO_Biological_Process_2025	470	25320
Astrocyte	Alpha-Amino Acid Metabolic Process (GO:1901605)	199	0.0834313	0.531497	4.42058	10.9795	NOX4;MTR	GO_Biological_Process_2025	470	25320
Astrocyte	Secretory Granule Organization (GO:0033363)	200	0.0834313	0.531497	4.42058	10.9795	HPS1;AP3B1	GO_Biological_Process_2025	470	25320
Astrocyte	tRNA Metabolic Process (GO:0006399)	201	0.0834313	0.531497	4.42058	10.9795	RPP30;TSEN2	GO_Biological_Process_2025	470	25320
Astrocyte	Limb Development (GO:0060173)	202	0.0834313	0.531497	4.42058	10.9795	KAT2A;MEGF8	GO_Biological_Process_2025	470	25320
Astrocyte	Regulation of T Cell Migration (GO:2000404)	203	0.0834313	0.531497	4.42058	10.9795	CCR6;CD200	GO_Biological_Process_2025	470	25320
Astrocyte	DNA-templated Transcription (GO:0006351)	204	0.0835108	0.531497	1.91156	4.74598	SETX;CDK7;GTF3A;TAF6;TTF2;ELL3;TOPORS	GO_Biological_Process_2025	470	25320
Astrocyte	Adenylate Cyclase-Modulating G Protein-Coupled Receptor Signaling Pathway (GO:0007188)	205	0.0835108	0.531497	1.91156	4.74598	GABBR2;NPY1R;ADGRL1;HTR4;RXFP1;RAMP1;DRD4	GO_Biological_Process_2025	470	25320
Astrocyte	Nuclear-Transcribed mRNA Catabolic Process (GO:0000956)	206	0.0839779	0.531497	2.50088	6.19519	EXOSC10;CNOT11;CNOT3;SMG9	GO_Biological_Process_2025	470	25320
Astrocyte	Regulation of Stem Cell Population Maintenance (GO:2000036)	207	0.0857681	0.531497	3.00558	7.38202	KAT2A;CNOT3;DPF2	GO_Biological_Process_2025	470	25320
Astrocyte	Epidermal Cell Differentiation (GO:0009913)	208	0.0857681	0.531497	3.00558	7.38202	TXNIP;PIP5K1A;POU2F3	GO_Biological_Process_2025	470	25320
Astrocyte	Protein K63-linked Ubiquitination (GO:0070534)	209	0.0857681	0.531497	3.00558	7.38202	TRIM8;ARRDC4;RNF4	GO_Biological_Process_2025	470	25320
Astrocyte	Calcium Ion Transport (GO:0006816)	210	0.0859808	0.531497	2.19755	5.39197	RYR2;TRPC3;TRPC1;CACNG3;RAMP1	GO_Biological_Process_2025	470	25320
Astrocyte	Regulation of Double-Strand Break Repair (GO:2000779)	211	0.0866647	0.531497	2.4717	6.04507	SMARCC2;SMARCD3;KHDC3L;DPF2	GO_Biological_Process_2025	470	25320
Astrocyte	Calcium-Mediated Signaling (GO:0019722)	212	0.0866647	0.531497	2.4717	6.04507	RYR2;EIF2AK3;PLCE1;CCR6	GO_Biological_Process_2025	470	25320
Astrocyte	Protein K48-linked Ubiquitination (GO:0070936)	213	0.0866647	0.531497	2.4717	6.04507	UBE2Q2;TNFAIP3;RNF4;TOPORS	GO_Biological_Process_2025	470	25320
Astrocyte	Protein Dephosphorylation (GO:0006470)	214	0.0866647	0.531497	2.4717	6.04507	DUSP12;PTPRS;PPEF1;MTM1	GO_Biological_Process_2025	470	25320
Astrocyte	Potassium Ion Transport (GO:0006813)	215	0.0882185	0.531497	2.17945	5.29156	KCNG1;KCNH2;HCN3;KCNT1;KCNJ10	GO_Biological_Process_2025	470	25320
Astrocyte	ER-nucleus Signaling Pathway (GO:0006984)	216	0.0890374	0.531497	4.24359	10.264	ATF6B;EIF2AK3	GO_Biological_Process_2025	470	25320
Astrocyte	Hydrogen Peroxide Metabolic Process (GO:0042743)	217	0.0890374	0.531497	4.24359	10.264	MAOB;GPX3	GO_Biological_Process_2025	470	25320
Astrocyte	Negative Regulation of Actin Filament Bundle Assembly (GO:0032232)	218	0.0890374	0.531497	4.24359	10.264	DLC1;SHANK1	GO_Biological_Process_2025	470	25320
Astrocyte	Negative Regulation of Lymphocyte Activation (GO:0051250)	219	0.0890374	0.531497	4.24359	10.264	ILDR2;TNFAIP3	GO_Biological_Process_2025	470	25320
Astrocyte	Negative Regulation of Protein Localization to Plasma Membrane (GO:1903077)	220	0.0890374	0.531497	4.24359	10.264	PKDCC;RHOQ	GO_Biological_Process_2025	470	25320
Astrocyte	ATP Export (GO:1904669)	221	0.0894362	0.531497	13.2441	31.9744	CD47	GO_Biological_Process_2025	470	25320
Astrocyte	Regulation of Enamel Mineralization (GO:0070173)	222	0.0894362	0.531497	13.2441	31.9744	SLC4A2	GO_Biological_Process_2025	470	25320
Astrocyte	DNA Replication-Dependent Chromatin Assembly (GO:0006335)	223	0.0894362	0.531497	13.2441	31.9744	NASP	GO_Biological_Process_2025	470	25320
Astrocyte	L-ascorbic Acid Metabolic Process (GO:0019852)	224	0.0894362	0.531497	13.2441	31.9744	GSTO2	GO_Biological_Process_2025	470	25320
Astrocyte	N-acetylneuraminate Catabolic Process (GO:0019262)	225	0.0894362	0.531497	13.2441	31.9744	RENBP	GO_Biological_Process_2025	470	25320
Astrocyte	RNA Decapping (GO:0110154)	226	0.0894362	0.531497	13.2441	31.9744	NUDT16	GO_Biological_Process_2025	470	25320
Astrocyte	Amylin Receptor Signaling Pathway (GO:0097647)	227	0.0894362	0.531497	13.2441	31.9744	RAMP1	GO_Biological_Process_2025	470	25320
Astrocyte	Regulation of Osteoclast Proliferation (GO:0090289)	228	0.0894362	0.531497	13.2441	31.9744	TNFAIP3	GO_Biological_Process_2025	470	25320
Astrocyte	Regulation of Phospholipase C-activating G Protein-Coupled Receptor Signaling Pathway (GO:1900736)	229	0.0894362	0.531497	13.2441	31.9744	TTF2	GO_Biological_Process_2025	470	25320
Astrocyte	Behavioral Fear Response (GO:0001662)	230	0.0894362	0.531497	13.2441	31.9744	DRD4	GO_Biological_Process_2025	470	25320
Astrocyte	Regulation of Stress Granule Assembly (GO:0062028)	231	0.0894362	0.531497	13.2441	31.9744	G3BP1	GO_Biological_Process_2025	470	25320
Astrocyte	Regulation of System Process (GO:0044057)	232	0.0894362	0.531497	13.2441	31.9744	MTG1	GO_Biological_Process_2025	470	25320
Astrocyte	Cellular Response to Cold (GO:0070417)	233	0.0894362	0.531497	13.2441	31.9744	EIF2AK3	GO_Biological_Process_2025	470	25320
Astrocyte	Cellular Response to Magnesium Ion (GO:0071286)	234	0.0894362	0.531497	13.2441	31.9744	SLC41A1	GO_Biological_Process_2025	470	25320
Astrocyte	Response to Cocaine (GO:0042220)	235	0.0894362	0.531497	13.2441	31.9744	DRD4	GO_Biological_Process_2025	470	25320
Astrocyte	Centriole Assembly (GO:0098534)	236	0.0894362	0.531497	13.2441	31.9744	E2F4	GO_Biological_Process_2025	470	25320
Astrocyte	Chondrocyte Development (GO:0002063)	237	0.0894362	0.531497	13.2441	31.9744	EIF2AK3	GO_Biological_Process_2025	470	25320
Astrocyte	Response to Peptidoglycan (GO:0032494)	238	0.0894362	0.531497	13.2441	31.9744	INAVA	GO_Biological_Process_2025	470	25320
Astrocyte	Ruffle Assembly (GO:0097178)	239	0.0894362	0.531497	13.2441	31.9744	PIP5K1A	GO_Biological_Process_2025	470	25320
Astrocyte	Determination of Digestive Tract Left/Right Asymmetry (GO:0071907)	240	0.0894362	0.531497	13.2441	31.9744	MEGF8	GO_Biological_Process_2025	470	25320
Astrocyte	snoRNA Localization (GO:0048254)	241	0.0894362	0.531497	13.2441	31.9744	PRPF31	GO_Biological_Process_2025	470	25320
Astrocyte	Striated Muscle Hypertrophy (GO:0014897)	242	0.0894362	0.531497	13.2441	31.9744	RYR2	GO_Biological_Process_2025	470	25320
Astrocyte	succinyl-CoA Catabolic Process (GO:1901289)	243	0.0894362	0.531497	13.2441	31.9744	NUDT7	GO_Biological_Process_2025	470	25320
Astrocyte	Epithelial Cell Apoptotic Process (GO:1904019)	244	0.0894362	0.531497	13.2441	31.9744	RYR2	GO_Biological_Process_2025	470	25320
Astrocyte	Epithelial Tube Branching Involved in Lung Morphogenesis (GO:0060441)	245	0.0894362	0.531497	13.2441	31.9744	NKX2-1	GO_Biological_Process_2025	470	25320
Astrocyte	Establishment of Lymphocyte Polarity (GO:0001767)	246	0.0894362	0.531497	13.2441	31.9744	SNX27	GO_Biological_Process_2025	470	25320
Astrocyte	Thrombin-Activated Receptor Signaling Pathway (GO:0070493)	247	0.0894362	0.531497	13.2441	31.9744	TTF2	GO_Biological_Process_2025	470	25320
Astrocyte	Transepithelial Chloride Transport (GO:0030321)	248	0.0894362	0.531497	13.2441	31.9744	CLCN7	GO_Biological_Process_2025	470	25320
Astrocyte	fatty-acyl-CoA Catabolic Process (GO:0036115)	249	0.0894362	0.531497	13.2441	31.9744	NUDT7	GO_Biological_Process_2025	470	25320
Astrocyte	Wybutosine Biosynthetic Process (GO:0031591)	250	0.0894362	0.531497	13.2441	31.9744	TYW1	GO_Biological_Process_2025	470	25320
Astrocyte	Wybutosine Metabolic Process (GO:0031590)	251	0.0894362	0.531497	13.2441	31.9744	TYW1	GO_Biological_Process_2025	470	25320
Astrocyte	Glycosyl Compound Biosynthetic Process (GO:1901659)	252	0.0894362	0.531497	13.2441	31.9744	TYW1	GO_Biological_Process_2025	470	25320
Astrocyte	Hydrogen Peroxide Biosynthetic Process (GO:0050665)	253	0.0894362	0.531497	13.2441	31.9744	MAOB	GO_Biological_Process_2025	470	25320
Astrocyte	Maintenance of Protein Location in Extracellular Region (GO:0071694)	254	0.0894362	0.531497	13.2441	31.9744	FBN1	GO_Biological_Process_2025	470	25320
Astrocyte	Medium-Chain fatty-acyl-CoA Metabolic Process (GO:0036112)	255	0.0894362	0.531497	13.2441	31.9744	NUDT7	GO_Biological_Process_2025	470	25320
Astrocyte	Melanin Metabolic Process (GO:0006582)	256	0.0894362	0.531497	13.2441	31.9744	TRPC1	GO_Biological_Process_2025	470	25320
Astrocyte	Membrane Repolarization During Ventricular Cardiac Muscle Cell Action Potential (GO:0098915)	257	0.0894362	0.531497	13.2441	31.9744	KCNH2	GO_Biological_Process_2025	470	25320
Astrocyte	Negative Regulation of Golgi to Plasma Membrane Protein Transport (GO:0042997)	258	0.0894362	0.531497	13.2441	31.9744	PKDCC	GO_Biological_Process_2025	470	25320
Astrocyte	Negative Regulation of T Cell Migration (GO:2000405)	259	0.0894362	0.531497	13.2441	31.9744	CD200	GO_Biological_Process_2025	470	25320
Astrocyte	Negative Regulation of Astrocyte Differentiation (GO:0048712)	260	0.0894362	0.531497	13.2441	31.9744	TTF2	GO_Biological_Process_2025	470	25320
Astrocyte	Negative Regulation of Cellular Response to Hypoxia (GO:1900038)	261	0.0894362	0.531497	13.2441	31.9744	NOL3	GO_Biological_Process_2025	470	25320
Astrocyte	Negative Regulation of Centriole Replication (GO:0046600)	262	0.0894362	0.531497	13.2441	31.9744	KAT2A	GO_Biological_Process_2025	470	25320
Astrocyte	Negative Regulation of Meiotic Cell Cycle (GO:0051447)	263	0.0894362	0.531497	13.2441	31.9744	DUSP12	GO_Biological_Process_2025	470	25320
Astrocyte	Negative Regulation of Protein Localization to Chromatin (GO:0120186)	264	0.0894362	0.531497	13.2441	31.9744	RNF4	GO_Biological_Process_2025	470	25320
Astrocyte	Negative Regulation of Response to Oxidative Stress (GO:1902883)	265	0.0894362	0.531497	13.2441	31.9744	KEAP1	GO_Biological_Process_2025	470	25320
Astrocyte	Negative Regulation of Toll-Like Receptor 2 Signaling Pathway (GO:0034136)	266	0.0894362	0.531497	13.2441	31.9744	TNFAIP3	GO_Biological_Process_2025	470	25320
Astrocyte	Neurotransmitter Receptor Diffusion Trapping (GO:0099628)	267	0.0894362	0.531497	13.2441	31.9744	CACNG3	GO_Biological_Process_2025	470	25320
Astrocyte	Nucleolar Large rRNA Transcription by RNA Polymerase I (GO:0042790)	268	0.0894362	0.531497	13.2441	31.9744	TCOF1	GO_Biological_Process_2025	470	25320
Astrocyte	Positive Regulation of Lipoprotein Particle Clearance (GO:0010986)	269	0.0894362	0.531497	13.2441	31.9744	LDLRAP1	GO_Biological_Process_2025	470	25320
Astrocyte	Positive Regulation of Skeletal Muscle Cell Differentiation (GO:2001016)	270	0.0894362	0.531497	13.2441	31.9744	KAT8	GO_Biological_Process_2025	470	25320
Astrocyte	Postsynaptic Neurotransmitter Receptor Diffusion Trapping (GO:0098970)	271	0.0894362	0.531497	13.2441	31.9744	CACNG3	GO_Biological_Process_2025	470	25320
Astrocyte	Purine Deoxyribonucleotide Catabolic Process (GO:0009155)	272	0.0894362	0.531497	13.2441	31.9744	NUDT16	GO_Biological_Process_2025	470	25320
Astrocyte	Pyrimidine Ribonucleotide Metabolic Process (GO:0009218)	273	0.0894362	0.531497	13.2441	31.9744	AK5	GO_Biological_Process_2025	470	25320
Astrocyte	Regulation of Fc Receptor Mediated Stimulatory Signaling Pathway (GO:0060368)	274	0.0894362	0.531497	13.2441	31.9744	CD47	GO_Biological_Process_2025	470	25320
Astrocyte	Regulation of Axon Extension Involved in Axon Guidance (GO:0048841)	275	0.0894362	0.531497	13.2441	31.9744	MEGF8	GO_Biological_Process_2025	470	25320
Astrocyte	Regulation of DNA-templated Transcription (GO:0006355)	276	0.090706	0.531497	1.24713	2.99328	ZNF692;SMARCD3;ATF6B;MAZ;KMT2B;ATF7IP2;HP1BP3;ZNF518A;ZNF44;RNF4;ZNF81;ZNF627;PCBP2;NKX2-1;DPF2;KAT8;ZNF700;E2F4;ZNF764;ZSCAN16;ZNF763;ZNF563;ZNF441;KCNH2;ZNF682;CDK11A;TLE2;PRMT7;SMARCC2;BRPF3;ZNF281;EBF4;USF2;ZNF14;POU2F3;TBX18;HCFC1;MLF2;KAT2A;ZNF219;ZNF736;MAP3K10;CDK2AP1;NCOA7;TAF6;SP140L;ZNF433;ZNF730	GO_Biological_Process_2025	470	25320
Astrocyte	RNA Processing (GO:0006396)	277	0.0928027	0.531497	1.70696	4.05791	SETX;EXOSC10;U2AF2;RPP30;INTS7;SNRNP48;HNRNPH3;NOL3;TSEN2	GO_Biological_Process_2025	470	25320
Astrocyte	mRNA Splicing, via Spliceosome (GO:0000398)	278	0.0938957	0.531497	1.85405	4.38587	PRMT7;U2AF2;CWF19L1;SNIP1;RBM20;PRPF31;HNRNPH3	GO_Biological_Process_2025	470	25320
Astrocyte	Regulation of Microtubule Depolymerization (GO:0031114)	279	0.0947514	0.531497	4.08021	9.61501	GAS2L1;SLC25A23	GO_Biological_Process_2025	470	25320
Astrocyte	Regulation of Monoatomic Ion Transport (GO:0043269)	280	0.0947514	0.531497	4.08021	9.61501	CLDN10;KCNJ10	GO_Biological_Process_2025	470	25320
Astrocyte	mRNA Splice Site Recognition (GO:0006376)	281	0.0947514	0.531497	4.08021	9.61501	SETX;NOL3	GO_Biological_Process_2025	470	25320
Astrocyte	Negative Regulation of Protein Transport (GO:0051224)	282	0.0947514	0.531497	4.08021	9.61501	PKDCC;DRD4	GO_Biological_Process_2025	470	25320
Astrocyte	Positive Regulation of Cholesterol Transport (GO:0032376)	283	0.0947514	0.531497	4.08021	9.61501	ABCA5;ABCA7	GO_Biological_Process_2025	470	25320
Astrocyte	Primary Neural Tube Formation (GO:0014020)	284	0.0947514	0.531497	4.08021	9.61501	VASP;DLC1	GO_Biological_Process_2025	470	25320
Astrocyte	Positive Regulation of DNA-templated Transcription Initiation (GO:2000144)	285	0.0966845	0.531497	2.84422	6.64495	SETX;KAT8;TAF6	GO_Biological_Process_2025	470	25320
Astrocyte	Nitrogen Compound Transport (GO:0071705)	286	0.0977917	0.531497	1.94644	4.5253	ARRDC4;SLC35F3;TXNIP;SLC38A2;RHBG;RAMP1	GO_Biological_Process_2025	470	25320
Astrocyte	Response to Calcium Ion (GO:0051592)	287	0.0978208	0.531497	2.36147	5.48951	RYR2;TRPC3;TRPC1;CPNE2	GO_Biological_Process_2025	470	25320
Astrocyte	Positive Regulation of Double-Strand Break Repair (GO:2000781)	288	0.0978208	0.531497	2.36147	5.48951	SMARCC2;SMARCD3;KHDC3L;DPF2	GO_Biological_Process_2025	470	25320
Astrocyte	Neuron Projection Guidance (GO:0097485)	289	0.0998552	0.531497	2.09322	4.82285	VASP;EFNA1;EFNA2;CNTN5;ARHGEF40	GO_Biological_Process_2025	470	25320
Astrocyte	Fatty Acid Catabolic Process (GO:0009062)	290	0.100443	0.531497	2.79421	6.42155	NUDT7;ACADL;ECHDC2	GO_Biological_Process_2025	470	25320
Astrocyte	Positive Regulation of Cell Cycle (GO:0045787)	291	0.100443	0.531497	2.79421	6.42155	NUDT16;USP19;HCFC1	GO_Biological_Process_2025	470	25320
Astrocyte	Tube Closure (GO:0060606)	292	0.100567	0.531497	3.92893	9.02447	VASP;DLC1	GO_Biological_Process_2025	470	25320
Astrocyte	Negative Regulation of Carbohydrate Metabolic Process (GO:0045912)	293	0.100567	0.531497	3.92893	9.02447	FLCN;KAT2A	GO_Biological_Process_2025	470	25320
Astrocyte	Negative Regulation of Wound Healing (GO:0061045)	294	0.100567	0.531497	3.92893	9.02447	TTF2;AJAP1	GO_Biological_Process_2025	470	25320
Astrocyte	Protein Localization to Cell Junction (GO:1902414)	295	0.100567	0.531497	3.92893	9.02447	PCLO;SHANK1	GO_Biological_Process_2025	470	25320
Astrocyte	Regulation of Gene Expression (GO:0010468)	296	0.101157	0.531497	1.32474	3.03509	MAZ;ATF7IP2;HP1BP3;ILDR2;TOB1;NWD1;PLAGL1;NKX2-1;HMG20B;SLC38A2;ZNF682;CDK11A;PRMT7;BRPF3;ZNF281;EIF2AK3;HCFC1;MLF2;OLFM1;KAT2A;RNF207;ZNF219;ZNF736;RBM20;HNRNPH3;MEGF8;ZNF730	GO_Biological_Process_2025	470	25320
Astrocyte	Potassium Ion Transmembrane Transport (GO:0071805)	297	0.104715	0.531497	2.0606	4.64976	KCNG1;KCNH2;HCN3;KCNT1;KCNJ10	GO_Biological_Process_2025	470	25320
Astrocyte	Regulation of Collagen Fibril Organization (GO:1904026)	298	0.106342	0.531497	10.5949	23.7442	COLGALT1	GO_Biological_Process_2025	470	25320
Astrocyte	CENP-A Containing Chromatin Assembly (GO:0034080)	299	0.106342	0.531497	10.5949	23.7442	NASP	GO_Biological_Process_2025	470	25320
Astrocyte	PERK-mediated Unfolded Protein Response (GO:0036499)	300	0.106342	0.531497	10.5949	23.7442	EIF2AK3	GO_Biological_Process_2025	470	25320
Astrocyte	Adherens Junction Maintenance (GO:0034334)	301	0.106342	0.531497	10.5949	23.7442	INAVA	GO_Biological_Process_2025	470	25320
Astrocyte	Regulation of Mitochondrial Transcription (GO:1903108)	302	0.106342	0.531497	10.5949	23.7442	KAT8	GO_Biological_Process_2025	470	25320
Astrocyte	Regulation of Mitotic Spindle Checkpoint (GO:1903504)	303	0.106342	0.531497	10.5949	23.7442	DUSP12	GO_Biological_Process_2025	470	25320
Astrocyte	Amino Sugar Catabolic Process (GO:0046348)	304	0.106342	0.531497	10.5949	23.7442	RENBP	GO_Biological_Process_2025	470	25320
Astrocyte	Ammonium Homeostasis (GO:0097272)	305	0.106342	0.531497	10.5949	23.7442	RHBG	GO_Biological_Process_2025	470	25320
Astrocyte	Atrioventricular Valve Formation (GO:0003190)	306	0.106342	0.531497	10.5949	23.7442	OLFM1	GO_Biological_Process_2025	470	25320
Astrocyte	Regulation of Potassium Ion Export Across Plasma Membrane (GO:1903764)	307	0.106342	0.531497	10.5949	23.7442	KCNH2	GO_Biological_Process_2025	470	25320
Astrocyte	Regulation of Respiratory Gaseous Exchange (GO:0043576)	308	0.106342	0.531497	10.5949	23.7442	MTG1	GO_Biological_Process_2025	470	25320
Astrocyte	Regulation of Respiratory System Process (GO:0044065)	309	0.106342	0.531497	10.5949	23.7442	MTG1	GO_Biological_Process_2025	470	25320
Astrocyte	Cardiac Pacemaker Cell Development (GO:0060926)	310	0.106342	0.531497	10.5949	23.7442	TBX18	GO_Biological_Process_2025	470	25320
Astrocyte	Regulation of Superoxide Metabolic Process (GO:0090322)	311	0.106342	0.531497	10.5949	23.7442	FBLN5	GO_Biological_Process_2025	470	25320
Astrocyte	Cellular Response to Caffeine (GO:0071313)	312	0.106342	0.531497	10.5949	23.7442	RYR2	GO_Biological_Process_2025	470	25320
Astrocyte	Regulation of Triglyceride Metabolic Process (GO:0090207)	313	0.106342	0.531497	10.5949	23.7442	PANK2	GO_Biological_Process_2025	470	25320
Astrocyte	Regulation of Triglyceride Storage (GO:0010889)	314	0.106342	0.531497	10.5949	23.7442	PLIN2	GO_Biological_Process_2025	470	25320
Astrocyte	Response to Alkaloid (GO:0043279)	315	0.106342	0.531497	10.5949	23.7442	RYR2	GO_Biological_Process_2025	470	25320
Astrocyte	Response to Caffeine (GO:0031000)	316	0.106342	0.531497	10.5949	23.7442	RYR2	GO_Biological_Process_2025	470	25320
Astrocyte	Chromatin Remodeling at Centromere (GO:0031055)	317	0.106342	0.531497	10.5949	23.7442	NASP	GO_Biological_Process_2025	470	25320
Astrocyte	Copper Ion Import (GO:0015677)	318	0.106342	0.531497	10.5949	23.7442	STEAP4	GO_Biological_Process_2025	470	25320
Astrocyte	Ribosomal Large Subunit Export From Nucleus (GO:0000055)	319	0.106342	0.531497	10.5949	23.7442	NMD3	GO_Biological_Process_2025	470	25320
Astrocyte	Serine Transport (GO:0032329)	320	0.106342	0.531497	10.5949	23.7442	SLC38A2	GO_Biological_Process_2025	470	25320
Astrocyte	Diacylglycerol Biosynthetic Process (GO:0006651)	321	0.106342	0.531497	10.5949	23.7442	PLCE1	GO_Biological_Process_2025	470	25320
Astrocyte	Sulfur Amino Acid Biosynthetic Process (GO:0000097)	322	0.106342	0.531497	10.5949	23.7442	MTR	GO_Biological_Process_2025	470	25320
Astrocyte	Exonucleolytic Trimming to Gen Mat 3'-End of 5.8S rRNA Frm Tricistronic rRNA Trnscpt (GO:0000467)	323	0.106342	0.531497	10.5949	23.7442	EXOSC10	GO_Biological_Process_2025	470	25320
Astrocyte	Ureter Development (GO:0072189)	324	0.106342	0.531497	10.5949	23.7442	TBX18	GO_Biological_Process_2025	470	25320
Astrocyte	Glucose Mediated Signaling Pathway (GO:0010255)	325	0.106342	0.531497	10.5949	23.7442	USF2	GO_Biological_Process_2025	470	25320
Astrocyte	Hemostasis (GO:0007599)	326	0.106342	0.531497	10.5949	23.7442	VWF	GO_Biological_Process_2025	470	25320
Astrocyte	Hexose Mediated Signaling (GO:0009757)	327	0.106342	0.531497	10.5949	23.7442	USF2	GO_Biological_Process_2025	470	25320
Astrocyte	Inhibitory Postsynaptic Potential (GO:0060080)	328	0.106342	0.531497	10.5949	23.7442	DRD4	GO_Biological_Process_2025	470	25320
Astrocyte	Inositol Metabolic Process (GO:0006020)	329	0.106342	0.531497	10.5949	23.7442	SLC5A3	GO_Biological_Process_2025	470	25320
Astrocyte	Internal Peptidyl-Lysine Acetylation (GO:0018393)	330	0.106342	0.531497	10.5949	23.7442	KAT2A	GO_Biological_Process_2025	470	25320
Astrocyte	Internal Protein Amino Acid Acetylation (GO:0006475)	331	0.106342	0.531497	10.5949	23.7442	KAT2A	GO_Biological_Process_2025	470	25320
Astrocyte	Lipid Droplet Disassembly (GO:1905691)	332	0.106342	0.531497	10.5949	23.7442	PLIN2	GO_Biological_Process_2025	470	25320
Astrocyte	Mitochondrial Large Ribosomal Subunit Assembly (GO:1902775)	333	0.106342	0.531497	10.5949	23.7442	MTG1	GO_Biological_Process_2025	470	25320
Astrocyte	Monoacylglycerol Biosynthetic Process (GO:0006640)	334	0.106342	0.531497	10.5949	23.7442	DGAT1	GO_Biological_Process_2025	470	25320
Astrocyte	Negative Regulation of Axon Regeneration (GO:0048681)	335	0.106342	0.531497	10.5949	23.7442	PTPRS	GO_Biological_Process_2025	470	25320
Astrocyte	Negative Regulation of Nervous System Process (GO:0031645)	336	0.106342	0.531497	10.5949	23.7442	EIF2AK3	GO_Biological_Process_2025	470	25320
Astrocyte	Negative Regulation of Striated Muscle Tissue Development (GO:0045843)	337	0.106342	0.531497	10.5949	23.7442	USP19	GO_Biological_Process_2025	470	25320
Astrocyte	Nucleobase Catabolic Process (GO:0046113)	338	0.106342	0.531497	10.5949	23.7442	DPYD	GO_Biological_Process_2025	470	25320
Astrocyte	Pantothenate Metabolic Process (GO:0015939)	339	0.106342	0.531497	10.5949	23.7442	PANK2	GO_Biological_Process_2025	470	25320
Astrocyte	Phospholipase C-activating Dopamine Receptor Signaling Pathway (GO:0060158)	340	0.106342	0.531497	10.5949	23.7442	DRD4	GO_Biological_Process_2025	470	25320
Astrocyte	Positive Regulation of Mitochondrial Calcium Ion Concentration (GO:0051561)	341	0.106342	0.531497	10.5949	23.7442	SLC25A23	GO_Biological_Process_2025	470	25320
Astrocyte	Positive Regulation of Synaptic Plasticity (GO:0031915)	342	0.106342	0.531497	10.5949	23.7442	DBN1	GO_Biological_Process_2025	470	25320
Astrocyte	Protein Deubiquitination Involved in Ubiquitin-Dependent Protein Catabolic Process (GO:0071947)	343	0.106342	0.531497	10.5949	23.7442	TNFAIP3	GO_Biological_Process_2025	470	25320
Astrocyte	Regulation of CD4-positive, Alpha-Beta T Cell Activation (GO:2000514)	344	0.106342	0.531497	10.5949	23.7442	CD55	GO_Biological_Process_2025	470	25320
Astrocyte	Regulation of Bile Acid Metabolic Process (GO:1904251)	345	0.106342	0.531497	10.5949	23.7442	PANK2	GO_Biological_Process_2025	470	25320
Astrocyte	Regulation of Cellular Response to Hypoxia (GO:1900037)	346	0.106342	0.531497	10.5949	23.7442	USP19	GO_Biological_Process_2025	470	25320
Astrocyte	Regulation of Muscle Contraction (GO:0006937)	347	0.10648	0.531497	3.78846	8.4854	MYBPC3;MYL3	GO_Biological_Process_2025	470	25320
Astrocyte	Cardiac Muscle Tissue Morphogenesis (GO:0055008)	348	0.10648	0.531497	3.78846	8.4854	MYBPC3;MYL3	GO_Biological_Process_2025	470	25320
Astrocyte	Neural Tube Closure (GO:0001843)	349	0.10648	0.531497	3.78846	8.4854	VASP;DLC1	GO_Biological_Process_2025	470	25320
Astrocyte	Regulation of Bone Resorption (GO:0045124)	350	0.10648	0.531497	3.78846	8.4854	TNFAIP3;SLC4A2	GO_Biological_Process_2025	470	25320
Astrocyte	Mitotic Cytokinesis (GO:0000281)	351	0.108132	0.531497	2.69927	6.00427	SYNGAP1;EXOC8;CENPA	GO_Biological_Process_2025	470	25320
Astrocyte	RNA Metabolic Process (GO:0016070)	352	0.11206	0.531497	2.65418	5.80926	EXOSC10;PCBP2;BCDIN3D	GO_Biological_Process_2025	470	25320
Astrocyte	Activation of GTPase Activity (GO:0090630)	353	0.112483	0.531497	3.65768	7.99187	PIP5K1A;SLC25A23	GO_Biological_Process_2025	470	25320
Astrocyte	Nuclear-Transcribed mRNA Catabolic Process, Deadenylation-Dependent Decay (GO:0000288)	354	0.112483	0.531497	3.65768	7.99187	CNOT11;CNOT3	GO_Biological_Process_2025	470	25320
Astrocyte	Positive Regulation of ATP-dependent Activity (GO:0032781)	355	0.112483	0.531497	3.65768	7.99187	MYBPC3;MYL3	GO_Biological_Process_2025	470	25320
Astrocyte	Positive Regulation of Neuron Projection Development (GO:0010976)	356	0.112652	0.531497	2.23673	4.88379	SETX;PLK5;KHDC3L;DBN1	GO_Biological_Process_2025	470	25320
Astrocyte	Monoatomic Cation Transmembrane Transport (GO:0098655)	357	0.114876	0.531497	1.62502	3.51639	KCNG1;KCNH2;HCN3;KCNT1;KCNJ10;TRPC3;TRPC1;SLC41A1;SCN1A	GO_Biological_Process_2025	470	25320
Astrocyte	Regulation of Gluconeogenesis (GO:0006111)	358	0.118571	0.531497	3.53561	7.53879	ZNF692;KAT2A	GO_Biological_Process_2025	470	25320
Astrocyte	Membrane Depolarization (GO:0051899)	359	0.118571	0.531497	3.53561	7.53879	KCNH2;SCN1A	GO_Biological_Process_2025	470	25320
Astrocyte	miRNA Processing (GO:0035196)	360	0.118571	0.531497	3.53561	7.53879	SNIP1;BCDIN3D	GO_Biological_Process_2025	470	25320
Astrocyte	Negative Regulation of Interleukin-6 Production (GO:0032715)	361	0.118571	0.531497	3.53561	7.53879	TNFAIP3;CD200	GO_Biological_Process_2025	470	25320
Astrocyte	Regulation of Cholesterol Efflux (GO:0010874)	362	0.118571	0.531497	3.53561	7.53879	ABCA5;ABCA7	GO_Biological_Process_2025	470	25320
Astrocyte	Negative Regulation of NF-kappaB Transcription Factor Activity (GO:0032088)	363	0.120075	0.531497	2.56835	5.44397	NWD1;TNFAIP3;CD200	GO_Biological_Process_2025	470	25320
Astrocyte	ADP Transport (GO:0015866)	364	0.122934	0.531497	8.82871	18.5059	SLC25A23	GO_Biological_Process_2025	470	25320
Astrocyte	ATF6-mediated Unfolded Protein Response (GO:0036500)	365	0.122934	0.531497	8.82871	18.5059	ATF6B	GO_Biological_Process_2025	470	25320
Astrocyte	Regulation of Defense Response to Bacterium (GO:1900424)	366	0.122934	0.531497	8.82871	18.5059	MAPKBP1	GO_Biological_Process_2025	470	25320
Astrocyte	Regulation of Dendritic Cell Chemotaxis (GO:2000508)	367	0.122934	0.531497	8.82871	18.5059	CCR6	GO_Biological_Process_2025	470	25320
Astrocyte	Regulation of Dopamine Metabolic Process (GO:0042053)	368	0.122934	0.531497	8.82871	18.5059	DRD4	GO_Biological_Process_2025	470	25320
Astrocyte	Regulation of Dopamine Uptake Involved in Synaptic Transmission (GO:0051584)	369	0.122934	0.531497	8.82871	18.5059	DRD4	GO_Biological_Process_2025	470	25320
Astrocyte	ER Overload Response (GO:0006983)	370	0.122934	0.531497	8.82871	18.5059	EIF2AK3	GO_Biological_Process_2025	470	25320
Astrocyte	IMP Biosynthetic Process (GO:0006188)	371	0.122934	0.531497	8.82871	18.5059	AMPD2	GO_Biological_Process_2025	470	25320
Astrocyte	Arachidonate Secretion (GO:0050482)	372	0.122934	0.531497	8.82871	18.5059	DRD4	GO_Biological_Process_2025	470	25320
Astrocyte	Arachidonate Transport (GO:1903963)	373	0.122934	0.531497	8.82871	18.5059	DRD4	GO_Biological_Process_2025	470	25320
Astrocyte	Aspartate Family Amino Acid Biosynthetic Process (GO:0009067)	374	0.122934	0.531497	8.82871	18.5059	MTR	GO_Biological_Process_2025	470	25320
Astrocyte	Regulation of Protein Glycosylation (GO:0060049)	375	0.122934	0.531497	8.82871	18.5059	RAMP1	GO_Biological_Process_2025	470	25320
Astrocyte	Regulation of Protein Localization to Nucleolus (GO:1904749)	376	0.122934	0.531497	8.82871	18.5059	NMD3	GO_Biological_Process_2025	470	25320
Astrocyte	Cardiac Muscle Hypertrophy (GO:0003300)	377	0.122934	0.531497	8.82871	18.5059	RYR2	GO_Biological_Process_2025	470	25320
Astrocyte	Catecholamine Catabolic Process (GO:0042424)	378	0.122934	0.531497	8.82871	18.5059	MAOB	GO_Biological_Process_2025	470	25320
Astrocyte	Cellular Response to Nitric Oxide (GO:0071732)	379	0.122934	0.531497	8.82871	18.5059	MTR	GO_Biological_Process_2025	470	25320
Astrocyte	Cellular Response to Reactive Nitrogen Species (GO:1902170)	380	0.122934	0.531497	8.82871	18.5059	MTR	GO_Biological_Process_2025	470	25320
Astrocyte	Centromeric Sister Chromatid Cohesion (GO:0070601)	381	0.122934	0.531497	8.82871	18.5059	SGO1	GO_Biological_Process_2025	470	25320
Astrocyte	Response to Hydroperoxide (GO:0033194)	382	0.122934	0.531497	8.82871	18.5059	GPX3	GO_Biological_Process_2025	470	25320
Astrocyte	Secondary Metabolite Biosynthetic Process (GO:0044550)	383	0.122934	0.531497	8.82871	18.5059	TRPC1	GO_Biological_Process_2025	470	25320
Astrocyte	Sinoatrial Node Development (GO:0003163)	384	0.122934	0.531497	8.82871	18.5059	TBX18	GO_Biological_Process_2025	470	25320
Astrocyte	Dopamine Catabolic Process (GO:0042420)	385	0.122934	0.531497	8.82871	18.5059	MAOB	GO_Biological_Process_2025	470	25320
Astrocyte	Elastic Fiber Assembly (GO:0048251)	386	0.122934	0.531497	8.82871	18.5059	FBLN5	GO_Biological_Process_2025	470	25320
Astrocyte	Endonuc Clvg in ITS1 to Sep SSU-rRNA Fm 5.8S rRNA and LSU-rRNA Fm Tricist rRNA Trnscpt (GO:0000447)	387	0.122934	0.531497	8.82871	18.5059	RPS21	GO_Biological_Process_2025	470	25320
Astrocyte	Thyroid Gland Development (GO:0030878)	388	0.122934	0.531497	8.82871	18.5059	NKX2-1	GO_Biological_Process_2025	470	25320
Astrocyte	Long-Chain Fatty Acid Catabolic Process (GO:0042758)	389	0.122934	0.531497	8.82871	18.5059	ACADL	GO_Biological_Process_2025	470	25320
Astrocyte	Lymphocyte Apoptotic Process (GO:0070227)	390	0.122934	0.531497	8.82871	18.5059	EBF4	GO_Biological_Process_2025	470	25320
Astrocyte	Melanin Biosynthetic Process (GO:0042438)	391	0.122934	0.531497	8.82871	18.5059	TRPC1	GO_Biological_Process_2025	470	25320
Astrocyte	Methionine Metabolic Process (GO:0006555)	392	0.122934	0.531497	8.82871	18.5059	MTR	GO_Biological_Process_2025	470	25320
Astrocyte	Monosaccharide Metabolic Process (GO:0005996)	393	0.122934	0.531497	8.82871	18.5059	GSTO2	GO_Biological_Process_2025	470	25320
Astrocyte	Negative Regulation of CD8-positive, Alpha-Beta T Cell Activation (GO:2001186)	394	0.122934	0.531497	8.82871	18.5059	SLC4A2	GO_Biological_Process_2025	470	25320
Astrocyte	Negative Regulation of Macrophage Migration (GO:1905522)	395	0.122934	0.531497	8.82871	18.5059	CD200	GO_Biological_Process_2025	470	25320
Astrocyte	Negative Regulation of Neuron Projection Regeneration (GO:0070571)	396	0.122934	0.531497	8.82871	18.5059	PTPRS	GO_Biological_Process_2025	470	25320
Astrocyte	Negative Regulation of p38MAPK Cascade (GO:1903753)	397	0.122934	0.531497	8.82871	18.5059	DUSP12	GO_Biological_Process_2025	470	25320
Astrocyte	Positive Regulation of Dendritic Cell Chemotaxis (GO:2000510)	398	0.122934	0.531497	8.82871	18.5059	CCR6	GO_Biological_Process_2025	470	25320
Astrocyte	Positive Regulation of Steroid Metabolic Process (GO:0045940)	399	0.122934	0.531497	8.82871	18.5059	LDLRAP1	GO_Biological_Process_2025	470	25320
Astrocyte	Positive Regulation of Tooth Mineralization (GO:0070172)	400	0.122934	0.531497	8.82871	18.5059	SLC4A2	GO_Biological_Process_2025	470	25320
Astrocyte	Pyrimidine Nucleobase Catabolic Process (GO:0006208)	401	0.122934	0.531497	8.82871	18.5059	DPYD	GO_Biological_Process_2025	470	25320
Astrocyte	Pyrimidine Ribonucleotide Biosynthetic Process (GO:0009220)	402	0.122934	0.531497	8.82871	18.5059	AK5	GO_Biological_Process_2025	470	25320
Astrocyte	Pyrimidine-Containing Compound Catabolic Process (GO:0072529)	403	0.122934	0.531497	8.82871	18.5059	DPYD	GO_Biological_Process_2025	470	25320
Astrocyte	Regulation of CD8-positive, Alpha-Beta T Cell Differentiation (GO:0043376)	404	0.122934	0.531497	8.82871	18.5059	SLC4A2	GO_Biological_Process_2025	470	25320
Astrocyte	Regulation of CD8-positive, Alpha-Beta T Cell Proliferation (GO:2000564)	405	0.122934	0.531497	8.82871	18.5059	SLC4A2	GO_Biological_Process_2025	470	25320
Astrocyte	Regulation of Carbohydrate Biosynthetic Process (GO:0043255)	406	0.122934	0.531497	8.82871	18.5059	ZNF692	GO_Biological_Process_2025	470	25320
Astrocyte	Regulation of Cardiac Muscle Hypertrophy in Response to Stress (GO:1903242)	407	0.122934	0.531497	8.82871	18.5059	TRPC3	GO_Biological_Process_2025	470	25320
Astrocyte	Regulation of T Cell Activation (GO:0050863)	408	0.12416	0.531497	2.52748	5.27278	KAT2A;ILDR2;CD47	GO_Biological_Process_2025	470	25320
Astrocyte	Regulation of Cell Communication (GO:0010646)	409	0.12416	0.531497	2.52748	5.27278	RYR2;HCN3;TBX18	GO_Biological_Process_2025	470	25320
Astrocyte	Regulation of Small Molecule Metabolic Process (GO:0062012)	410	0.124739	0.531497	3.42142	7.1218	PANK2;ACADL	GO_Biological_Process_2025	470	25320
Astrocyte	Epithelial Tube Morphogenesis (GO:0060562)	411	0.124739	0.531497	3.42142	7.1218	RYR2;MEGF8	GO_Biological_Process_2025	470	25320
Astrocyte	Negative Regulation of Developmental Growth (GO:0048640)	412	0.124739	0.531497	3.42142	7.1218	PTPRS;ULK2	GO_Biological_Process_2025	470	25320
Astrocyte	Regulation of Amyloid-Beta Formation (GO:1902003)	413	0.124739	0.531497	3.42142	7.1218	EFNA1;ABCA7	GO_Biological_Process_2025	470	25320
Astrocyte	Regulation of Cardiac Muscle Contraction (GO:0055117)	414	0.124739	0.531497	3.42142	7.1218	RYR2;RNF207	GO_Biological_Process_2025	470	25320
Astrocyte	Negative Regulation of Cell Adhesion (GO:0007162)	415	0.128295	0.532717	2.48789	5.10868	DUSP12;SYNGAP1;SIPA1	GO_Biological_Process_2025	470	25320
Astrocyte	Actin Filament Bundle Organization (GO:0061572)	416	0.130982	0.532717	3.31437	6.73709	RFLNB;LIMD2	GO_Biological_Process_2025	470	25320
Astrocyte	Negative Regulation of Microtubule Polymerization or Depolymerization (GO:0031111)	417	0.130982	0.532717	3.31437	6.73709	GAS2L1;SLC25A23	GO_Biological_Process_2025	470	25320
Astrocyte	Positive Regulation of Cytokine Production Involved in Immune Response (GO:0002720)	418	0.130982	0.532717	3.31437	6.73709	INAVA;CD55	GO_Biological_Process_2025	470	25320
Astrocyte	Ras Protein Signal Transduction (GO:0007265)	419	0.132478	0.532717	2.44951	4.95129	BCL11B;G3BP1;PLCE1	GO_Biological_Process_2025	470	25320
Astrocyte	Action Potential (GO:0001508)	420	0.132478	0.532717	2.44951	4.95129	KCNG1;KCNH2;SCN1A	GO_Biological_Process_2025	470	25320
Astrocyte	Antimicrobial Humoral Response (GO:0019730)	421	0.133444	0.532717	1.89785	3.82241	LEAP2;H2BC4;TTF2;WFDC10B;WFDC3	GO_Biological_Process_2025	470	25320
Astrocyte	Dephosphorylation (GO:0016311)	422	0.134959	0.532717	2.08264	4.17108	DUSP12;PTPRS;PPEF1;MTM1	GO_Biological_Process_2025	470	25320
Astrocyte	Regulation of Heart Contraction (GO:0008016)	423	0.136709	0.532717	2.4123	4.80025	RYR2;TRPC1;RNF207	GO_Biological_Process_2025	470	25320
Astrocyte	Regulation of Protein Localization to Membrane (GO:1905475)	424	0.137296	0.532717	3.2138	6.38138	LDLRAP1;SLC5A3	GO_Biological_Process_2025	470	25320
Astrocyte	Carboxylic Acid Metabolic Process (GO:0019752)	425	0.137296	0.532717	3.2138	6.38138	GSTO2;MTR	GO_Biological_Process_2025	470	25320
Astrocyte	Cellular Response to Hydrogen Peroxide (GO:0070301)	426	0.137296	0.532717	3.2138	6.38138	SETX;TNFAIP3	GO_Biological_Process_2025	470	25320
Astrocyte	Negative Regulation of Myeloid Leukocyte Differentiation (GO:0002762)	427	0.137296	0.532717	3.2138	6.38138	TMEM178A;FBN1	GO_Biological_Process_2025	470	25320
Astrocyte	Phospholipid Translocation (GO:0045332)	428	0.137296	0.532717	3.2138	6.38138	ATP8B2;ABCA7	GO_Biological_Process_2025	470	25320
Astrocyte	Positive Regulation of Mononuclear Cell Migration (GO:0071677)	429	0.137296	0.532717	3.2138	6.38138	CCR6;CD47	GO_Biological_Process_2025	470	25320
Astrocyte	Regulation of Extent of Cell Growth (GO:0061387)	430	0.139219	0.532717	7.56716	14.9202	OLFM1	GO_Biological_Process_2025	470	25320
Astrocyte	T Cell Apoptotic Process (GO:0070231)	431	0.139219	0.532717	7.56716	14.9202	EBF4	GO_Biological_Process_2025	470	25320
Astrocyte	Regulation of Morphogenesis of an Epithelium (GO:1905330)	432	0.139219	0.532717	7.56716	14.9202	RNF207	GO_Biological_Process_2025	470	25320
Astrocyte	Ammonium Transmembrane Transport (GO:0072488)	433	0.139219	0.532717	7.56716	14.9202	RHBG	GO_Biological_Process_2025	470	25320
Astrocyte	Apoptotic DNA Fragmentation (GO:0006309)	434	0.139219	0.532717	7.56716	14.9202	DFFB	GO_Biological_Process_2025	470	25320
Astrocyte	Regulation of Protein Localization to Chromatin (GO:1905634)	435	0.139219	0.532717	7.56716	14.9202	RNF4	GO_Biological_Process_2025	470	25320
Astrocyte	Calcium Ion Transport Into Cytosol (GO:0060402)	436	0.139219	0.532717	7.56716	14.9202	RYR2	GO_Biological_Process_2025	470	25320
Astrocyte	Cellular Response to Epinephrine Stimulus (GO:0071872)	437	0.139219	0.532717	7.56716	14.9202	RYR2	GO_Biological_Process_2025	470	25320
Astrocyte	Regulation of Tumor Necrosis Factor Superfamily Cytokine Production (GO:1903555)	438	0.139219	0.532717	7.56716	14.9202	CD47	GO_Biological_Process_2025	470	25320
Astrocyte	Cellular Response to Purine-Containing Compound (GO:0071415)	439	0.139219	0.532717	7.56716	14.9202	RYR2	GO_Biological_Process_2025	470	25320
Astrocyte	Response to Magnesium Ion (GO:0032026)	440	0.139219	0.532717	7.56716	14.9202	SLC41A1	GO_Biological_Process_2025	470	25320
Astrocyte	Cobalamin Metabolic Process (GO:0009235)	441	0.139219	0.532717	7.56716	14.9202	MTR	GO_Biological_Process_2025	470	25320
Astrocyte	Sequestering of Extracellular Ligand From Receptor (GO:0035581)	442	0.139219	0.532717	7.56716	14.9202	FBN1	GO_Biological_Process_2025	470	25320
Astrocyte	Skin Morphogenesis (GO:0043589)	443	0.139219	0.532717	7.56716	14.9202	ITGB4	GO_Biological_Process_2025	470	25320
Astrocyte	succinyl-CoA Metabolic Process (GO:0006104)	444	0.139219	0.532717	7.56716	14.9202	NUDT7	GO_Biological_Process_2025	470	25320
Astrocyte	Ventricular Cardiac Muscle Cell Membrane Repolarization (GO:0099625)	445	0.139219	0.532717	7.56716	14.9202	KCNH2	GO_Biological_Process_2025	470	25320
Astrocyte	Glutamine Transport (GO:0006868)	446	0.139219	0.532717	7.56716	14.9202	SLC38A2	GO_Biological_Process_2025	470	25320
Astrocyte	Magnesium Ion Homeostasis (GO:0010960)	447	0.139219	0.532717	7.56716	14.9202	SLC41A1	GO_Biological_Process_2025	470	25320
Astrocyte	Mesodermal Cell Differentiation (GO:0048333)	448	0.139219	0.532717	7.56716	14.9202	ITGB4	GO_Biological_Process_2025	470	25320
Astrocyte	Mitral Valve Development (GO:0003174)	449	0.139219	0.532717	7.56716	14.9202	EFNA1	GO_Biological_Process_2025	470	25320
Astrocyte	Monocyte Activation (GO:0042117)	450	0.139219	0.532717	7.56716	14.9202	MT1G	GO_Biological_Process_2025	470	25320
Astrocyte	Multi-Ciliated Epithelial Cell Differentiation (GO:1903251)	451	0.139219	0.532717	7.56716	14.9202	E2F4	GO_Biological_Process_2025	470	25320
Astrocyte	Negative Regulation of Alpha-Beta T Cell Differentiation (GO:0046639)	452	0.139219	0.532717	7.56716	14.9202	SLC4A2	GO_Biological_Process_2025	470	25320
Astrocyte	Negative Regulation of Alpha-Beta T Cell Proliferation (GO:0046642)	453	0.139219	0.532717	7.56716	14.9202	SLC4A2	GO_Biological_Process_2025	470	25320
Astrocyte	Negative Regulation of Glial Cell Differentiation (GO:0045686)	454	0.139219	0.532717	7.56716	14.9202	TTF2	GO_Biological_Process_2025	470	25320
Astrocyte	Negative Regulation of Leukocyte Proliferation (GO:0070664)	455	0.139219	0.532717	7.56716	14.9202	TNFAIP3	GO_Biological_Process_2025	470	25320
Astrocyte	Negative Regulation of Triglyceride Metabolic Process (GO:0090209)	456	0.139219	0.532717	7.56716	14.9202	TMX1	GO_Biological_Process_2025	470	25320
Astrocyte	Positive Regulation of Transforming Growth Factor Beta Production (GO:0071636)	457	0.139219	0.532717	7.56716	14.9202	CD200	GO_Biological_Process_2025	470	25320
Astrocyte	Proline Transport (GO:0015824)	458	0.139219	0.532717	7.56716	14.9202	SLC38A2	GO_Biological_Process_2025	470	25320
Astrocyte	Protein O-linked Glycosylation via Serine (GO:0018242)	459	0.139219	0.532717	7.56716	14.9202	MGAT5B	GO_Biological_Process_2025	470	25320
Astrocyte	Purine Nucleobase Metabolic Process (GO:0006144)	460	0.139219	0.532717	7.56716	14.9202	DPYD	GO_Biological_Process_2025	470	25320
Astrocyte	Regulation of CD4-positive, Alpha-Beta T Cell Proliferation (GO:2000561)	461	0.139219	0.532717	7.56716	14.9202	CD55	GO_Biological_Process_2025	470	25320
Astrocyte	Spliceosomal snRNP Assembly (GO:0000387)	462	0.143675	0.537342	3.11916	6.05179	PRMT7;PRPF31	GO_Biological_Process_2025	470	25320
Astrocyte	Endoderm Formation (GO:0001706)	463	0.143675	0.537342	3.11916	6.05179	DUSP12;LAMA4	GO_Biological_Process_2025	470	25320
Astrocyte	Positive Regulation of Release of Sequestered Calcium Ion Into Cytosol (GO:0051281)	464	0.143675	0.537342	3.11916	6.05179	TRPC1;TTF2	GO_Biological_Process_2025	470	25320
Astrocyte	Response to Ionizing Radiation (GO:0010212)	465	0.145305	0.537342	2.34116	4.51592	BABAM2;FANCD2;INTS7	GO_Biological_Process_2025	470	25320
Astrocyte	Negative Regulation of Extrinsic Apoptotic Signaling Pathway (GO:2001237)	466	0.145305	0.537342	2.34116	4.51592	TNFAIP3;NOL3;MCL1	GO_Biological_Process_2025	470	25320
Astrocyte	Regulation of Actin Filament Polymerization (GO:0030833)	467	0.145305	0.537342	2.34116	4.51592	VASP;SYNGAP1;LMOD1	GO_Biological_Process_2025	470	25320
Astrocyte	Cardiac Muscle Cell Action Potential (GO:0086001)	468	0.150114	0.537342	3.02991	5.7458	KCNH2;SCN1A	GO_Biological_Process_2025	470	25320
Astrocyte	Melanosome Organization (GO:0032438)	469	0.150114	0.537342	3.02991	5.7458	HPS1;AP3B1	GO_Biological_Process_2025	470	25320
Astrocyte	Axon Guidance (GO:0007411)	470	0.15337	0.537342	1.80696	3.38788	VASP;EFNA1;EFNA2;CNTN5;ARHGEF40	GO_Biological_Process_2025	470	25320
Astrocyte	B Cell Homeostasis (GO:0001782)	471	0.155202	0.537342	6.621	12.3351	TNFAIP3	GO_Biological_Process_2025	470	25320
Astrocyte	DNA Topological Change (GO:0006265)	472	0.155202	0.537342	6.621	12.3351	TOP3B	GO_Biological_Process_2025	470	25320
Astrocyte	IMP Metabolic Process (GO:0046040)	473	0.155202	0.537342	6.621	12.3351	AMPD2	GO_Biological_Process_2025	470	25320
Astrocyte	Adenylate Cyclase-Inhibiting Serotonin Receptor Signaling Pathway (GO:0007198)	474	0.155202	0.537342	6.621	12.3351	HTR4	GO_Biological_Process_2025	470	25320
Astrocyte	Regulation of Mitotic Sister Chromatid Segregation (GO:0033047)	475	0.155202	0.537342	6.621	12.3351	DUSP12	GO_Biological_Process_2025	470	25320
Astrocyte	Axon Regeneration (GO:0031103)	476	0.155202	0.537342	6.621	12.3351	MTR	GO_Biological_Process_2025	470	25320
Astrocyte	Regulation of Protein Localization to Cajal Body (GO:1904869)	477	0.155202	0.537342	6.621	12.3351	LARP7	GO_Biological_Process_2025	470	25320
Astrocyte	Calcitonin Family Receptor Signaling Pathway (GO:0097646)	478	0.155202	0.537342	6.621	12.3351	RAMP1	GO_Biological_Process_2025	470	25320
Astrocyte	Cell Differentiation in Spinal Cord (GO:0021515)	479	0.155202	0.537342	6.621	12.3351	MDGA1	GO_Biological_Process_2025	470	25320
Astrocyte	Regulation of Toll-Like Receptor 3 Signaling Pathway (GO:0034139)	480	0.155202	0.537342	6.621	12.3351	TNFAIP3	GO_Biological_Process_2025	470	25320
Astrocyte	Regulation of Translation in Response to Endoplasmic Reticulum Stress (GO:0036490)	481	0.155202	0.537342	6.621	12.3351	EIF2AK3	GO_Biological_Process_2025	470	25320
Astrocyte	Regulation of Vascular Wound Healing (GO:0061043)	482	0.155202	0.537342	6.621	12.3351	TNFAIP3	GO_Biological_Process_2025	470	25320
Astrocyte	Chloride Ion Homeostasis (GO:0055064)	483	0.155202	0.537342	6.621	12.3351	SLC12A9	GO_Biological_Process_2025	470	25320
Astrocyte	Response to Histamine (GO:0034776)	484	0.155202	0.537342	6.621	12.3351	DRD4	GO_Biological_Process_2025	470	25320
Astrocyte	Embryonic Eye Morphogenesis (GO:0048048)	485	0.155202	0.537342	6.621	12.3351	FBN1	GO_Biological_Process_2025	470	25320
Astrocyte	Tetrahydrofolate Metabolic Process (GO:0046653)	486	0.155202	0.537342	6.621	12.3351	MTR	GO_Biological_Process_2025	470	25320
Astrocyte	Genomic Imprinting (GO:0071514)	487	0.155202	0.537342	6.621	12.3351	PRMT7	GO_Biological_Process_2025	470	25320
Astrocyte	High-Density Lipoprotein Particle Assembly (GO:0034380)	488	0.155202	0.537342	6.621	12.3351	ABCA7	GO_Biological_Process_2025	470	25320
Astrocyte	Monoatomic Anion Homeostasis (GO:0055081)	489	0.155202	0.537342	6.621	12.3351	SLC12A9	GO_Biological_Process_2025	470	25320
Astrocyte	Negative Regulation of Bone Resorption (GO:0045779)	490	0.155202	0.537342	6.621	12.3351	TNFAIP3	GO_Biological_Process_2025	470	25320
Astrocyte	Negative Regulation of Centrosome Duplication (GO:0010826)	491	0.155202	0.537342	6.621	12.3351	KAT2A	GO_Biological_Process_2025	470	25320
Astrocyte	Negative Regulation of Oxidoreductase Activity (GO:0051354)	492	0.155202	0.537342	6.621	12.3351	NT5DC2	GO_Biological_Process_2025	470	25320
Astrocyte	Negative Regulation of Peptidyl-Serine Phosphorylation (GO:0033137)	493	0.155202	0.537342	6.621	12.3351	NT5DC2	GO_Biological_Process_2025	470	25320
Astrocyte	Negative Regulation of Platelet Aggregation (GO:0090331)	494	0.155202	0.537342	6.621	12.3351	TMX1	GO_Biological_Process_2025	470	25320
Astrocyte	Neuron Projection Regeneration (GO:0031102)	495	0.155202	0.537342	6.621	12.3351	MTR	GO_Biological_Process_2025	470	25320
Astrocyte	Peptidyl-Lysine Acetylation (GO:0018394)	496	0.155202	0.537342	6.621	12.3351	KAT2A	GO_Biological_Process_2025	470	25320
Astrocyte	Phenol-Containing Compound Biosynthetic Process (GO:0046189)	497	0.155202	0.537342	6.621	12.3351	TRPC1	GO_Biological_Process_2025	470	25320
Astrocyte	Positive Regulation of Calcium Ion Transport Into Cytosol (GO:0010524)	498	0.155202	0.537342	6.621	12.3351	TRPC3	GO_Biological_Process_2025	470	25320
Astrocyte	Positive Regulation of Cell-Cell Adhesion Mediated by Cadherin (GO:2000049)	499	0.155202	0.537342	6.621	12.3351	DENND6A	GO_Biological_Process_2025	470	25320
Astrocyte	Positive Regulation of Protein Localization to Cajal Body (GO:1904871)	500	0.155202	0.537342	6.621	12.3351	LARP7	GO_Biological_Process_2025	470	25320
Astrocyte	Regulation of Actin Filament-Based Movement (GO:1903115)	501	0.155202	0.537342	6.621	12.3351	MYBPC3	GO_Biological_Process_2025	470	25320
Astrocyte	Response to Endoplasmic Reticulum Stress (GO:0034976)	502	0.156042	0.537342	1.68726	3.13431	ATF6B;TMX1;FBXO2;EIF2AK3;PIK3R2;USP19	GO_Biological_Process_2025	470	25320
Astrocyte	Regulation of Potassium Ion Transport (GO:0043266)	503	0.156611	0.537342	2.94563	5.46118	KCNG1;KCNH2	GO_Biological_Process_2025	470	25320
Astrocyte	Regulation of Synapse Organization (GO:0050807)	504	0.156611	0.537342	2.94563	5.46118	SNX27;MDGA1	GO_Biological_Process_2025	470	25320
Astrocyte	Positive Regulation of Transferase Activity (GO:0051347)	505	0.156611	0.537342	2.94563	5.46118	ARRDC4;CD200	GO_Biological_Process_2025	470	25320
Astrocyte	Regulation of DNA-templated Transcription Elongation (GO:0032784)	506	0.156611	0.537342	2.94563	5.46118	INTS7;ELL3	GO_Biological_Process_2025	470	25320
Astrocyte	Myeloid Leukocyte Differentiation (GO:0002573)	507	0.158519	0.537342	2.24197	4.12945	EFNA2;MT1G;SLC4A2	GO_Biological_Process_2025	470	25320
Astrocyte	Regulation of Interleukin-6 Production (GO:0032675)	508	0.158894	0.537342	1.94834	3.58401	TNFAIP3;CD47;INAVA;CD200	GO_Biological_Process_2025	470	25320
Astrocyte	Negative Regulation of Response to External Stimulus (GO:0032102)	509	0.159279	0.537342	1.78256	3.27474	MAPKBP1;PTPRS;PCBP2;TNFAIP3;AJAP1	GO_Biological_Process_2025	470	25320
Astrocyte	Negative Regulation of Supramolecular Fiber Organization (GO:1902904)	510	0.163003	0.537342	2.21074	4.01026	GAS2L1;SLC25A23;SHANK1	GO_Biological_Process_2025	470	25320
Astrocyte	Positive Regulation of Lymphocyte Differentiation (GO:0045621)	511	0.163159	0.537342	2.8659	5.19598	SMARCD3;SMARCC2	GO_Biological_Process_2025	470	25320
Astrocyte	Regulation of Axon Extension (GO:0030516)	512	0.163159	0.537342	2.8659	5.19598	OLFM1;PTPRS	GO_Biological_Process_2025	470	25320
Astrocyte	Protein Deubiquitination (GO:0016579)	513	0.167525	0.537342	2.18037	3.8955	BABAM2;TNFAIP3;USP19	GO_Biological_Process_2025	470	25320
Astrocyte	Negative Regulation of Canonical Wnt Signaling Pathway (GO:0090090)	514	0.1696	0.537342	1.89592	3.36396	TLE2;DACT3;SLC25A23;TBX18	GO_Biological_Process_2025	470	25320
Astrocyte	Regulation of DNA Metabolic Process (GO:0051052)	515	0.1696	0.537342	1.89592	3.36396	BABAM2;KAT2A;ORC3;TAF6	GO_Biological_Process_2025	470	25320
Astrocyte	Regulation of Filopodium Assembly (GO:0051489)	516	0.169755	0.537342	2.79037	4.94845	AGRN;RHOQ	GO_Biological_Process_2025	470	25320
Astrocyte	Regulation of Potassium Ion Transmembrane Transport (GO:1901379)	517	0.169755	0.537342	2.79037	4.94845	KCNG1;KCNH2	GO_Biological_Process_2025	470	25320
Astrocyte	Negative Regulation of Protein Secretion (GO:0050709)	518	0.169755	0.537342	2.79037	4.94845	DRD4;CD200	GO_Biological_Process_2025	470	25320
Astrocyte	Negative Regulation of Proteolysis (GO:0045861)	519	0.169755	0.537342	2.79037	4.94845	EFNA1;TTF2	GO_Biological_Process_2025	470	25320
Astrocyte	Negative Regulation of Sequestering of Calcium Ion (GO:0051283)	520	0.169755	0.537342	2.79037	4.94845	RYR2;PLCE1	GO_Biological_Process_2025	470	25320
Astrocyte	Nucleic Acid Catabolic Process (GO:0141188)	521	0.169755	0.537342	2.79037	4.94845	DFFB;EXOSC10	GO_Biological_Process_2025	470	25320
Astrocyte	Regulation of Complement Activation (GO:0030449)	522	0.170889	0.537342	5.8851	10.3974	CD55	GO_Biological_Process_2025	470	25320
Astrocyte	N-acetylneuraminate Metabolic Process (GO:0006054)	523	0.170889	0.537342	5.8851	10.3974	RENBP	GO_Biological_Process_2025	470	25320
Astrocyte	Regulation of Low-Density Lipoprotein Particle Clearance (GO:0010988)	524	0.170889	0.537342	5.8851	10.3974	LDLRAP1	GO_Biological_Process_2025	470	25320
Astrocyte	Regulation of Toll-Like Receptor 2 Signaling Pathway (GO:0034135)	525	0.170889	0.537342	5.8851	10.3974	TNFAIP3	GO_Biological_Process_2025	470	25320
Astrocyte	Regulation of Toll-Like Receptor 9 Signaling Pathway (GO:0034163)	526	0.170889	0.537342	5.8851	10.3974	PTPRS	GO_Biological_Process_2025	470	25320
Astrocyte	Cellular Response to Nitrogen Levels (GO:0043562)	527	0.170889	0.537342	5.8851	10.3974	MAP1LC3B2	GO_Biological_Process_2025	470	25320
Astrocyte	Cellular Response to Nitrogen Starvation (GO:0006995)	528	0.170889	0.537342	5.8851	10.3974	MAP1LC3B2	GO_Biological_Process_2025	470	25320
Astrocyte	Cellular Response to Oxidised Low-Density Lipoprotein Particle Stimulus (GO:0140052)	529	0.170889	0.537342	5.8851	10.3974	TXNIP	GO_Biological_Process_2025	470	25320
Astrocyte	Copper Ion Transport (GO:0006825)	530	0.170889	0.537342	5.8851	10.3974	STEAP4	GO_Biological_Process_2025	470	25320
Astrocyte	Cytolysis by Host of Symbiont Cells (GO:0051838)	531	0.170889	0.537342	5.8851	10.3974	TTF2	GO_Biological_Process_2025	470	25320
Astrocyte	Detection of Stimulus Involved in Sensory Perception of Pain (GO:0062149)	532	0.170889	0.537342	5.8851	10.3974	SCN1A	GO_Biological_Process_2025	470	25320
Astrocyte	Smooth Muscle Cell Differentiation (GO:0051145)	533	0.170889	0.537342	5.8851	10.3974	TBX18	GO_Biological_Process_2025	470	25320
Astrocyte	snRNA Transcription by RNA Polymerase II (GO:0042795)	534	0.170889	0.537342	5.8851	10.3974	ELL3	GO_Biological_Process_2025	470	25320
Astrocyte	Double-Strand Break Repair via Break-Induced Replication (GO:0000727)	535	0.170889	0.537342	5.8851	10.3974	MCM6	GO_Biological_Process_2025	470	25320
Astrocyte	Embryonic Appendage Morphogenesis (GO:0035113)	536	0.170889	0.537342	5.8851	10.3974	MEGF8	GO_Biological_Process_2025	470	25320
Astrocyte	Surfactant Homeostasis (GO:0043129)	537	0.170889	0.537342	5.8851	10.3974	TMEM63A	GO_Biological_Process_2025	470	25320
Astrocyte	Fatty Acid Beta-Oxidation Using acyl-CoA Dehydrogenase (GO:0033539)	538	0.170889	0.537342	5.8851	10.3974	ACADL	GO_Biological_Process_2025	470	25320
Astrocyte	Very-Low-Density Lipoprotein Particle Assembly (GO:0034379)	539	0.170889	0.537342	5.8851	10.3974	DGAT1	GO_Biological_Process_2025	470	25320
Astrocyte	Icosanoid Secretion (GO:0032309)	540	0.170889	0.537342	5.8851	10.3974	DRD4	GO_Biological_Process_2025	470	25320
Astrocyte	Mitochondrial Protein Processing (GO:0034982)	541	0.170889	0.537342	5.8851	10.3974	IMMP2L	GO_Biological_Process_2025	470	25320
Astrocyte	Mitotic DNA Replication (GO:1902969)	542	0.170889	0.537342	5.8851	10.3974	MCM6	GO_Biological_Process_2025	470	25320
Astrocyte	Mitral Valve Morphogenesis (GO:0003183)	543	0.170889	0.537342	5.8851	10.3974	EFNA1	GO_Biological_Process_2025	470	25320
Astrocyte	Negative Regulation of Autophagosome Assembly (GO:1902902)	544	0.170889	0.537342	5.8851	10.3974	MTM1	GO_Biological_Process_2025	470	25320
Astrocyte	Negative Regulation of Cell Division (GO:0051782)	545	0.170889	0.537342	5.8851	10.3974	TXNIP	GO_Biological_Process_2025	470	25320
Astrocyte	Negative Regulation of Cell-Cell Adhesion Mediated by Cadherin (GO:2000048)	546	0.170889	0.537342	5.8851	10.3974	EPCAM	GO_Biological_Process_2025	470	25320
Astrocyte	Negative Regulation of Interferon-Beta Production (GO:0032688)	547	0.170889	0.537342	5.8851	10.3974	PTPRS	GO_Biological_Process_2025	470	25320
Astrocyte	Negative Regulation of Leukocyte Chemotaxis (GO:0002689)	548	0.170889	0.537342	5.8851	10.3974	DUSP12	GO_Biological_Process_2025	470	25320
Astrocyte	Nuclear mRNA Surveillance (GO:0071028)	549	0.170889	0.537342	5.8851	10.3974	EXOSC10	GO_Biological_Process_2025	470	25320
Astrocyte	Positive Regulation of CREB Transcription Factor Activity (GO:0032793)	550	0.170889	0.537342	5.8851	10.3974	CD200	GO_Biological_Process_2025	470	25320
Astrocyte	Positive Regulation of Attachment of Spindle Microtubules to Kinetochore (GO:0051987)	551	0.170889	0.537342	5.8851	10.3974	RCC2	GO_Biological_Process_2025	470	25320
Astrocyte	Positive Regulation of Chondrocyte Differentiation (GO:0032332)	552	0.170889	0.537342	5.8851	10.3974	PKDCC	GO_Biological_Process_2025	470	25320
Astrocyte	Positive Regulation of Dendritic Spine Morphogenesis (GO:0061003)	553	0.170889	0.537342	5.8851	10.3974	DBN1	GO_Biological_Process_2025	470	25320
Astrocyte	Positive Regulation of Hemostasis (GO:1900048)	554	0.170889	0.537342	5.8851	10.3974	TTF2	GO_Biological_Process_2025	470	25320
Astrocyte	Positive Regulation of Neuroblast Proliferation (GO:0002052)	555	0.170889	0.537342	5.8851	10.3974	SMARCD3	GO_Biological_Process_2025	470	25320
Astrocyte	Positive Regulation of Phospholipid Transport (GO:2001140)	556	0.170889	0.537342	5.8851	10.3974	ABCA7	GO_Biological_Process_2025	470	25320
Astrocyte	Protein K11-linked Deubiquitination (GO:0035871)	557	0.170889	0.537342	5.8851	10.3974	TNFAIP3	GO_Biological_Process_2025	470	25320
Astrocyte	Regulation of DNA-templated Transcription Initiation (GO:2000142)	558	0.170889	0.537342	5.8851	10.3974	SETX	GO_Biological_Process_2025	470	25320
Astrocyte	Regulation of Golgi to Plasma Membrane Protein Transport (GO:0042996)	559	0.170889	0.537342	5.8851	10.3974	PKDCC	GO_Biological_Process_2025	470	25320
Astrocyte	Regulation of Amyloid Precursor Protein Biosynthetic Process (GO:0042984)	560	0.170889	0.537342	5.8851	10.3974	ABCA7	GO_Biological_Process_2025	470	25320
Astrocyte	Regulation of Cellular Response to Oxidative Stress (GO:1900407)	561	0.170889	0.537342	5.8851	10.3974	FBLN5	GO_Biological_Process_2025	470	25320
Astrocyte	Regulation of Heart Rate by Cardiac Conduction (GO:0086091)	562	0.176395	0.538701	2.71872	4.71706	KCNH2;HCN3	GO_Biological_Process_2025	470	25320
Astrocyte	Regulation of Monoatomic Ion Transmembrane Transporter Activity (GO:0032412)	563	0.176395	0.538701	2.71872	4.71706	CACNG3;SHANK1	GO_Biological_Process_2025	470	25320
Astrocyte	Digestive Tract Development (GO:0048565)	564	0.176395	0.538701	2.71872	4.71706	PKDCC;MEGF8	GO_Biological_Process_2025	470	25320
Astrocyte	Embryonic Heart Tube Morphogenesis (GO:0003143)	565	0.176395	0.538701	2.71872	4.71706	RYR2;MEGF8	GO_Biological_Process_2025	470	25320
Astrocyte	Negative Regulation of Type I Interferon Production (GO:0032480)	566	0.176395	0.538701	2.71872	4.71706	PTPRS;KAT8	GO_Biological_Process_2025	470	25320
Astrocyte	Positive Regulation of Actin Filament Polymerization (GO:0030838)	567	0.176395	0.538701	2.71872	4.71706	VASP;LMOD1	GO_Biological_Process_2025	470	25320
Astrocyte	Positive Regulation of Myoblast Differentiation (GO:0045663)	568	0.176395	0.538701	2.71872	4.71706	SMARCD3;SMARCC2	GO_Biological_Process_2025	470	25320
Astrocyte	Regulation of Protein Binding (GO:0043393)	569	0.176676	0.538701	2.12206	3.67845	PRMT7;NMD3;LDLRAP1	GO_Biological_Process_2025	470	25320
Astrocyte	Regulation of Transcription Elongation by RNA Polymerase II (GO:0034243)	570	0.181303	0.538701	2.09405	3.57577	LARP7;INTS7;ELL3	GO_Biological_Process_2025	470	25320
Astrocyte	Sphingolipid Metabolic Process (GO:0006665)	571	0.181303	0.538701	2.09405	3.57577	SPTLC3;DEGS2;FUT3	GO_Biological_Process_2025	470	25320
Astrocyte	Cardiac Ventricle Morphogenesis (GO:0003208)	572	0.183075	0.538701	2.65064	4.50042	MYBPC3;MYL3	GO_Biological_Process_2025	470	25320
Astrocyte	Ceramide Biosynthetic Process (GO:0046513)	573	0.183075	0.538701	2.65064	4.50042	SPTLC3;DEGS2	GO_Biological_Process_2025	470	25320
Astrocyte	Negative Regulation of Organelle Assembly (GO:1902116)	574	0.183075	0.538701	2.65064	4.50042	KAT2A;MTM1	GO_Biological_Process_2025	470	25320
Astrocyte	AMP Metabolic Process (GO:0046033)	575	0.186286	0.538701	5.29638	8.90042	AMPD2	GO_Biological_Process_2025	470	25320
Astrocyte	RNA Splicing, via Endonucleolytic Cleavage and Ligation (GO:0000394)	576	0.186286	0.538701	5.29638	8.90042	TSEN2	GO_Biological_Process_2025	470	25320
Astrocyte	Actin Crosslink Formation (GO:0051764)	577	0.186286	0.538701	5.29638	8.90042	GAS2L1	GO_Biological_Process_2025	470	25320
Astrocyte	Regulation of Mitotic Sister Chromatid Separation (GO:0010965)	578	0.186286	0.538701	5.29638	8.90042	DUSP12	GO_Biological_Process_2025	470	25320
Astrocyte	Regulation of Oxidative Stress-Induced Neuron Intrinsic Apoptotic Signaling Pathway (GO:1903376)	579	0.186286	0.538701	5.29638	8.90042	MCL1	GO_Biological_Process_2025	470	25320
Astrocyte	Regulation of Sequestering of Calcium Ion (GO:0051282)	580	0.186286	0.538701	5.29638	8.90042	RYR2	GO_Biological_Process_2025	470	25320
Astrocyte	Cardiac Muscle Cell Membrane Repolarization (GO:0099622)	581	0.186286	0.538701	5.29638	8.90042	KCNH2	GO_Biological_Process_2025	470	25320
Astrocyte	Regulation of Synapse Maturation (GO:0090128)	582	0.186286	0.538701	5.29638	8.90042	SNX27	GO_Biological_Process_2025	470	25320
Astrocyte	Regulation of Telomerase RNA Localization to Cajal Body (GO:1904872)	583	0.186286	0.538701	5.29638	8.90042	EXOSC10	GO_Biological_Process_2025	470	25320
Astrocyte	Regulation of Ventricular Cardiac Muscle Cell Action Potential (GO:0098911)	584	0.186286	0.538701	5.29638	8.90042	RYR2	GO_Biological_Process_2025	470	25320
Astrocyte	Chromatin Looping (GO:0140588)	585	0.186286	0.538701	5.29638	8.90042	PCBP2	GO_Biological_Process_2025	470	25320
Astrocyte	Response to Nitric Oxide (GO:0071731)	586	0.186286	0.538701	5.29638	8.90042	MTR	GO_Biological_Process_2025	470	25320
Astrocyte	Defense Response to Tumor Cell (GO:0002357)	587	0.186286	0.538701	5.29638	8.90042	PLK5	GO_Biological_Process_2025	470	25320
Astrocyte	Diol Metabolic Process (GO:0034311)	588	0.186286	0.538701	5.29638	8.90042	DEGS2	GO_Biological_Process_2025	470	25320
Astrocyte	Endoplasmic Reticulum Membrane Organization (GO:0090158)	589	0.186286	0.538701	5.29638	8.90042	BCL11B	GO_Biological_Process_2025	470	25320
Astrocyte	tRNA Splicing, via Endonucleolytic Cleavage and Ligation (GO:0006388)	590	0.186286	0.538701	5.29638	8.90042	TSEN2	GO_Biological_Process_2025	470	25320
Astrocyte	Excitatory Synapse Assembly (GO:1904861)	591	0.186286	0.538701	5.29638	8.90042	LRRC4	GO_Biological_Process_2025	470	25320
Astrocyte	Insulin-Like Growth Factor Receptor Signaling Pathway (GO:0048009)	592	0.186286	0.538701	5.29638	8.90042	EIF2AK3	GO_Biological_Process_2025	470	25320
Astrocyte	Monocyte Differentiation (GO:0030224)	593	0.186286	0.538701	5.29638	8.90042	MT1G	GO_Biological_Process_2025	470	25320
Astrocyte	Negative Regulation of Adenylate Cyclase Activity (GO:0007194)	594	0.186286	0.538701	5.29638	8.90042	GABBR2	GO_Biological_Process_2025	470	25320
Astrocyte	Negative Regulation of Bone Remodeling (GO:0046851)	595	0.186286	0.538701	5.29638	8.90042	TNFAIP3	GO_Biological_Process_2025	470	25320
Astrocyte	Negative Regulation of Fibrinolysis (GO:0051918)	596	0.186286	0.538701	5.29638	8.90042	TTF2	GO_Biological_Process_2025	470	25320
Astrocyte	Negative Regulation of Glycolytic Process (GO:0045820)	597	0.186286	0.538701	5.29638	8.90042	FLCN	GO_Biological_Process_2025	470	25320
Astrocyte	Negative Regulation of Homotypic Cell-Cell Adhesion (GO:0034111)	598	0.186286	0.538701	5.29638	8.90042	TMX1	GO_Biological_Process_2025	470	25320
Astrocyte	Negative Regulation of Lymphocyte Migration (GO:2000402)	599	0.186286	0.538701	5.29638	8.90042	CD200	GO_Biological_Process_2025	470	25320
Astrocyte	- Reg of Nuclear-Transcribed mRNA Cat Proc, Deadenylation-Dep Decay (GO:1900152)	600	0.186286	0.538701	5.29638	8.90042	TOB1	GO_Biological_Process_2025	470	25320
Astrocyte	Negative Regulation of Potassium Ion Transmembrane Transport (GO:1901380)	601	0.186286	0.538701	5.29638	8.90042	KCNH2	GO_Biological_Process_2025	470	25320
Astrocyte	Negative Regulation of Potassium Ion Transport (GO:0043267)	602	0.186286	0.538701	5.29638	8.90042	KCNH2	GO_Biological_Process_2025	470	25320
Astrocyte	Negative Regulation of Purine Nucleotide Catabolic Process (GO:0033122)	603	0.186286	0.538701	5.29638	8.90042	FLCN	GO_Biological_Process_2025	470	25320
Astrocyte	Positive Regulation of Circadian Rhythm (GO:0042753)	604	0.186286	0.538701	5.29638	8.90042	NKX2-1	GO_Biological_Process_2025	470	25320
Astrocyte	Positive Regulation of Execution Phase of Apoptosis (GO:1900119)	605	0.186286	0.538701	5.29638	8.90042	DLC1	GO_Biological_Process_2025	470	25320
Astrocyte	+ Reg of Nuclear-Transcribed mRNA Cat Proc, Deadenylation-Dep Decay (GO:1900153)	606	0.186286	0.538701	5.29638	8.90042	TOB1	GO_Biological_Process_2025	470	25320
Astrocyte	Purine Ribonucleoside Monophosphate Biosynthetic Process (GO:0009168)	607	0.186286	0.538701	5.29638	8.90042	AMPD2	GO_Biological_Process_2025	470	25320
Astrocyte	Pyrimidine Nucleobase Metabolic Process (GO:0006206)	608	0.186286	0.538701	5.29638	8.90042	DPYD	GO_Biological_Process_2025	470	25320
Astrocyte	Regulation of RNA Metabolic Process (GO:0051252)	609	0.186286	0.538701	5.29638	8.90042	SYNGAP1	GO_Biological_Process_2025	470	25320
Astrocyte	Regulation of Axon Regeneration (GO:0048679)	610	0.186286	0.538701	5.29638	8.90042	PTPRS	GO_Biological_Process_2025	470	25320
Astrocyte	Negative Regulation of DNA-binding Transcription Factor Activity (GO:0043433)	611	0.187979	0.539914	1.81453	3.03285	NWD1;MAP3K10;TNFAIP3;CD200	GO_Biological_Process_2025	470	25320
Astrocyte	Negative Regulation of Cell Growth (GO:0030308)	612	0.187979	0.539914	1.81453	3.03285	PTPRS;ULK2;DACT3;SIPA1	GO_Biological_Process_2025	470	25320
Astrocyte	Organelle Organization (GO:0006996)	613	0.188044	0.539914	1.3806	2.30709	PCLO;ATP8B2;BCL11B;EIF2AK3;NAA25;TNFAIP3;ARAP3;GOLGA8M;SIPA1;LETM2;MTM1	GO_Biological_Process_2025	470	25320
Astrocyte	Regulation of Dendrite Development (GO:0050773)	614	0.189791	0.539914	2.58589	4.29731	KHDC3L;DBN1	GO_Biological_Process_2025	470	25320
Astrocyte	Release of Sequestered Calcium Ion Into Cytosol (GO:0051209)	615	0.189791	0.539914	2.58589	4.29731	RYR2;PLCE1	GO_Biological_Process_2025	470	25320
Astrocyte	Skeletal System Morphogenesis (GO:0048705)	616	0.189791	0.539914	2.58589	4.29731	RFLNB;MEGF8	GO_Biological_Process_2025	470	25320
Astrocyte	Negative Regulation of Biosynthetic Process (GO:0009890)	617	0.189791	0.539914	2.58589	4.29731	KAT2A;NT5DC2	GO_Biological_Process_2025	470	25320
Astrocyte	Negative Regulation of Organelle Organization (GO:0010639)	618	0.189791	0.539914	2.58589	4.29731	FLCN;NOL3	GO_Biological_Process_2025	470	25320
Astrocyte	Negative Regulation of Cell Cycle (GO:0045786)	619	0.190653	0.539914	2.04019	3.38121	DUSP12;TAF6;SIPA1	GO_Biological_Process_2025	470	25320
Astrocyte	Positive Regulation of JNK Cascade (GO:0046330)	620	0.190653	0.539914	2.04019	3.38121	EDAR;MAPKBP1;MAP3K10	GO_Biological_Process_2025	470	25320
Astrocyte	Intracellular Monoatomic Cation Homeostasis (GO:0030003)	621	0.191195	0.539914	1.57784	2.61048	RYR2;MT1F;MT1G;SLC41A1;MT1H;DRD4	GO_Biological_Process_2025	470	25320
Astrocyte	Regulation of Intracellular Signal Transduction (GO:1902531)	622	0.196286	0.539914	1.45632	2.37116	EFNA1;FLCN;VWF;DLC1;PPM1N;PIP5K1A;ARHGEF40;RNF41	GO_Biological_Process_2025	470	25320
Astrocyte	Regulation of Monoatomic Cation Transmembrane Transport (GO:1904062)	623	0.196539	0.539914	2.52422	4.10663	KCNG1;KCNH2	GO_Biological_Process_2025	470	25320
Astrocyte	Substantia Nigra Development (GO:0021762)	624	0.196539	0.539914	2.52422	4.10663	MAOB;CCDC14	GO_Biological_Process_2025	470	25320
Astrocyte	Purine Ribonucleotide Biosynthetic Process (GO:0009152)	625	0.196539	0.539914	2.52422	4.10663	AMPD2;AK5	GO_Biological_Process_2025	470	25320
Astrocyte	Regulation of Ketone Metabolic Process (GO:0010565)	626	0.201397	0.539914	4.81469	7.71544	PANK2	GO_Biological_Process_2025	470	25320
Astrocyte	Regulation of Lymphocyte Migration (GO:2000401)	627	0.201397	0.539914	4.81469	7.71544	CCR6	GO_Biological_Process_2025	470	25320
Astrocyte	Adult Locomotory Behavior (GO:0008344)	628	0.201397	0.539914	4.81469	7.71544	DRD4	GO_Biological_Process_2025	470	25320
Astrocyte	Alanine Transport (GO:0032328)	629	0.201397	0.539914	4.81469	7.71544	SLC38A2	GO_Biological_Process_2025	470	25320
Astrocyte	Atrial Cardiac Muscle Tissue Development (GO:0003228)	630	0.201397	0.539914	4.81469	7.71544	TBX18	GO_Biological_Process_2025	470	25320
Astrocyte	Axonal Fasciculation (GO:0007413)	631	0.201397	0.539914	4.81469	7.71544	MEGF8	GO_Biological_Process_2025	470	25320
Astrocyte	Biogenic Amine Metabolic Process (GO:0006576)	632	0.201397	0.539914	4.81469	7.71544	SLC25A21	GO_Biological_Process_2025	470	25320
Astrocyte	Calcium Import Into the Mitochondrion (GO:0036444)	633	0.201397	0.539914	4.81469	7.71544	SLC25A23	GO_Biological_Process_2025	470	25320
Astrocyte	Regulation of Response to Stress (GO:0080134)	634	0.201397	0.539914	4.81469	7.71544	SLC38A2	GO_Biological_Process_2025	470	25320
Astrocyte	Detection of Calcium Ion (GO:0005513)	635	0.201397	0.539914	4.81469	7.71544	RYR2	GO_Biological_Process_2025	470	25320
Astrocyte	Signal Peptide Processing (GO:0006465)	636	0.201397	0.539914	4.81469	7.71544	IMMP2L	GO_Biological_Process_2025	470	25320
Astrocyte	tRNA 5'-Leader Removal (GO:0001682)	637	0.201397	0.539914	4.81469	7.71544	RPP30	GO_Biological_Process_2025	470	25320
Astrocyte	Fatty Acid Beta-Oxidation Using acyl-CoA Oxidase (GO:0033540)	638	0.201397	0.539914	4.81469	7.71544	ACOX2	GO_Biological_Process_2025	470	25320
Astrocyte	Fibrinolysis (GO:0042730)	639	0.201397	0.539914	4.81469	7.71544	TTF2	GO_Biological_Process_2025	470	25320
Astrocyte	Glycerolipid Metabolic Process (GO:0046486)	640	0.201397	0.539914	4.81469	7.71544	PIP5K1A	GO_Biological_Process_2025	470	25320
Astrocyte	Isotype Switching (GO:0045190)	641	0.201397	0.539914	4.81469	7.71544	CCR6	GO_Biological_Process_2025	470	25320
Astrocyte	Negative Regulation of Complement Activation (GO:0045916)	642	0.201397	0.539914	4.81469	7.71544	CD55	GO_Biological_Process_2025	470	25320
Astrocyte	Negative Regulation of Hemostasis (GO:1900047)	643	0.201397	0.539914	4.81469	7.71544	TTF2	GO_Biological_Process_2025	470	25320
Astrocyte	Negative Regulation of Macrophage Derived Foam Cell Differentiation (GO:0010745)	644	0.201397	0.539914	4.81469	7.71544	ABCA5	GO_Biological_Process_2025	470	25320
Astrocyte	Negative Regulation of Toll-Like Receptor 4 Signaling Pathway (GO:0034144)	645	0.201397	0.539914	4.81469	7.71544	TNFAIP3	GO_Biological_Process_2025	470	25320
Astrocyte	Phospholipid Efflux (GO:0033700)	646	0.201397	0.539914	4.81469	7.71544	ABCA7	GO_Biological_Process_2025	470	25320
Astrocyte	Polyamine Metabolic Process (GO:0006595)	647	0.201397	0.539914	4.81469	7.71544	SLC25A21	GO_Biological_Process_2025	470	25320
Astrocyte	Positive Regulation of Cellular Extravasation (GO:0002693)	648	0.201397	0.539914	4.81469	7.71544	CD47	GO_Biological_Process_2025	470	25320
Astrocyte	Positive Regulation of Dendrite Development (GO:1900006)	649	0.201397	0.539914	4.81469	7.71544	KHDC3L	GO_Biological_Process_2025	470	25320
Astrocyte	Positive Regulation of Glycoprotein Biosynthetic Process (GO:0010560)	650	0.201397	0.539914	4.81469	7.71544	RAMP1	GO_Biological_Process_2025	470	25320
Astrocyte	Positive Regulation of Nuclear-Transcribed mRNA poly(A) Tail Shortening (GO:0060213)	651	0.201397	0.539914	4.81469	7.71544	TOB1	GO_Biological_Process_2025	470	25320
Astrocyte	Positive Regulation of Reactive Oxygen Species Biosynthetic Process (GO:1903428)	652	0.201397	0.539914	4.81469	7.71544	SLC5A3	GO_Biological_Process_2025	470	25320
Astrocyte	Potassium Ion Export Across Plasma Membrane (GO:0097623)	653	0.201397	0.539914	4.81469	7.71544	KCNH2	GO_Biological_Process_2025	470	25320
Astrocyte	Protein Insertion Into Mitochondrial Inner Membrane (GO:0045039)	654	0.201397	0.539914	4.81469	7.71544	TIMM22	GO_Biological_Process_2025	470	25320
Astrocyte	Protein Kinase A Signaling (GO:0010737)	655	0.201397	0.539914	4.81469	7.71544	FBN1	GO_Biological_Process_2025	470	25320
Astrocyte	Purine Ribonucleoside Monophosphate Metabolic Process (GO:0009167)	656	0.201397	0.539914	4.81469	7.71544	AMPD2	GO_Biological_Process_2025	470	25320
Astrocyte	Regulation of DNA-templated DNA Replication Initiation (GO:0030174)	657	0.201397	0.539914	4.81469	7.71544	MCM6	GO_Biological_Process_2025	470	25320
Astrocyte	Regulation of Astrocyte Differentiation (GO:0048710)	658	0.201397	0.539914	4.81469	7.71544	TTF2	GO_Biological_Process_2025	470	25320
Astrocyte	Cytoskeleton-Dependent Cytokinesis (GO:0061640)	659	0.204897	0.545926	1.96439	3.11405	SYNGAP1;EXOC8;CENPA	GO_Biological_Process_2025	470	25320
Astrocyte	Vascular Transport (GO:0010232)	660	0.204897	0.545926	1.96439	3.11405	SLC13A3;SLC5A3;SLC38A2	GO_Biological_Process_2025	470	25320
Astrocyte	Monoatomic Cation Homeostasis (GO:0055080)	661	0.204897	0.545926	1.96439	3.11405	UNC80;KCNH2;SLC12A9	GO_Biological_Process_2025	470	25320
Astrocyte	Positive Regulation of Endocytosis (GO:0045807)	662	0.204897	0.545926	1.96439	3.11405	ABCA7;CD47;LDLRAP1	GO_Biological_Process_2025	470	25320
Astrocyte	RNA Splicing, via Transesterification Reactions With Bulged Adenosine as Nucleophile (GO:0000377)	663	0.206316	0.545926	1.61854	2.55462	U2AF2;CWF19L1;SNIP1;PRPF31;HNRNPH3	GO_Biological_Process_2025	470	25320
Astrocyte	Regulation of Interleukin-10 Production (GO:0032653)	664	0.210121	0.545926	2.40929	3.75866	CD47;INAVA	GO_Biological_Process_2025	470	25320
Astrocyte	Regulation of Osteoclast Differentiation (GO:0045670)	665	0.210121	0.545926	2.40929	3.75866	TMEM178A;FBN1	GO_Biological_Process_2025	470	25320
Astrocyte	Chromatin Remodeling (GO:0006338)	666	0.210442	0.545926	1.46987	2.29086	KAT2A;SMARCC2;PRMT7;SMARCD3;PHF1;DPF2;HCFC1	GO_Biological_Process_2025	470	25320
Astrocyte	Negative Regulation of MAPK Cascade (GO:0043409)	667	0.210822	0.545926	1.7256	2.68631	DUSP12;FLCN;SPRY4;PIK3R2	GO_Biological_Process_2025	470	25320
Astrocyte	Cell-Cell Adhesion via Plasma-Membrane Adhesion Molecules (GO:0098742)	668	0.212911	0.545926	1.59891	2.47333	CLDN10;PTPRS;PSG5;LRRC4;MPZL2	GO_Biological_Process_2025	470	25320
Astrocyte	Epidermis Development (GO:0008544)	669	0.214525	0.545926	1.9169	2.95074	EDAR;LAMA4;POU2F3	GO_Biological_Process_2025	470	25320
Astrocyte	Transport Across Blood-Brain Barrier (GO:0150104)	670	0.214525	0.545926	1.9169	2.95074	SLC13A3;SLC5A3;SLC38A2	GO_Biological_Process_2025	470	25320
Astrocyte	Regulation of Hemopoiesis (GO:1903706)	671	0.216228	0.545926	4.41329	6.75862	BRPF3	GO_Biological_Process_2025	470	25320
Astrocyte	Regulation of Humoral Immune Response (GO:0002920)	672	0.216228	0.545926	4.41329	6.75862	CD55	GO_Biological_Process_2025	470	25320
Astrocyte	Cardiac Left Ventricle Morphogenesis (GO:0003214)	673	0.216228	0.545926	4.41329	6.75862	RYR2	GO_Biological_Process_2025	470	25320
Astrocyte	Response to Muramyl Dipeptide (GO:0032495)	674	0.216228	0.545926	4.41329	6.75862	INAVA	GO_Biological_Process_2025	470	25320
Astrocyte	Cochlea Morphogenesis (GO:0090103)	675	0.216228	0.545926	4.41329	6.75862	TBX18	GO_Biological_Process_2025	470	25320
Astrocyte	snRNA Transcription (GO:0009301)	676	0.216228	0.545926	4.41329	6.75862	ELL3	GO_Biological_Process_2025	470	25320
Astrocyte	Spliceosomal tri-snRNP Complex Assembly (GO:0000244)	677	0.216228	0.545926	4.41329	6.75862	PRPF31	GO_Biological_Process_2025	470	25320
Astrocyte	Endonucleolytic Clvg of Tricistronic rRNA Trnscpt (GO:0000479)	678	0.216228	0.545926	4.41329	6.75862	RPS21	GO_Biological_Process_2025	470	25320
Astrocyte	Suppression of Viral Release by Host (GO:0044790)	679	0.216228	0.545926	4.41329	6.75862	TRIM8	GO_Biological_Process_2025	470	25320
Astrocyte	Epigenetic Programming of Gene Expression (GO:0043045)	680	0.216228	0.545926	4.41329	6.75862	PRMT7	GO_Biological_Process_2025	470	25320
Astrocyte	Inner Dynein Arm Assembly (GO:0036159)	681	0.216228	0.545926	4.41329	6.75862	DNAH1	GO_Biological_Process_2025	470	25320
Astrocyte	Magnesium Ion Transport (GO:0015693)	682	0.216228	0.545926	4.41329	6.75862	SLC41A1	GO_Biological_Process_2025	470	25320
Astrocyte	Mitochondrion Distribution (GO:0048311)	683	0.216228	0.545926	4.41329	6.75862	MTM1	GO_Biological_Process_2025	470	25320
Astrocyte	Monoacylglycerol Metabolic Process (GO:0046462)	684	0.216228	0.545926	4.41329	6.75862	DGAT1	GO_Biological_Process_2025	470	25320
Astrocyte	Negative Regulation by Host of Viral Transcription (GO:0043922)	685	0.216228	0.545926	4.41329	6.75862	POU2F3	GO_Biological_Process_2025	470	25320
Astrocyte	Negative Regulation of Bone Mineralization (GO:0030502)	686	0.216228	0.545926	4.41329	6.75862	RFLNB	GO_Biological_Process_2025	470	25320
Astrocyte	Negative Regulation of Defense Response to Virus (GO:0050687)	687	0.216228	0.545926	4.41329	6.75862	PCBP2	GO_Biological_Process_2025	470	25320
Astrocyte	Negative Regulation of Fibroblast Growth Factor Receptor Signaling Pathway (GO:0040037)	688	0.216228	0.545926	4.41329	6.75862	SPRY4	GO_Biological_Process_2025	470	25320
Astrocyte	Negative Regulation of Gluconeogenesis (GO:0045721)	689	0.216228	0.545926	4.41329	6.75862	KAT2A	GO_Biological_Process_2025	470	25320
Astrocyte	Nuclear RNA Surveillance (GO:0071027)	690	0.216228	0.545926	4.41329	6.75862	EXOSC10	GO_Biological_Process_2025	470	25320
Astrocyte	Positive Regulation of Coagulation (GO:0050820)	691	0.216228	0.545926	4.41329	6.75862	TTF2	GO_Biological_Process_2025	470	25320
Astrocyte	Positive Regulation of Protein Tyrosine Kinase Activity (GO:0061098)	692	0.216228	0.545926	4.41329	6.75862	NOX4	GO_Biological_Process_2025	470	25320
Astrocyte	pre-miRNA Processing (GO:0031054)	693	0.216228	0.545926	4.41329	6.75862	BCDIN3D	GO_Biological_Process_2025	470	25320
Astrocyte	Regulation of Attachment of Spindle Microtubules to Kinetochore (GO:0051988)	694	0.216228	0.545926	4.41329	6.75862	RCC2	GO_Biological_Process_2025	470	25320
Astrocyte	Positive Regulation of Macromolecule Biosynthetic Process (GO:0010557)	695	0.216341	0.545926	1.38262	2.11665	OLFM1;NWD1;RNF207;MAZ;NKX2-1;EIF2AK3;NMD3;SLC38A2;HCFC1	GO_Biological_Process_2025	470	25320
Astrocyte	Cardiac Conduction (GO:0061337)	696	0.216947	0.545926	2.35565	3.59968	KCNH2;HCN3	GO_Biological_Process_2025	470	25320
Astrocyte	Regulation of Trans-Synaptic Signaling (GO:0099177)	697	0.216947	0.545926	2.35565	3.59968	LRRC4;DLGAP1	GO_Biological_Process_2025	470	25320
Astrocyte	Secondary Alcohol Metabolic Process (GO:1902652)	698	0.216947	0.545926	2.35565	3.59968	ABCA5;LDLRAP1	GO_Biological_Process_2025	470	25320
Astrocyte	Intracellular Glucose Homeostasis (GO:0001678)	699	0.216947	0.545926	2.35565	3.59968	PIK3R2;USF2	GO_Biological_Process_2025	470	25320
Astrocyte	Monoatomic Anion Transport (GO:0006820)	700	0.216947	0.545926	2.35565	3.59968	SLC17A5;SLC4A2	GO_Biological_Process_2025	470	25320
Astrocyte	Negative Regulation of Cold-Induced Thermogenesis (GO:0120163)	701	0.216947	0.545926	2.35565	3.59968	FLCN;LAMA4	GO_Biological_Process_2025	470	25320
Astrocyte	Endoplasmic Reticulum Unfolded Protein Response (GO:0030968)	702	0.223792	0.547917	2.30435	3.4497	ATF6B;EIF2AK3	GO_Biological_Process_2025	470	25320
Astrocyte	Membrane Lipid Biosynthetic Process (GO:0046467)	703	0.223792	0.547917	2.30435	3.4497	SPTLC3;DEGS2	GO_Biological_Process_2025	470	25320
Astrocyte	Mitophagy (GO:0000423)	704	0.223792	0.547917	2.30435	3.4497	MAP1LC3B2;ULK2	GO_Biological_Process_2025	470	25320
Astrocyte	Regulation of Neuron Projection Development (GO:0010975)	705	0.22968	0.547917	1.55185	2.28287	SETX;PLK5;PTPRS;DBN1;LZTS3	GO_Biological_Process_2025	470	25320
Astrocyte	mRNA Catabolic Process (GO:0006402)	706	0.230653	0.547917	2.25523	3.30806	EXOSC10;NUDT16	GO_Biological_Process_2025	470	25320
Astrocyte	Regulation of Coagulation (GO:0050818)	707	0.230784	0.547917	4.07364	5.97308	TTF2	GO_Biological_Process_2025	470	25320
Astrocyte	G Protein-Coupled Serotonin Receptor Signaling Pathway (GO:0098664)	708	0.230784	0.547917	4.07364	5.97308	HTR4	GO_Biological_Process_2025	470	25320
Astrocyte	GTP Metabolic Process (GO:0046039)	709	0.230784	0.547917	4.07364	5.97308	RHOQ	GO_Biological_Process_2025	470	25320
Astrocyte	Regulation of Immune Effector Process (GO:0002697)	710	0.230784	0.547917	4.07364	5.97308	CD55	GO_Biological_Process_2025	470	25320
Astrocyte	T Cell Differentiation in Thymus (GO:0033077)	711	0.230784	0.547917	4.07364	5.97308	CCR6	GO_Biological_Process_2025	470	25320
Astrocyte	Regulation of Macromolecule Metabolic Process (GO:0060255)	712	0.230784	0.547917	4.07364	5.97308	SYNGAP1	GO_Biological_Process_2025	470	25320
Astrocyte	Regulation of Nuclear-Transcribed mRNA poly(A) Tail Shortening (GO:0060211)	713	0.230784	0.547917	4.07364	5.97308	TOB1	GO_Biological_Process_2025	470	25320
Astrocyte	Regulation of rRNA Processing (GO:2000232)	714	0.230784	0.547917	4.07364	5.97308	NUDT16	GO_Biological_Process_2025	470	25320
Astrocyte	Regulation of Response to Oxidative Stress (GO:1902882)	715	0.230784	0.547917	4.07364	5.97308	KEAP1	GO_Biological_Process_2025	470	25320
Astrocyte	Cell Communication by Electrical Coupling Involved in Cardiac Conduction (GO:0086064)	716	0.230784	0.547917	4.07364	5.97308	RYR2	GO_Biological_Process_2025	470	25320
Astrocyte	Cell-Cell Junction Maintenance (GO:0045217)	717	0.230784	0.547917	4.07364	5.97308	INAVA	GO_Biological_Process_2025	470	25320
Astrocyte	Response to Chemokine (GO:1990868)	718	0.230784	0.547917	4.07364	5.97308	DUSP12	GO_Biological_Process_2025	470	25320
Astrocyte	Response to Muscle Stretch (GO:0035994)	719	0.230784	0.547917	4.07364	5.97308	RYR2	GO_Biological_Process_2025	470	25320
Astrocyte	Smooth Muscle Contraction (GO:0006939)	720	0.230784	0.547917	4.07364	5.97308	SMTN	GO_Biological_Process_2025	470	25320
Astrocyte	Sphingoid Biosynthetic Process (GO:0046520)	721	0.230784	0.547917	4.07364	5.97308	SPTLC3	GO_Biological_Process_2025	470	25320
Astrocyte	Sphingosine Biosynthetic Process (GO:0046512)	722	0.230784	0.547917	4.07364	5.97308	SPTLC3	GO_Biological_Process_2025	470	25320
Astrocyte	Endoderm Development (GO:0007492)	723	0.230784	0.547917	4.07364	5.97308	DUSP12	GO_Biological_Process_2025	470	25320
Astrocyte	tRNA 5'-End Processing (GO:0099116)	724	0.230784	0.547917	4.07364	5.97308	RPP30	GO_Biological_Process_2025	470	25320
Astrocyte	Extrinsic Apoptotic Signaling Pathway in Absence of Ligand (GO:0097192)	725	0.230784	0.547917	4.07364	5.97308	MCL1	GO_Biological_Process_2025	470	25320
Astrocyte	Ubiquinone Biosynthetic Process (GO:0006744)	726	0.230784	0.547917	4.07364	5.97308	COQ9	GO_Biological_Process_2025	470	25320
Astrocyte	Folic Acid-Containing Compound Metabolic Process (GO:0006760)	727	0.230784	0.547917	4.07364	5.97308	MTR	GO_Biological_Process_2025	470	25320
Astrocyte	Fucosylation (GO:0036065)	728	0.230784	0.547917	4.07364	5.97308	FUT3	GO_Biological_Process_2025	470	25320
Astrocyte	Glucosamine-Containing Compound Metabolic Process (GO:1901071)	729	0.230784	0.547917	4.07364	5.97308	RENBP	GO_Biological_Process_2025	470	25320
Astrocyte	Histone mRNA Catabolic Process (GO:0071044)	730	0.230784	0.547917	4.07364	5.97308	EXOSC10	GO_Biological_Process_2025	470	25320
Astrocyte	Intracellular Cholesterol Transport (GO:0032367)	731	0.230784	0.547917	4.07364	5.97308	LDLRAP1	GO_Biological_Process_2025	470	25320
Astrocyte	Mitotic intra-S DNA Damage Checkpoint Signaling (GO:0031573)	732	0.230784	0.547917	4.07364	5.97308	FANCD2	GO_Biological_Process_2025	470	25320
Astrocyte	Monosaccharide Transmembrane Transport (GO:0015749)	733	0.230784	0.547917	4.07364	5.97308	SLC5A3	GO_Biological_Process_2025	470	25320
Astrocyte	Negative Regulation of ATP Metabolic Process (GO:1903579)	734	0.230784	0.547917	4.07364	5.97308	FLCN	GO_Biological_Process_2025	470	25320
Astrocyte	Negative Regulation of cGAS/STING Signaling Pathway (GO:0160049)	735	0.230784	0.547917	4.07364	5.97308	PCBP2	GO_Biological_Process_2025	470	25320
Astrocyte	Negative Regulation of Coagulation (GO:0050819)	736	0.230784	0.547917	4.07364	5.97308	TTF2	GO_Biological_Process_2025	470	25320
Astrocyte	Negative Regulation of Lyase Activity (GO:0051350)	737	0.230784	0.547917	4.07364	5.97308	GABBR2	GO_Biological_Process_2025	470	25320
Astrocyte	Negative Regulation of Transcription Elongation by RNA Polymerase II (GO:0034244)	738	0.230784	0.547917	4.07364	5.97308	LARP7	GO_Biological_Process_2025	470	25320
Astrocyte	Negative Regulation of Viral Transcription (GO:0032897)	739	0.230784	0.547917	4.07364	5.97308	LARP7	GO_Biological_Process_2025	470	25320
Astrocyte	Positive Regulation of Heart Rate (GO:0010460)	740	0.230784	0.547917	4.07364	5.97308	RYR2	GO_Biological_Process_2025	470	25320
Astrocyte	Positive Regulation of Protein-Containing Complex Disassembly (GO:0043243)	741	0.230784	0.547917	4.07364	5.97308	SETX	GO_Biological_Process_2025	470	25320
Astrocyte	Protein Homotrimerization (GO:0070207)	742	0.230784	0.547917	4.07364	5.97308	STEAP4	GO_Biological_Process_2025	470	25320
Astrocyte	Quinone Biosynthetic Process (GO:1901663)	743	0.230784	0.547917	4.07364	5.97308	COQ9	GO_Biological_Process_2025	470	25320
Astrocyte	Chloride Transport (GO:0006821)	744	0.234053	0.554187	1.82847	2.65532	CLCN7;GABRE;SLC12A9	GO_Biological_Process_2025	470	25320
Astrocyte	Positive Regulation of Plasma Membrane Bounded Cell Projection Assembly (GO:0120034)	745	0.234053	0.554187	1.82847	2.65532	PLCE1;AGRN;RHOQ	GO_Biological_Process_2025	470	25320
Astrocyte	Positive Regulation of RNA Biosynthetic Process (GO:1902680)	746	0.234378	0.554213	1.27578	1.85093	KCNH2;SMARCD3;SMARCC2;ZNF281;MAZ;KMT2B;NMD3;RNF4;HCFC1;KAT2A;NKX2-1;KAT8;TAF6	GO_Biological_Process_2025	470	25320
Astrocyte	Insulin Receptor Signaling Pathway (GO:0008286)	747	0.237528	0.557811	2.20816	3.17416	PIK3R2;RHOQ	GO_Biological_Process_2025	470	25320
Astrocyte	Negative Regulation of ERK1 and ERK2 Cascade (GO:0070373)	748	0.237528	0.557811	2.20816	3.17416	FLCN;SPRY4	GO_Biological_Process_2025	470	25320
Astrocyte	RNA Splicing (GO:0008380)	749	0.238984	0.557811	1.80762	2.58735	SNRNP48;HNRNPH3;NOL3	GO_Biological_Process_2025	470	25320
Astrocyte	Phosphatidylinositol Biosynthetic Process (GO:0006661)	750	0.238984	0.557811	1.80762	2.58735	VAC14;PIP5K1A;MTM1	GO_Biological_Process_2025	470	25320
Astrocyte	protein-RNA Complex Assembly (GO:0022618)	751	0.242391	0.557811	1.6197	2.29544	SETX;PRMT7;U2AF2;NOL3	GO_Biological_Process_2025	470	25320
Astrocyte	Regulation of Lipid Metabolic Process (GO:0019216)	752	0.244413	0.557811	2.163	3.04745	PANK2;ABCA7	GO_Biological_Process_2025	470	25320
Astrocyte	Myofibril Assembly (GO:0030239)	753	0.244413	0.557811	2.163	3.04745	MYBPC3;LMOD1	GO_Biological_Process_2025	470	25320
Astrocyte	Regulation of Execution Phase of Apoptosis (GO:1900117)	754	0.24507	0.557811	3.78252	5.31901	DLC1	GO_Biological_Process_2025	470	25320
Astrocyte	Regulation of Fatty Acid Oxidation (GO:0046320)	755	0.24507	0.557811	3.78252	5.31901	ACADL	GO_Biological_Process_2025	470	25320
Astrocyte	N-acetylglucosamine Metabolic Process (GO:0006044)	756	0.24507	0.557811	3.78252	5.31901	RENBP	GO_Biological_Process_2025	470	25320
Astrocyte	Regulation of Neuroblast Proliferation (GO:1902692)	757	0.24507	0.557811	3.78252	5.31901	SMARCD3	GO_Biological_Process_2025	470	25320
Astrocyte	Regulation of Triglyceride Biosynthetic Process (GO:0010866)	758	0.24507	0.557811	3.78252	5.31901	TMX1	GO_Biological_Process_2025	470	25320
Astrocyte	Centromere Complex Assembly (GO:0034508)	759	0.24507	0.557811	3.78252	5.31901	NASP	GO_Biological_Process_2025	470	25320
Astrocyte	Dendritic Cell Chemotaxis (GO:0002407)	760	0.24507	0.557811	3.78252	5.31901	CCR6	GO_Biological_Process_2025	470	25320
Astrocyte	Dendritic Spine Morphogenesis (GO:0060997)	761	0.24507	0.557811	3.78252	5.31901	SHANK1	GO_Biological_Process_2025	470	25320
Astrocyte	Stem Cell Development (GO:0048864)	762	0.24507	0.557811	3.78252	5.31901	TCOF1	GO_Biological_Process_2025	470	25320
Astrocyte	Membrane Repolarization During Action Potential (GO:0086011)	763	0.24507	0.557811	3.78252	5.31901	KCNH2	GO_Biological_Process_2025	470	25320
Astrocyte	Mitochondrial Ribosome Assembly (GO:0061668)	764	0.24507	0.557811	3.78252	5.31901	MTG1	GO_Biological_Process_2025	470	25320
Astrocyte	Negative Regulation of Axon Extension (GO:0030517)	765	0.24507	0.557811	3.78252	5.31901	PTPRS	GO_Biological_Process_2025	470	25320
Astrocyte	Negative Regulation of Chondrocyte Differentiation (GO:0032331)	766	0.24507	0.557811	3.78252	5.31901	RFLNB	GO_Biological_Process_2025	470	25320
Astrocyte	Negative Regulation of Immune Effector Process (GO:0002698)	767	0.24507	0.557811	3.78252	5.31901	CD55	GO_Biological_Process_2025	470	25320
Astrocyte	Negative Regulation of Macrophage Activation (GO:0043031)	768	0.24507	0.557811	3.78252	5.31901	CD200	GO_Biological_Process_2025	470	25320
Astrocyte	Negative Regulation of Phagocytosis (GO:0050765)	769	0.24507	0.557811	3.78252	5.31901	CD47	GO_Biological_Process_2025	470	25320
Astrocyte	Negative Regulation of Release of Cytochrome C From Mitochondria (GO:0090201)	770	0.24507	0.557811	3.78252	5.31901	NOL3	GO_Biological_Process_2025	470	25320
Astrocyte	Neuromuscular Process Controlling Balance (GO:0050885)	771	0.24507	0.557811	3.78252	5.31901	SHANK1	GO_Biological_Process_2025	470	25320
Astrocyte	Positive Regulation of Alpha-Beta T Cell Proliferation (GO:0046641)	772	0.24507	0.557811	3.78252	5.31901	CD55	GO_Biological_Process_2025	470	25320
Astrocyte	Protein K6-linked Ubiquitination (GO:0085020)	773	0.24507	0.557811	3.78252	5.31901	RNF4	GO_Biological_Process_2025	470	25320
Astrocyte	Protein Trimerization (GO:0070206)	774	0.24507	0.557811	3.78252	5.31901	STEAP4	GO_Biological_Process_2025	470	25320
Astrocyte	Regulation of Bone Remodeling (GO:0046850)	775	0.24507	0.557811	3.78252	5.31901	SLC4A2	GO_Biological_Process_2025	470	25320
Astrocyte	Regulation of Substrate Adhesion-Dependent Cell Spreading (GO:1900024)	776	0.251305	0.561472	2.11966	2.92743	RCC2;SPRY4	GO_Biological_Process_2025	470	25320
Astrocyte	Regulation of Synaptic Transmission, Glutamatergic (GO:0051966)	777	0.251305	0.561472	2.11966	2.92743	CACNG3;SLC38A2	GO_Biological_Process_2025	470	25320
Astrocyte	Cellular Response to Ionizing Radiation (GO:0071479)	778	0.251305	0.561472	2.11966	2.92743	BABAM2;INTS7	GO_Biological_Process_2025	470	25320
Astrocyte	Intrinsic Apoptotic Signaling Pathway in Response to DNA Damage (GO:0008630)	779	0.251305	0.561472	2.11966	2.92743	TOPORS;MCL1	GO_Biological_Process_2025	470	25320
Astrocyte	Negative Regulation of Immune System Process (GO:0002683)	780	0.251305	0.561472	2.11966	2.92743	TNFAIP3;CD200	GO_Biological_Process_2025	470	25320
Astrocyte	Negative Regulation of Protein Ubiquitination (GO:0031397)	781	0.251305	0.561472	2.11966	2.92743	U2AF2;TNFAIP3	GO_Biological_Process_2025	470	25320
Astrocyte	Proteasomal Protein Catabolic Process (GO:0010498)	782	0.251419	0.561472	1.32436	1.82845	FBXO2;PCBP2;KLHL17;KEAP1;RNF4;SLC25A23;TOPORS;USP19;RNF41	GO_Biological_Process_2025	470	25320
Astrocyte	Membraneless Organelle Assembly (GO:0140694)	783	0.254498	0.561472	1.58324	2.16661	G3BP1;LMOD1;E2F4;CENPA	GO_Biological_Process_2025	470	25320
Astrocyte	Negative Regulation of Cell Motility (GO:2000146)	784	0.254498	0.561472	1.58324	2.16661	IFITM1;DLC1;NKX2-1;RNF41	GO_Biological_Process_2025	470	25320
Astrocyte	Regulation of Focal Adhesion Assembly (GO:0051893)	785	0.258203	0.561472	2.07801	2.81365	RCC2;DLC1	GO_Biological_Process_2025	470	25320
Astrocyte	Regulation of Release of Sequestered Calcium Ion Into Cytosol (GO:0051279)	786	0.258203	0.561472	2.07801	2.81365	TRPC1;TTF2	GO_Biological_Process_2025	470	25320
Astrocyte	Regulation of mRNA Splicing, via Spliceosome (GO:0048024)	787	0.258874	0.561472	1.72875	2.33625	U2AF2;LARP7;RBM20	GO_Biological_Process_2025	470	25320
Astrocyte	Regulation of Actin Filament-Based Process (GO:0032970)	788	0.258874	0.561472	1.72875	2.33625	ARAP3;SLC4A2;RHOQ	GO_Biological_Process_2025	470	25320
Astrocyte	Regulation of Fibrinolysis (GO:0051917)	789	0.259092	0.561472	3.53021	4.7678	TTF2	GO_Biological_Process_2025	470	25320
Astrocyte	Apoptotic Nuclear Changes (GO:0030262)	790	0.259092	0.561472	3.53021	4.7678	DFFB	GO_Biological_Process_2025	470	25320
Astrocyte	Regulation of Presynapse Assembly (GO:1905606)	791	0.259092	0.561472	3.53021	4.7678	MDGA1	GO_Biological_Process_2025	470	25320
Astrocyte	Regulation of Presynapse Organization (GO:0099174)	792	0.259092	0.561472	3.53021	4.7678	MDGA1	GO_Biological_Process_2025	470	25320
Astrocyte	Regulation of Stem Cell Proliferation (GO:0072091)	793	0.259092	0.561472	3.53021	4.7678	EPCAM	GO_Biological_Process_2025	470	25320
Astrocyte	Cellular Response to Alkaloid (GO:0071312)	794	0.259092	0.561472	3.53021	4.7678	RYR2	GO_Biological_Process_2025	470	25320
Astrocyte	Cellular Response to Corticosteroid Stimulus (GO:0071384)	795	0.259092	0.561472	3.53021	4.7678	ZNF764	GO_Biological_Process_2025	470	25320
Astrocyte	Regulation of Ubiquitin-Protein Transferase Activity (GO:0051438)	796	0.259092	0.561472	3.53021	4.7678	ARRDC4	GO_Biological_Process_2025	470	25320
Astrocyte	Release of Cytochrome C From Mitochondria (GO:0001836)	797	0.259092	0.561472	3.53021	4.7678	MCL1	GO_Biological_Process_2025	470	25320
Astrocyte	Reverse Cholesterol Transport (GO:0043691)	798	0.259092	0.561472	3.53021	4.7678	ABCA5	GO_Biological_Process_2025	470	25320
Astrocyte	Ribosomal Large Subunit Assembly (GO:0000027)	799	0.259092	0.561472	3.53021	4.7678	MTG1	GO_Biological_Process_2025	470	25320
Astrocyte	Ruffle Organization (GO:0031529)	800	0.259092	0.561472	3.53021	4.7678	PIP5K1A	GO_Biological_Process_2025	470	25320
Astrocyte	Establishment of Protein Localization to Endoplasmic Reticulum (GO:0072599)	801	0.259092	0.561472	3.53021	4.7678	RYR2	GO_Biological_Process_2025	470	25320
Astrocyte	Ubiquinone Metabolic Process (GO:0006743)	802	0.259092	0.561472	3.53021	4.7678	COQ9	GO_Biological_Process_2025	470	25320
Astrocyte	Membrane Repolarization During Cardiac Muscle Cell Action Potential (GO:0086013)	803	0.259092	0.561472	3.53021	4.7678	KCNH2	GO_Biological_Process_2025	470	25320
Astrocyte	Negative Regulation of Interleukin-8 Production (GO:0032717)	804	0.259092	0.561472	3.53021	4.7678	MAPKBP1	GO_Biological_Process_2025	470	25320
Astrocyte	Pancreas Development (GO:0031016)	805	0.259092	0.561472	3.53021	4.7678	ILDR2	GO_Biological_Process_2025	470	25320
Astrocyte	Positive Regulation of ERAD Pathway (GO:1904294)	806	0.259092	0.561472	3.53021	4.7678	TMX1	GO_Biological_Process_2025	470	25320
Astrocyte	Positive Regulation of Collagen Biosynthetic Process (GO:0032967)	807	0.259092	0.561472	3.53021	4.7678	TTF2	GO_Biological_Process_2025	470	25320
Astrocyte	Positive Regulation of Lipid Storage (GO:0010884)	808	0.259092	0.561472	3.53021	4.7678	PLIN2	GO_Biological_Process_2025	470	25320
Astrocyte	Positive Regulation of Stress-Activated MAPK Cascade (GO:0032874)	809	0.259092	0.561472	3.53021	4.7678	INAVA	GO_Biological_Process_2025	470	25320
Astrocyte	Positive Regulation of Stress-Activated Protein Kinase Signaling Cascade (GO:0070304)	810	0.259092	0.561472	3.53021	4.7678	INAVA	GO_Biological_Process_2025	470	25320
Astrocyte	Postsynaptic Membrane Organization (GO:0001941)	811	0.259092	0.561472	3.53021	4.7678	LRRC4	GO_Biological_Process_2025	470	25320
Astrocyte	Presynapse Assembly (GO:0099054)	812	0.259092	0.561472	3.53021	4.7678	PCLO	GO_Biological_Process_2025	470	25320
Astrocyte	Protein Localization to Vacuole (GO:0072665)	813	0.259092	0.561472	3.53021	4.7678	KPTN	GO_Biological_Process_2025	470	25320
Astrocyte	Regulation of Adenylate Cyclase Activity (GO:0045761)	814	0.259092	0.561472	3.53021	4.7678	GABBR2	GO_Biological_Process_2025	470	25320
Astrocyte	Muscle Contraction (GO:0006936)	815	0.263882	0.562282	1.71009	2.27828	RYR2;SMTN;LMOD1	GO_Biological_Process_2025	470	25320
Astrocyte	DNA-templated DNA Replication (GO:0006261)	816	0.265103	0.562282	2.03797	2.70568	ORC3;CDK2AP1	GO_Biological_Process_2025	470	25320
Astrocyte	Sulfur Compound Biosynthetic Process (GO:0044272)	817	0.265103	0.562282	2.03797	2.70568	PANK2;DCAKD	GO_Biological_Process_2025	470	25320
Astrocyte	Negative Regulation of Neuron Projection Development (GO:0010977)	818	0.265103	0.562282	2.03797	2.70568	EFNA1;PTPRS	GO_Biological_Process_2025	470	25320
Astrocyte	Positive Regulation of Transcription Initiation by RNA Polymerase II (GO:0060261)	819	0.265103	0.562282	2.03797	2.70568	KAT8;TAF6	GO_Biological_Process_2025	470	25320
Astrocyte	Inorganic Cation Import Across Plasma Membrane (GO:0098659)	820	0.268901	0.562282	1.69183	2.22207	KCNH2;HCN3;KCNJ10	GO_Biological_Process_2025	470	25320
Astrocyte	Positive Regulation of Supramolecular Fiber Organization (GO:1902905)	821	0.268901	0.562282	1.69183	2.22207	VASP;LMOD1;COLGALT1	GO_Biological_Process_2025	470	25320
Astrocyte	Regulation of Cell Adhesion (GO:0030155)	822	0.270826	0.562282	1.5371	2.00789	EFNA1;DUSP12;SYNGAP1;SIPA1	GO_Biological_Process_2025	470	25320
Astrocyte	Anterograde Trans-Synaptic Signaling (GO:0098916)	823	0.271329	0.562282	1.44938	1.8906	GABBR2;HRH2;DLGAP1;HTR4;DRD4	GO_Biological_Process_2025	470	25320
Astrocyte	RNA Modification (GO:0009451)	824	0.272003	0.562282	1.99944	2.60315	BCDIN3D;NSUN6	GO_Biological_Process_2025	470	25320
Astrocyte	Endoplasmic Reticulum Organization (GO:0007029)	825	0.272003	0.562282	1.99944	2.60315	BCL11B;EIF2AK3	GO_Biological_Process_2025	470	25320
Astrocyte	DNA Conformation Change (GO:0071103)	826	0.272854	0.562282	3.30943	4.29836	TOP3B	GO_Biological_Process_2025	470	25320
Astrocyte	acetyl-CoA Metabolic Process (GO:0006084)	827	0.272854	0.562282	3.30943	4.29836	NUDT7	GO_Biological_Process_2025	470	25320
Astrocyte	Regulation of Protein Tyrosine Kinase Activity (GO:0061097)	828	0.272854	0.562282	3.30943	4.29836	NOX4	GO_Biological_Process_2025	470	25320
Astrocyte	Regulation of Ventricular Cardiac Muscle Cell Membrane Repolarization (GO:0060307)	829	0.272854	0.562282	3.30943	4.29836	KCNH2	GO_Biological_Process_2025	470	25320
Astrocyte	Response to Ethanol (GO:0045471)	830	0.272854	0.562282	3.30943	4.29836	DRD4	GO_Biological_Process_2025	470	25320
Astrocyte	Columnar/Cuboidal Epithelial Cell Differentiation (GO:0002065)	831	0.272854	0.562282	3.30943	4.29836	E2F4	GO_Biological_Process_2025	470	25320
Astrocyte	Cortical Actin Cytoskeleton Organization (GO:0030866)	832	0.272854	0.562282	3.30943	4.29836	RHOQ	GO_Biological_Process_2025	470	25320
Astrocyte	Transcription by RNA Polymerase I (GO:0006360)	833	0.272854	0.562282	3.30943	4.29836	TCOF1	GO_Biological_Process_2025	470	25320
Astrocyte	Extracellular Matrix Assembly (GO:0085029)	834	0.272854	0.562282	3.30943	4.29836	FBLN5	GO_Biological_Process_2025	470	25320
Astrocyte	Gastrulation (GO:0007369)	835	0.272854	0.562282	3.30943	4.29836	MEGF8	GO_Biological_Process_2025	470	25320
Astrocyte	Innate Immune Response-Activating Signaling Pathway (GO:0002758)	836	0.272854	0.562282	3.30943	4.29836	INAVA	GO_Biological_Process_2025	470	25320
Astrocyte	Killing by Host of Symbiont Cells (GO:0051873)	837	0.272854	0.562282	3.30943	4.29836	TTF2	GO_Biological_Process_2025	470	25320
Astrocyte	Lymphocyte Migration (GO:0072676)	838	0.272854	0.562282	3.30943	4.29836	CCR6	GO_Biological_Process_2025	470	25320
Astrocyte	Maturation of 5.8S rRNA (GO:0000460)	839	0.272854	0.562282	3.30943	4.29836	EXOSC10	GO_Biological_Process_2025	470	25320
Astrocyte	Negative Regulation of GTPase Activity (GO:0034260)	840	0.272854	0.562282	3.30943	4.29836	RCC2	GO_Biological_Process_2025	470	25320
Astrocyte	Negative Regulation of Anoikis (GO:2000811)	841	0.272854	0.562282	3.30943	4.29836	MCL1	GO_Biological_Process_2025	470	25320
Astrocyte	Negative Regulation of Cation Transmembrane Transport (GO:1904063)	842	0.272854	0.562282	3.30943	4.29836	KCNH2	GO_Biological_Process_2025	470	25320
Astrocyte	Piecemeal Microautophagy of the Nucleus (GO:0034727)	843	0.272854	0.562282	3.30943	4.29836	ULK2	GO_Biological_Process_2025	470	25320
Astrocyte	Polyol Metabolic Process (GO:0019751)	844	0.272854	0.562282	3.30943	4.29836	SLC5A3	GO_Biological_Process_2025	470	25320
Astrocyte	Positive Regulation of Alpha-Beta T Cell Activation (GO:0046635)	845	0.272854	0.562282	3.30943	4.29836	CD55	GO_Biological_Process_2025	470	25320
Astrocyte	Positive Regulation of Cartilage Development (GO:0061036)	846	0.272854	0.562282	3.30943	4.29836	PKDCC	GO_Biological_Process_2025	470	25320
Astrocyte	Positive Regulation of Cholesterol Metabolic Process (GO:0090205)	847	0.272854	0.562282	3.30943	4.29836	LDLRAP1	GO_Biological_Process_2025	470	25320
Astrocyte	Positive Regulation of Collagen Metabolic Process (GO:0010714)	848	0.272854	0.562282	3.30943	4.29836	TTF2	GO_Biological_Process_2025	470	25320
Astrocyte	Positive Regulation of Dendrite Morphogenesis (GO:0050775)	849	0.272854	0.562282	3.30943	4.29836	DBN1	GO_Biological_Process_2025	470	25320
Astrocyte	Positive Regulation of Potassium Ion Transport (GO:0043268)	850	0.272854	0.562282	3.30943	4.29836	KCNH2	GO_Biological_Process_2025	470	25320
Astrocyte	Positive Regulation of Ubiquitin-Protein Transferase Activity (GO:0051443)	851	0.272854	0.562282	3.30943	4.29836	ARRDC4	GO_Biological_Process_2025	470	25320
Astrocyte	Regulation of DNA-templated DNA Replication (GO:0090329)	852	0.272854	0.562282	3.30943	4.29836	MCM6	GO_Biological_Process_2025	470	25320
Astrocyte	Regulation of Brown Fat Cell Differentiation (GO:0090335)	853	0.272854	0.562282	3.30943	4.29836	FLCN	GO_Biological_Process_2025	470	25320
Astrocyte	Reg of Cardiac Muscle Contraction by Reg of the Release of Sequestered Calcium Ion (GO:0010881)	854	0.272854	0.562282	3.30943	4.29836	RYR2	GO_Biological_Process_2025	470	25320
Astrocyte	Regulation of Cartilage Development (GO:0061035)	855	0.272854	0.562282	3.30943	4.29836	KAT2A	GO_Biological_Process_2025	470	25320
Astrocyte	Regulation of Centriole Replication (GO:0046599)	856	0.272854	0.562282	3.30943	4.29836	KAT2A	GO_Biological_Process_2025	470	25320
Astrocyte	Regulation of Protein Localization to Nucleus (GO:1900180)	857	0.278901	0.567085	1.96233	2.5057	EIF2AK3;TTF2	GO_Biological_Process_2025	470	25320
Astrocyte	Nucleosome Assembly (GO:0006334)	858	0.278901	0.567085	1.96233	2.5057	NASP;H2BC4	GO_Biological_Process_2025	470	25320
Astrocyte	Receptor Internalization (GO:0031623)	859	0.278901	0.567085	1.96233	2.5057	LDLRAP1;RAMP1	GO_Biological_Process_2025	470	25320
Astrocyte	Negative Regulation of Cytokine Production (GO:0001818)	860	0.281993	0.567085	1.42583	1.80492	MAPKBP1;KAT8;TNFAIP3;TTF2;CD200	GO_Biological_Process_2025	470	25320
Astrocyte	Negative Regulation of Wnt Signaling Pathway (GO:0030178)	861	0.283188	0.567085	1.50422	1.89778	TLE2;DACT3;SLC25A23;TBX18	GO_Biological_Process_2025	470	25320
Astrocyte	Memory (GO:0007613)	862	0.285794	0.567085	1.92657	2.41301	KAT2A;SHANK1	GO_Biological_Process_2025	470	25320
Astrocyte	Muscle Organ Development (GO:0007517)	863	0.285794	0.567085	1.92657	2.41301	SMTN;SGCD	GO_Biological_Process_2025	470	25320
Astrocyte	G Protein-Coupled Dopamine Receptor Signaling Pathway (GO:0007212)	864	0.28636	0.567085	3.11464	3.89487	DRD4	GO_Biological_Process_2025	470	25320
Astrocyte	Regulation of Lymphocyte Activation (GO:0051249)	865	0.28636	0.567085	3.11464	3.89487	KAT2A	GO_Biological_Process_2025	470	25320
Astrocyte	Actin Nucleation (GO:0045010)	866	0.28636	0.567085	3.11464	3.89487	LMOD1	GO_Biological_Process_2025	470	25320
Astrocyte	Amyloid Precursor Protein Metabolic Process (GO:0042982)	867	0.28636	0.567085	3.11464	3.89487	LDLRAP1	GO_Biological_Process_2025	470	25320
Astrocyte	Cellular Response to Glucocorticoid Stimulus (GO:0071385)	868	0.28636	0.567085	3.11464	3.89487	ZNF764	GO_Biological_Process_2025	470	25320
Astrocyte	Regulation of Viral Transcription (GO:0046782)	869	0.28636	0.567085	3.11464	3.89487	LARP7	GO_Biological_Process_2025	470	25320
Astrocyte	Response to Axon Injury (GO:0048678)	870	0.28636	0.567085	3.11464	3.89487	MTR	GO_Biological_Process_2025	470	25320
Astrocyte	Dendritic Cell Migration (GO:0036336)	871	0.28636	0.567085	3.11464	3.89487	CCR6	GO_Biological_Process_2025	470	25320
Astrocyte	Detection of Mechanical Stimulus Involved in Sensory Perception (GO:0050974)	872	0.28636	0.567085	3.11464	3.89487	SCN1A	GO_Biological_Process_2025	470	25320
Astrocyte	Diol Biosynthetic Process (GO:0034312)	873	0.28636	0.567085	3.11464	3.89487	SPTLC3	GO_Biological_Process_2025	470	25320
Astrocyte	Endoplasmic Reticulum Tubular Network Organization (GO:0071786)	874	0.28636	0.567085	3.11464	3.89487	BCL11B	GO_Biological_Process_2025	470	25320
Astrocyte	Triglyceride Biosynthetic Process (GO:0019432)	875	0.28636	0.567085	3.11464	3.89487	DGAT1	GO_Biological_Process_2025	470	25320
Astrocyte	Host-Mediated Suppression of Symbiont Invasion (GO:0046597)	876	0.28636	0.567085	3.11464	3.89487	IFITM1	GO_Biological_Process_2025	470	25320
Astrocyte	Mitochondrial Fusion (GO:0008053)	877	0.28636	0.567085	3.11464	3.89487	MCL1	GO_Biological_Process_2025	470	25320
Astrocyte	Negative Regulation of DNA-templated Transcription, Elongation (GO:0032785)	878	0.28636	0.567085	3.11464	3.89487	LARP7	GO_Biological_Process_2025	470	25320
Astrocyte	Negative Regulation of Endoplasmic Reticulum Unfolded Protein Response (GO:1900102)	879	0.28636	0.567085	3.11464	3.89487	ATF6B	GO_Biological_Process_2025	470	25320
Astrocyte	Negative Regulation of Reproductive Process (GO:2000242)	880	0.28636	0.567085	3.11464	3.89487	DUSP12	GO_Biological_Process_2025	470	25320
Astrocyte	Negative Regulation of Translational Initiation (GO:0045947)	881	0.28636	0.567085	3.11464	3.89487	EIF2AK3	GO_Biological_Process_2025	470	25320
Astrocyte	Neural Crest Cell Differentiation (GO:0014033)	882	0.28636	0.567085	3.11464	3.89487	TCOF1	GO_Biological_Process_2025	470	25320
Astrocyte	Nucleoside Phosphate Catabolic Process (GO:1901292)	883	0.28636	0.567085	3.11464	3.89487	NUDT7	GO_Biological_Process_2025	470	25320
Astrocyte	Positive Regulation of Amyloid-Beta Formation (GO:1902004)	884	0.28636	0.567085	3.11464	3.89487	EFNA1	GO_Biological_Process_2025	470	25320
Astrocyte	Positive Regulation of Chromosome Segregation (GO:0051984)	885	0.28636	0.567085	3.11464	3.89487	RCC2	GO_Biological_Process_2025	470	25320
Astrocyte	Positive Regulation of Potassium Ion Transmembrane Transport (GO:1901381)	886	0.28636	0.567085	3.11464	3.89487	KCNH2	GO_Biological_Process_2025	470	25320
Astrocyte	Positive Regulation of Stem Cell Proliferation (GO:2000648)	887	0.28636	0.567085	3.11464	3.89487	EPCAM	GO_Biological_Process_2025	470	25320
Astrocyte	Protein Localization to Chromosome, Centromeric Region (GO:0071459)	888	0.28636	0.567085	3.11464	3.89487	CENPA	GO_Biological_Process_2025	470	25320
Astrocyte	Supramolecular Fiber Organization (GO:0097435)	889	0.287455	0.567085	1.29458	1.61394	SPTA1;KHDC3L;LMOD1;COLGALT1;DBN1;RHOQ;FBLN5;MTM1	GO_Biological_Process_2025	470	25320
Astrocyte	mRNA Metabolic Process (GO:0016071)	890	0.289076	0.567085	1.62251	2.01364	U2AF2;PCBP2;NUDT16	GO_Biological_Process_2025	470	25320
Astrocyte	Positive Regulation of Protein Localization (GO:1903829)	891	0.289076	0.567085	1.62251	2.01364	EIF2AK3;TTF2;SLC5A3	GO_Biological_Process_2025	470	25320
Astrocyte	Regulation of Multicellular Organismal Development (GO:2000026)	892	0.29268	0.567085	1.89209	2.32477	KAT2A;BRPF3	GO_Biological_Process_2025	470	25320
Astrocyte	Regulation of Myoblast Differentiation (GO:0045661)	893	0.29268	0.567085	1.89209	2.32477	SMARCC2;SMARCD3	GO_Biological_Process_2025	470	25320
Astrocyte	Cellular Response to Unfolded Protein (GO:0034620)	894	0.29268	0.567085	1.89209	2.32477	ATF6B;EIF2AK3	GO_Biological_Process_2025	470	25320
Astrocyte	Sterol Metabolic Process (GO:0016125)	895	0.29268	0.567085	1.89209	2.32477	ABCA5;LDLRAP1	GO_Biological_Process_2025	470	25320
Astrocyte	Eye Development (GO:0001654)	896	0.29268	0.567085	1.89209	2.32477	SMG9;FBN1	GO_Biological_Process_2025	470	25320
Astrocyte	Negative Regulation of Protein Modification by Small Protein Conjugation or Removal (GO:1903321)	897	0.29268	0.567085	1.89209	2.32477	U2AF2;TNFAIP3	GO_Biological_Process_2025	470	25320
Astrocyte	Purine Ribonucleotide Metabolic Process (GO:0009150)	898	0.29268	0.567085	1.89209	2.32477	AMPD2;RHOQ	GO_Biological_Process_2025	470	25320
Astrocyte	Defense Response to Virus (GO:0051607)	899	0.292737	0.567085	1.40303	1.72359	TRIM8;DUS2;IFITM1;NDUFAF4;G3BP1	GO_Biological_Process_2025	470	25320
Astrocyte	Regulation of Cold-Induced Thermogenesis (GO:0120161)	900	0.295634	0.567085	1.4727	1.79468	FLCN;ACADL;LAMA4;CNOT3	GO_Biological_Process_2025	470	25320
Astrocyte	Regulation of Actin Cytoskeleton Organization (GO:0032956)	901	0.299208	0.567085	1.58994	1.91844	ARAP3;SLC4A2;RHOQ	GO_Biological_Process_2025	470	25320
Astrocyte	Regulation of Embryonic Development (GO:0045995)	902	0.299557	0.567085	1.85882	2.24072	KAT2A;KHDC3L	GO_Biological_Process_2025	470	25320
Astrocyte	Regulation of Transcription Initiation by RNA Polymerase II (GO:0060260)	903	0.299557	0.567085	1.85882	2.24072	KAT8;TAF6	GO_Biological_Process_2025	470	25320
Astrocyte	Response to Type II Interferon (GO:0034341)	904	0.299557	0.567085	1.85882	2.24072	IFITM1;CD47	GO_Biological_Process_2025	470	25320
Astrocyte	Mitotic DNA Damage Checkpoint Signaling (GO:0044773)	905	0.299557	0.567085	1.85882	2.24072	BABAM2;FANCD2	GO_Biological_Process_2025	470	25320
Astrocyte	DNA Catabolic Process (GO:0006308)	906	0.299616	0.567085	2.94148	3.54523	DFFB	GO_Biological_Process_2025	470	25320
Astrocyte	Regulation of Fatty Acid Metabolic Process (GO:0019217)	907	0.299616	0.567085	2.94148	3.54523	PANK2	GO_Biological_Process_2025	470	25320
Astrocyte	Regulation of Mitotic Cell Cycle Spindle Assembly Checkpoint (GO:0090266)	908	0.299616	0.567085	2.94148	3.54523	DUSP12	GO_Biological_Process_2025	470	25320
Astrocyte	Calcium-Independent Cell-Cell Adhesion via Plasma Membrane Cell-Adhesion Molecules (GO:0016338)	909	0.299616	0.567085	2.94148	3.54523	CLDN10	GO_Biological_Process_2025	470	25320
Astrocyte	Cardiac Epithelial to Mesenchymal Transition (GO:0060317)	910	0.299616	0.567085	2.94148	3.54523	OLFM1	GO_Biological_Process_2025	470	25320
Astrocyte	Regulation of Spindle Organization (GO:0090224)	911	0.299616	0.567085	2.94148	3.54523	RNF4	GO_Biological_Process_2025	470	25320
Astrocyte	Response to ATP (GO:0033198)	912	0.299616	0.567085	2.94148	3.54523	TRPC3	GO_Biological_Process_2025	470	25320
Astrocyte	Response to Interferon-Alpha (GO:0035455)	913	0.299616	0.567085	2.94148	3.54523	IFITM1	GO_Biological_Process_2025	470	25320
Astrocyte	Reticulophagy (GO:0061709)	914	0.299616	0.567085	2.94148	3.54523	ULK2	GO_Biological_Process_2025	470	25320
Astrocyte	Dopamine Metabolic Process (GO:0042417)	915	0.299616	0.567085	2.94148	3.54523	MAOB	GO_Biological_Process_2025	470	25320
Astrocyte	Embryonic Digestive Tract Development (GO:0048566)	916	0.299616	0.567085	2.94148	3.54523	PKDCC	GO_Biological_Process_2025	470	25320
Astrocyte	Superoxide Anion Generation (GO:0042554)	917	0.299616	0.567085	2.94148	3.54523	NOX4	GO_Biological_Process_2025	470	25320
Astrocyte	Glycoprotein Catabolic Process (GO:0006516)	918	0.299616	0.567085	2.94148	3.54523	FBXO2	GO_Biological_Process_2025	470	25320
Astrocyte	Hydrogen Peroxide Catabolic Process (GO:0042744)	919	0.299616	0.567085	2.94148	3.54523	GPX3	GO_Biological_Process_2025	470	25320
Astrocyte	Limb Morphogenesis (GO:0035108)	920	0.299616	0.567085	2.94148	3.54523	MEGF8	GO_Biological_Process_2025	470	25320
Astrocyte	Maintenance of Gastrointestinal Epithelium (GO:0030277)	921	0.299616	0.567085	2.94148	3.54523	INAVA	GO_Biological_Process_2025	470	25320
Astrocyte	Maintenance of Protein Localization in Organelle (GO:0072595)	922	0.299616	0.567085	2.94148	3.54523	TOPORS	GO_Biological_Process_2025	470	25320
Astrocyte	Membrane Repolarization (GO:0086009)	923	0.299616	0.567085	2.94148	3.54523	KCNH2	GO_Biological_Process_2025	470	25320
Astrocyte	Mesoderm Development (GO:0007498)	924	0.299616	0.567085	2.94148	3.54523	GDF11	GO_Biological_Process_2025	470	25320
Astrocyte	Mitochondrial Calcium Ion Homeostasis (GO:0051560)	925	0.299616	0.567085	2.94148	3.54523	SLC25A23	GO_Biological_Process_2025	470	25320
Astrocyte	Mitotic Sister Chromatid Cohesion (GO:0007064)	926	0.299616	0.567085	2.94148	3.54523	SGO1	GO_Biological_Process_2025	470	25320
Astrocyte	Positive Regulation of Axon Extension (GO:0045773)	927	0.299616	0.567085	2.94148	3.54523	MEGF8	GO_Biological_Process_2025	470	25320
Astrocyte	Positive Regulation of Cation Transmembrane Transport (GO:1904064)	928	0.299616	0.567085	2.94148	3.54523	KCNH2	GO_Biological_Process_2025	470	25320
Astrocyte	Positive Regulation of Embryonic Development (GO:0040019)	929	0.299616	0.567085	2.94148	3.54523	KHDC3L	GO_Biological_Process_2025	470	25320
Astrocyte	Positive Regulation of Small Molecule Metabolic Process (GO:0062013)	930	0.299616	0.567085	2.94148	3.54523	LDLRAP1	GO_Biological_Process_2025	470	25320
Astrocyte	Protein Localization to Endoplasmic Reticulum (GO:0070972)	931	0.299616	0.567085	2.94148	3.54523	RYR2	GO_Biological_Process_2025	470	25320
Astrocyte	Protein Localization to Microtubule Organizing Center (GO:1905508)	932	0.299616	0.567085	2.94148	3.54523	CCDC14	GO_Biological_Process_2025	470	25320
Astrocyte	Endomembrane System Organization (GO:0010256)	933	0.299939	0.567086	1.38822	1.67167	BCL11B;EXOC8;ATP8B2;EIF2AK3;GOLGA8M	GO_Biological_Process_2025	470	25320
Astrocyte	Protein Targeting to Mitochondrion (GO:0006626)	934	0.306423	0.573255	1.8267	2.1606	IMMP2L;TIMM22	GO_Biological_Process_2025	470	25320
Astrocyte	Cell Surface Receptor Protein Tyrosine Kinase Signaling Pathway (GO:0007169)	935	0.308898	0.573255	1.2894	1.51472	SHC4;EFNA1;SYNGAP1;EFNA2;EIF2AK3;PIK3R2;RHOQ	GO_Biological_Process_2025	470	25320
Astrocyte	Protein Localization to Membrane (GO:0072657)	936	0.310793	0.573255	1.36659	1.59704	LRRC4;PIP5K1A;AGRN;RAMP1;PRAM1	GO_Biological_Process_2025	470	25320
Astrocyte	Regulation of Collagen Biosynthetic Process (GO:0032965)	937	0.312627	0.573255	2.78656	3.24005	TTF2	GO_Biological_Process_2025	470	25320
Astrocyte	T Cell Migration (GO:0072678)	938	0.312627	0.573255	2.78656	3.24005	CCR6	GO_Biological_Process_2025	470	25320
Astrocyte	Regulation of Meiotic Cell Cycle (GO:0051445)	939	0.312627	0.573255	2.78656	3.24005	DUSP12	GO_Biological_Process_2025	470	25320
Astrocyte	Ameboidal-Type Cell Migration (GO:0001667)	940	0.312627	0.573255	2.78656	3.24005	MEGF8	GO_Biological_Process_2025	470	25320
Astrocyte	Regulation of Nuclear-Transcribed mRNA Catabolic Process, Deadenylation-Dependent Decay (GO:1900151)	941	0.312627	0.573255	2.78656	3.24005	TOB1	GO_Biological_Process_2025	470	25320
Astrocyte	Regulation of Oxidative Stress-Induced Intrinsic Apoptotic Signaling Pathway (GO:1902175)	942	0.312627	0.573255	2.78656	3.24005	NOL3	GO_Biological_Process_2025	470	25320
Astrocyte	Associative Learning (GO:0008306)	943	0.312627	0.573255	2.78656	3.24005	SHANK1	GO_Biological_Process_2025	470	25320
Astrocyte	Bicarbonate Transport (GO:0015701)	944	0.312627	0.573255	2.78656	3.24005	SLC4A2	GO_Biological_Process_2025	470	25320
Astrocyte	Response to Gamma Radiation (GO:0010332)	945	0.312627	0.573255	2.78656	3.24005	FANCD2	GO_Biological_Process_2025	470	25320
Astrocyte	snRNA Processing (GO:0016180)	946	0.312627	0.573255	2.78656	3.24005	INTS7	GO_Biological_Process_2025	470	25320
Astrocyte	Sphingosine Metabolic Process (GO:0006670)	947	0.312627	0.573255	2.78656	3.24005	SPTLC3	GO_Biological_Process_2025	470	25320
Astrocyte	Maintenance of Protein Location in Nucleus (GO:0051457)	948	0.312627	0.573255	2.78656	3.24005	TOPORS	GO_Biological_Process_2025	470	25320
Astrocyte	Mesoderm Formation (GO:0001707)	949	0.312627	0.573255	2.78656	3.24005	ITGB4	GO_Biological_Process_2025	470	25320
Astrocyte	Microautophagy (GO:0016237)	950	0.312627	0.573255	2.78656	3.24005	ULK2	GO_Biological_Process_2025	470	25320
Astrocyte	Negative Regulation of B Cell Activation (GO:0050869)	951	0.312627	0.573255	2.78656	3.24005	TNFAIP3	GO_Biological_Process_2025	470	25320
Astrocyte	Neuromuscular Process (GO:0050905)	952	0.312627	0.573255	2.78656	3.24005	SHANK1	GO_Biological_Process_2025	470	25320
Astrocyte	Oogenesis (GO:0048477)	953	0.312627	0.573255	2.78656	3.24005	KAT8	GO_Biological_Process_2025	470	25320
Astrocyte	Phosphatidylinositol Dephosphorylation (GO:0046856)	954	0.312627	0.573255	2.78656	3.24005	MTM1	GO_Biological_Process_2025	470	25320
Astrocyte	Positive Regulation of G2/M Transition of Mitotic Cell Cycle (GO:0010971)	955	0.312627	0.573255	2.78656	3.24005	RCC2	GO_Biological_Process_2025	470	25320
Astrocyte	Positive Regulation of RNA Metabolic Process (GO:0051254)	956	0.312627	0.573255	2.78656	3.24005	NMD3	GO_Biological_Process_2025	470	25320
Astrocyte	Positive Regulation of Blood Coagulation (GO:0030194)	957	0.312627	0.573255	2.78656	3.24005	TTF2	GO_Biological_Process_2025	470	25320
Astrocyte	Positive Regulation of Cardiac Muscle Hypertrophy (GO:0010613)	958	0.312627	0.573255	2.78656	3.24005	TRPC3	GO_Biological_Process_2025	470	25320
Astrocyte	Regulation of T Cell Cytokine Production (GO:0002724)	959	0.312627	0.573255	2.78656	3.24005	CD55	GO_Biological_Process_2025	470	25320
Astrocyte	Autophagy of Mitochondrion (GO:0000422)	960	0.313276	0.573255	1.79567	2.08418	MAP1LC3B2;ULK2	GO_Biological_Process_2025	470	25320
Astrocyte	Regulation of Reactive Oxygen Species Metabolic Process (GO:2000377)	961	0.313276	0.573255	1.79567	2.08418	TTF2;RNF41	GO_Biological_Process_2025	470	25320
Astrocyte	Negative Regulation of Canonical NF-kappaB Signal Transduction (GO:0043124)	962	0.313276	0.573255	1.79567	2.08418	MAPKBP1;TNFAIP3	GO_Biological_Process_2025	470	25320
Astrocyte	Organic Cation Transport (GO:0015695)	963	0.313276	0.573255	1.79567	2.08418	SLC35F3;SLC38A2	GO_Biological_Process_2025	470	25320
Astrocyte	Phospholipid Transport (GO:0015914)	964	0.313276	0.573255	1.79567	2.08418	ATP8B2;ABCA7	GO_Biological_Process_2025	470	25320
Astrocyte	DNA Metabolic Process (GO:0006259)	965	0.31481	0.57487	1.28041	1.47988	TOP3B;DFFB;PARP4;ORC3;TTF2;MCM6;PTMS	GO_Biological_Process_2025	470	25320
Astrocyte	Negative Regulation of Intracellular Signal Transduction (GO:1902532)	966	0.31481	0.57487	1.28041	1.47988	MAPKBP1;DUSP12;FLCN;TNFAIP3;PIK3R2;ABCA7;NOL3	GO_Biological_Process_2025	470	25320
Astrocyte	Adenylate Cyclase-Activating G Protein-Coupled Receptor Signaling Pathway (GO:0007189)	967	0.316518	0.577392	1.42299	1.63697	ADGRL1;HTR4;RXFP1;RAMP1	GO_Biological_Process_2025	470	25320
Astrocyte	Regulation of Translation (GO:0006417)	968	0.318059	0.578628	1.35253	1.54935	TCOF1;MTG1;PRR16;EIF2AK3;TOB1	GO_Biological_Process_2025	470	25320
Astrocyte	Positive Regulation of Peptidyl-Tyrosine Phosphorylation (GO:0050731)	969	0.320114	0.578628	1.76567	2.01124	EFNA1;NOX4	GO_Biological_Process_2025	470	25320
Astrocyte	protein-DNA Complex Assembly (GO:0065004)	970	0.320114	0.578628	1.76567	2.01124	NASP;H2BC4	GO_Biological_Process_2025	470	25320
Astrocyte	DNA Repair-Dependent Chromatin Remodeling (GO:0140861)	971	0.325396	0.578628	2.64712	2.97195	PHF1	GO_Biological_Process_2025	470	25320
Astrocyte	DNA Replication Initiation (GO:0006270)	972	0.325396	0.578628	2.64712	2.97195	ORC3	GO_Biological_Process_2025	470	25320
Astrocyte	Regulation of Epithelial Cell Differentiation (GO:0030856)	973	0.325396	0.578628	2.64712	2.97195	AJAP1	GO_Biological_Process_2025	470	25320
Astrocyte	Regulation of Fibroblast Growth Factor Receptor Signaling Pathway (GO:0040036)	974	0.325396	0.578628	2.64712	2.97195	SPRY4	GO_Biological_Process_2025	470	25320
Astrocyte	Regulation of Membrane Depolarization (GO:0003254)	975	0.325396	0.578628	2.64712	2.97195	HCN3	GO_Biological_Process_2025	470	25320
Astrocyte	Alpha-Amino Acid Catabolic Process (GO:1901606)	976	0.325396	0.578628	2.64712	2.97195	SLC25A21	GO_Biological_Process_2025	470	25320
Astrocyte	Regulation of Neuroinflammatory Response (GO:0150077)	977	0.325396	0.578628	2.64712	2.97195	CD200	GO_Biological_Process_2025	470	25320
Astrocyte	Axon Extension (GO:0048675)	978	0.325396	0.578628	2.64712	2.97195	ULK2	GO_Biological_Process_2025	470	25320
Astrocyte	Regulation of Vacuole Organization (GO:0044088)	979	0.325396	0.578628	2.64712	2.97195	MTM1	GO_Biological_Process_2025	470	25320
Astrocyte	snRNA 3'-End Processing (GO:0034472)	980	0.325396	0.578628	2.64712	2.97195	INTS7	GO_Biological_Process_2025	470	25320
Astrocyte	Homologous Chromosome Segregation (GO:0045143)	981	0.325396	0.578628	2.64712	2.97195	FANCD2	GO_Biological_Process_2025	470	25320
Astrocyte	Inhibitory Synapse Assembly (GO:1904862)	982	0.325396	0.578628	2.64712	2.97195	GABRE	GO_Biological_Process_2025	470	25320
Astrocyte	Innate Immune Response in Mucosa (GO:0002227)	983	0.325396	0.578628	2.64712	2.97195	H2BC4	GO_Biological_Process_2025	470	25320
Astrocyte	Negative Regulation of Leukocyte Activation (GO:0002695)	984	0.325396	0.578628	2.64712	2.97195	CD200	GO_Biological_Process_2025	470	25320
Astrocyte	Negative Regulation of Leukocyte Cell-Cell Adhesion (GO:1903038)	985	0.325396	0.578628	2.64712	2.97195	ILDR2	GO_Biological_Process_2025	470	25320
Astrocyte	Negative Regulation of Telomere Maintenance via Telomerase (GO:0032211)	986	0.325396	0.578628	2.64712	2.97195	EXOSC10	GO_Biological_Process_2025	470	25320
Astrocyte	Positive Regulation of Extracellular Matrix Organization (GO:1903055)	987	0.325396	0.578628	2.64712	2.97195	COLGALT1	GO_Biological_Process_2025	470	25320
Astrocyte	Positive Regulation of Vascular Associated Smooth Muscle Cell Proliferation (GO:1904707)	988	0.325396	0.578628	2.64712	2.97195	LDLRAP1	GO_Biological_Process_2025	470	25320
Astrocyte	Protein K48-linked Deubiquitination (GO:0071108)	989	0.325396	0.578628	2.64712	2.97195	TNFAIP3	GO_Biological_Process_2025	470	25320
Astrocyte	Protein Localization to Centrosome (GO:0071539)	990	0.325396	0.578628	2.64712	2.97195	CCDC14	GO_Biological_Process_2025	470	25320
Astrocyte	Regulation of Anoikis (GO:2000209)	991	0.325396	0.578628	2.64712	2.97195	MCL1	GO_Biological_Process_2025	470	25320
Astrocyte	Regulation of Cardiac Muscle Cell Membrane Repolarization (GO:0099623)	992	0.325396	0.578628	2.64712	2.97195	KCNH2	GO_Biological_Process_2025	470	25320
Astrocyte	Negative Regulation of Metabolic Process (GO:0009892)	993	0.326935	0.580779	1.73665	1.94157	FLCN;LAMA4	GO_Biological_Process_2025	470	25320
Astrocyte	Positive Regulation of T Cell Activation (GO:0050870)	994	0.329683	0.585072	1.49958	1.66396	SMARCC2;SMARCD3;CD47	GO_Biological_Process_2025	470	25320
Astrocyte	Negative Regulation of Viral Process (GO:0048525)	995	0.333738	0.587174	1.70857	1.87499	IFITM1;LARP7	GO_Biological_Process_2025	470	25320
Astrocyte	Positive Regulation of T Cell Differentiation (GO:0045582)	996	0.333738	0.587174	1.70857	1.87499	SMARCC2;SMARCD3	GO_Biological_Process_2025	470	25320
Astrocyte	Positive Regulation of Neurogenesis (GO:0050769)	997	0.333738	0.587174	1.70857	1.87499	SMARCD3;KHDC3L	GO_Biological_Process_2025	470	25320
Astrocyte	Protein N-linked Glycosylation (GO:0006487)	998	0.333738	0.587174	1.70857	1.87499	MGAT5B;FUT3	GO_Biological_Process_2025	470	25320
Astrocyte	Protein Autoubiquitination (GO:0051865)	999	0.333738	0.587174	1.70857	1.87499	RNF4;RNF41	GO_Biological_Process_2025	470	25320
Astrocyte	Glycerophospholipid Biosynthetic Process (GO:0046474)	1000	0.334765	0.587174	1.4855	1.62562	VAC14;PIP5K1A;MTM1	GO_Biological_Process_2025	470	25320
Astrocyte	D-glucose Transmembrane Transport (GO:1904659)	1001	0.337929	0.587174	2.52097	2.73505	SLC5A3	GO_Biological_Process_2025	470	25320
Astrocyte	Regulation of Mitochondrial Translation (GO:0070129)	1002	0.337929	0.587174	2.52097	2.73505	MTG1	GO_Biological_Process_2025	470	25320
Astrocyte	snRNA Metabolic Process (GO:0016073)	1003	0.337929	0.587174	2.52097	2.73505	INTS7	GO_Biological_Process_2025	470	25320
Astrocyte	Endosome Transport via Multivesicular Body Sorting Pathway (GO:0032509)	1004	0.337929	0.587174	2.52097	2.73505	TMEM50B	GO_Biological_Process_2025	470	25320
Astrocyte	Hexose Transmembrane Transport (GO:0008645)	1005	0.337929	0.587174	2.52097	2.73505	SLC5A3	GO_Biological_Process_2025	470	25320
Astrocyte	Negative Regulation of Cell Development (GO:0010721)	1006	0.337929	0.587174	2.52097	2.73505	RFLNB	GO_Biological_Process_2025	470	25320
Astrocyte	Negative Regulation of Oxidative Stress-Induced Intrinsic Apoptotic Signaling Pathway (GO:1902176)	1007	0.337929	0.587174	2.52097	2.73505	NOL3	GO_Biological_Process_2025	470	25320
Astrocyte	Nucleophagy (GO:0044804)	1008	0.337929	0.587174	2.52097	2.73505	ULK2	GO_Biological_Process_2025	470	25320
Astrocyte	Oligosaccharide Biosynthetic Process (GO:0009312)	1009	0.337929	0.587174	2.52097	2.73505	FUT3	GO_Biological_Process_2025	470	25320
Astrocyte	Positive Regulation of Cholesterol Efflux (GO:0010875)	1010	0.337929	0.587174	2.52097	2.73505	ABCA7	GO_Biological_Process_2025	470	25320
Astrocyte	Positive Regulation of Heart Contraction (GO:0045823)	1011	0.337929	0.587174	2.52097	2.73505	RYR2	GO_Biological_Process_2025	470	25320
Astrocyte	Positive Regulation of Neural Precursor Cell Proliferation (GO:2000179)	1012	0.337929	0.587174	2.52097	2.73505	SMARCD3	GO_Biological_Process_2025	470	25320
Astrocyte	Positive Regulation of Synaptic Transmission, Glutamatergic (GO:0051968)	1013	0.337929	0.587174	2.52097	2.73505	CACNG3	GO_Biological_Process_2025	470	25320
Astrocyte	Regulation of Biosynthetic Process (GO:0009889)	1014	0.337929	0.587174	2.52097	2.73505	CD47	GO_Biological_Process_2025	470	25320
Astrocyte	Regulation of Cardiac Muscle Contraction by Calcium Ion Signaling (GO:0010882)	1015	0.337929	0.587174	2.52097	2.73505	RYR2	GO_Biological_Process_2025	470	25320
Astrocyte	Positive Regulation of GTPase Activity (GO:0043547)	1016	0.339844	0.587174	1.47169	1.58834	PIP5K1A;SLC25A23;AGRN	GO_Biological_Process_2025	470	25320
Astrocyte	Regulation of Type I Interferon Production (GO:0032479)	1017	0.340521	0.587174	1.68139	1.81132	G3BP1;KAT8	GO_Biological_Process_2025	470	25320
Astrocyte	Chloride Transmembrane Transport (GO:1902476)	1018	0.340521	0.587174	1.68139	1.81132	GABRE;SLC12A9	GO_Biological_Process_2025	470	25320
Astrocyte	Fat Cell Differentiation (GO:0045444)	1019	0.340521	0.587174	1.68139	1.81132	STEAP4;OSBPL11	GO_Biological_Process_2025	470	25320
Astrocyte	Glycerophospholipid Metabolic Process (GO:0006650)	1020	0.340521	0.587174	1.68139	1.81132	PLCE1;PIP5K1A	GO_Biological_Process_2025	470	25320
Astrocyte	Negative Regulation of Autophagy (GO:0010507)	1021	0.340521	0.587174	1.68139	1.81132	WDR6;MCL1	GO_Biological_Process_2025	470	25320
Astrocyte	Positive Regulation of MAP Kinase Activity (GO:0043406)	1022	0.340521	0.587174	1.68139	1.81132	MAP3K10;DRD4	GO_Biological_Process_2025	470	25320
Astrocyte	Regulation of Cell-Matrix Adhesion (GO:0001952)	1023	0.340521	0.587174	1.68139	1.81132	SYNGAP1;AJAP1	GO_Biological_Process_2025	470	25320
Astrocyte	Regulation of Protein Ubiquitination (GO:0031396)	1024	0.344921	0.590071	1.45813	1.55209	U2AF2;TNFAIP3;INAVA	GO_Biological_Process_2025	470	25320
Astrocyte	Response to Molecule of Bacterial Origin (GO:0002237)	1025	0.347282	0.590071	1.65505	1.75041	TNFAIP3;INAVA	GO_Biological_Process_2025	470	25320
Astrocyte	Protein Stabilization (GO:0050821)	1026	0.347301	0.590071	1.29907	1.37385	EFNA1;CDK7;CPNE2;USP19;HCFC1	GO_Biological_Process_2025	470	25320
Astrocyte	Regulation of Cell Population Proliferation (GO:0042127)	1027	0.348536	0.590071	1.13401	1.19526	IFITM1;TFAP2E;MAZ;HP1BP3;THAP12;TOB1;RNF41;FUT3;EPCAM;DLC1;FABP7;NOX4;WDR6;TAF6;CD47;CD200	GO_Biological_Process_2025	470	25320
Astrocyte	Chemical Synaptic Transmission (GO:0007268)	1028	0.349816	0.590071	1.25717	1.32047	GABBR2;HRH2;DLGAP1;HTR4;GABRE;DRD4	GO_Biological_Process_2025	470	25320
Astrocyte	U2-type Prespliceosome Assembly (GO:1903241)	1029	0.350229	0.590071	2.40628	2.52459	SNIP1	GO_Biological_Process_2025	470	25320
Astrocyte	Regulation of Regulatory T Cell Differentiation (GO:0045589)	1030	0.350229	0.590071	2.40628	2.52459	KAT2A	GO_Biological_Process_2025	470	25320
Astrocyte	Carbohydrate Derivative Catabolic Process (GO:1901136)	1031	0.350229	0.590071	2.40628	2.52459	FBXO2	GO_Biological_Process_2025	470	25320
Astrocyte	Sodium Ion Import Across Plasma Membrane (GO:0098719)	1032	0.350229	0.590071	2.40628	2.52459	HCN3	GO_Biological_Process_2025	470	25320
Astrocyte	Eye Morphogenesis (GO:0048592)	1033	0.350229	0.590071	2.40628	2.52459	FBN1	GO_Biological_Process_2025	470	25320
Astrocyte	Histone mRNA Metabolic Process (GO:0008334)	1034	0.350229	0.590071	2.40628	2.52459	EXOSC10	GO_Biological_Process_2025	470	25320
Astrocyte	Long-Chain fatty-acyl-CoA Metabolic Process (GO:0035336)	1035	0.350229	0.590071	2.40628	2.52459	DGAT1	GO_Biological_Process_2025	470	25320
Astrocyte	Negative Regulation of Extrinsic Apoptotic Signaling Pathway via Death Domain Receptors (GO:1902042)	1036	0.350229	0.590071	2.40628	2.52459	TNFAIP3	GO_Biological_Process_2025	470	25320
Astrocyte	Negative Regulation of Interleukin-2 Production (GO:0032703)	1037	0.350229	0.590071	2.40628	2.52459	TNFAIP3	GO_Biological_Process_2025	470	25320
Astrocyte	Negative Regulation of Smoothened Signaling Pathway (GO:0045879)	1038	0.350229	0.590071	2.40628	2.52459	MEGF8	GO_Biological_Process_2025	470	25320
Astrocyte	Phosphatidylinositol-Mediated Signaling (GO:0048015)	1039	0.350229	0.590071	2.40628	2.52459	PLCE1	GO_Biological_Process_2025	470	25320
Astrocyte	Positive Regulation of DNA Replication (GO:0045740)	1040	0.350229	0.590071	2.40628	2.52459	BRPF3	GO_Biological_Process_2025	470	25320
Astrocyte	Positive Regulation of T Cell Cytokine Production (GO:0002726)	1041	0.350229	0.590071	2.40628	2.52459	CD55	GO_Biological_Process_2025	470	25320
Astrocyte	Positive Regulation of Amide Metabolic Process (GO:0034250)	1042	0.350229	0.590071	2.40628	2.52459	EFNA1	GO_Biological_Process_2025	470	25320
Astrocyte	Positive Regulation of Amyloid Precursor Protein Catabolic Process (GO:1902993)	1043	0.350229	0.590071	2.40628	2.52459	EFNA1	GO_Biological_Process_2025	470	25320
Astrocyte	Positive Regulation of Cell Cycle G2/M Phase Transition (GO:1902751)	1044	0.350229	0.590071	2.40628	2.52459	RCC2	GO_Biological_Process_2025	470	25320
Astrocyte	Positive Regulation of Excitatory Postsynaptic Potential (GO:2000463)	1045	0.350229	0.590071	2.40628	2.52459	SHANK1	GO_Biological_Process_2025	470	25320
Astrocyte	Positive Regulation of Lamellipodium Assembly (GO:0010592)	1046	0.350229	0.590071	2.40628	2.52459	PLCE1	GO_Biological_Process_2025	470	25320
Astrocyte	Purine Ribonucleotide Transport (GO:0015868)	1047	0.350229	0.590071	2.40628	2.52459	SLC25A23	GO_Biological_Process_2025	470	25320
Astrocyte	Regulation of Cellular Localization (GO:0060341)	1048	0.354021	0.59589	1.62952	1.69209	RSL1D1;KHDC3L	GO_Biological_Process_2025	470	25320
Astrocyte	Antimicrobial Humoral Immune Response Mediated by Antimicrobial Peptide (GO:0061844)	1049	0.355064	0.596507	1.43174	1.4825	LEAP2;H2BC4;TTF2	GO_Biological_Process_2025	470	25320
Astrocyte	Intrinsic Apoptotic Signaling Pathway (GO:0097193)	1050	0.355064	0.596507	1.43174	1.4825	ZNF385B;TOPORS;MCL1	GO_Biological_Process_2025	470	25320
Astrocyte	Regulation of JNK Cascade (GO:0046328)	1051	0.360128	0.597848	1.4189	1.44911	EDAR;MAPKBP1;MAP3K10	GO_Biological_Process_2025	470	25320
Astrocyte	Cholesterol Metabolic Process (GO:0008203)	1052	0.360734	0.597848	1.60477	1.63624	ABCA5;LDLRAP1	GO_Biological_Process_2025	470	25320
Astrocyte	Extrinsic Apoptotic Signaling Pathway (GO:0097191)	1053	0.360734	0.597848	1.60477	1.63624	RNF41;MCL1	GO_Biological_Process_2025	470	25320
Astrocyte	Regulation of Lipopolysaccharide-Mediated Signaling Pathway (GO:0031664)	1054	0.362302	0.597848	2.30157	2.33673	CD55	GO_Biological_Process_2025	470	25320
Astrocyte	Activin Receptor Signaling Pathway (GO:0032924)	1055	0.362302	0.597848	2.30157	2.33673	GDF11	GO_Biological_Process_2025	470	25320
Astrocyte	Adenine Nucleotide Transport (GO:0051503)	1056	0.362302	0.597848	2.30157	2.33673	SLC25A23	GO_Biological_Process_2025	470	25320
Astrocyte	Regulation of Release of Sequestered Calcium Ion Into Cytosol by Sarcoplasmic Reticulum (GO:0010880)	1057	0.362302	0.597848	2.30157	2.33673	RYR2	GO_Biological_Process_2025	470	25320
Astrocyte	Endocrine System Development (GO:0035270)	1058	0.362302	0.597848	2.30157	2.33673	NKX2-1	GO_Biological_Process_2025	470	25320
Astrocyte	Negative Regulation of Extrinsic Apoptotic Signaling Pathway in Absence of Ligand (GO:2001240)	1059	0.362302	0.597848	2.30157	2.33673	MCL1	GO_Biological_Process_2025	470	25320
Astrocyte	Negative Regulation of Protein Localization to Cell Periphery (GO:1904376)	1060	0.362302	0.597848	2.30157	2.33673	RHOQ	GO_Biological_Process_2025	470	25320
Astrocyte	Negative Regulation of Response to Wounding (GO:1903035)	1061	0.362302	0.597848	2.30157	2.33673	PTPRS	GO_Biological_Process_2025	470	25320
Astrocyte	Negative Regulation of Signal Transduction in Absence of Ligand (GO:1901099)	1062	0.362302	0.597848	2.30157	2.33673	MCL1	GO_Biological_Process_2025	470	25320
Astrocyte	Negative Regulation of Stress Fiber Assembly (GO:0051497)	1063	0.362302	0.597848	2.30157	2.33673	DLC1	GO_Biological_Process_2025	470	25320
Astrocyte	Positive Regulation of JUN Kinase Activity (GO:0043507)	1064	0.362302	0.597848	2.30157	2.33673	MAP3K10	GO_Biological_Process_2025	470	25320
Astrocyte	Positive Regulation of Cellular Response to Transforming Growth Factor Beta Stimulus (GO:1903846)	1065	0.362302	0.597848	2.30157	2.33673	FLCN	GO_Biological_Process_2025	470	25320
Astrocyte	Positive Regulation of Transforming Growth Factor Beta Receptor Signaling Pathway (GO:0030511)	1066	0.362302	0.597848	2.30157	2.33673	FLCN	GO_Biological_Process_2025	470	25320
Astrocyte	Protein Localization to Cell Surface (GO:0034394)	1067	0.362302	0.597848	2.30157	2.33673	FBLN5	GO_Biological_Process_2025	470	25320
Astrocyte	Regulation of Centrosome Cycle (GO:0046605)	1068	0.362302	0.597848	2.30157	2.33673	CDK11A	GO_Biological_Process_2025	470	25320
Astrocyte	Regulation of Cholesterol Transport (GO:0032374)	1069	0.362302	0.597848	2.30157	2.33673	ABCA5	GO_Biological_Process_2025	470	25320
Astrocyte	Regulation of Canonical Wnt Signaling Pathway (GO:0060828)	1070	0.365664	0.602834	1.26774	1.27539	TLE2;PPM1N;DACT3;SLC25A23;TBX18	GO_Biological_Process_2025	470	25320
Astrocyte	Autophagosome Organization (GO:1905037)	1071	0.367421	0.6046	1.58075	1.58272	MAP1LC3B2;ULK2	GO_Biological_Process_2025	470	25320
Astrocyte	Negative Regulation of TOR Signaling (GO:0032007)	1072	0.367421	0.6046	1.58075	1.58272	FLCN;KPTN	GO_Biological_Process_2025	470	25320
Astrocyte	Protein Ubiquitination (GO:0016567)	1073	0.370056	0.605505	1.18465	1.17766	ARRDC4;FBXO2;KEAP1;DTX3;RNF4;TOPORS;RNF166;RNF41	GO_Biological_Process_2025	470	25320
Astrocyte	Monocarboxylic Acid Transport (GO:0015718)	1074	0.374081	0.605505	1.55744	1.5314	FABP7;SLC16A6	GO_Biological_Process_2025	470	25320
Astrocyte	Bile Acid Biosynthetic Process (GO:0006699)	1075	0.37415	0.605505	2.20558	2.1683	ACOX2	GO_Biological_Process_2025	470	25320
Astrocyte	Carboxylic Acid Catabolic Process (GO:0046395)	1076	0.37415	0.605505	2.20558	2.1683	RENBP	GO_Biological_Process_2025	470	25320
Astrocyte	Cardiac Conduction System Development (GO:0003161)	1077	0.37415	0.605505	2.20558	2.1683	TBX18	GO_Biological_Process_2025	470	25320
Astrocyte	Cellular Response to Low-Density Lipoprotein Particle Stimulus (GO:0071404)	1078	0.37415	0.605505	2.20558	2.1683	TXNIP	GO_Biological_Process_2025	470	25320
Astrocyte	Chaperone Cofactor-Dependent Protein Refolding (GO:0051085)	1079	0.37415	0.605505	2.20558	2.1683	HSPA1L	GO_Biological_Process_2025	470	25320
Astrocyte	Response to Glucocorticoid (GO:0051384)	1080	0.37415	0.605505	2.20558	2.1683	ZNF764	GO_Biological_Process_2025	470	25320
Astrocyte	Stress Granule Assembly (GO:0034063)	1081	0.37415	0.605505	2.20558	2.1683	G3BP1	GO_Biological_Process_2025	470	25320
Astrocyte	Sulfur Compound Catabolic Process (GO:0044273)	1082	0.37415	0.605505	2.20558	2.1683	NUDT7	GO_Biological_Process_2025	470	25320
Astrocyte	Sulfur Compound Transport (GO:0072348)	1083	0.37415	0.605505	2.20558	2.1683	SLC35F3	GO_Biological_Process_2025	470	25320
Astrocyte	Late Endosome to Vacuole Transport via Multivesicular Body Sorting Pathway (GO:0032511)	1084	0.37415	0.605505	2.20558	2.1683	TMEM50B	GO_Biological_Process_2025	470	25320
Astrocyte	Mitotic Cell Cycle Checkpoint Signaling (GO:0007093)	1085	0.37415	0.605505	2.20558	2.1683	BABAM2	GO_Biological_Process_2025	470	25320
Astrocyte	Negative Regulation of Interleukin-1 Beta Production (GO:0032691)	1086	0.37415	0.605505	2.20558	2.1683	TNFAIP3	GO_Biological_Process_2025	470	25320
Astrocyte	Pigment Biosynthetic Process (GO:0046148)	1087	0.37415	0.605505	2.20558	2.1683	TRPC1	GO_Biological_Process_2025	470	25320
Astrocyte	Positive Regulation of D-glucose Import (GO:0046326)	1088	0.37415	0.605505	2.20558	2.1683	RHOQ	GO_Biological_Process_2025	470	25320
Astrocyte	Protein Export From Nucleus (GO:0006611)	1089	0.37415	0.605505	2.20558	2.1683	RANBP17	GO_Biological_Process_2025	470	25320
Astrocyte	Regulation of B Cell Activation (GO:0050864)	1090	0.37415	0.605505	2.20558	2.1683	TNFAIP3	GO_Biological_Process_2025	470	25320
Astrocyte	Regulation of Cell Cycle (GO:0051726)	1091	0.374797	0.605996	1.19682	1.17453	KAT2A;CDK7;CDK11A;PLAGL1;TAF6;SIPA1;HCFC1	GO_Biological_Process_2025	470	25320
Astrocyte	DNA Damage Response (GO:0006974)	1092	0.375864	0.606768	1.16375	1.13876	SETX;TOP3B;BABAM2;PLK5;PARP4;PHF1;TTF2;TOPORS;MCL1	GO_Biological_Process_2025	470	25320
Astrocyte	Ribonucleoprotein Complex Biogenesis (GO:0022613)	1093	0.380318	0.606768	1.36975	1.3242	LTV1;EXOSC10;GTF3A	GO_Biological_Process_2025	470	25320
Astrocyte	Cellular Response to Reactive Oxygen Species (GO:0034614)	1094	0.380712	0.606768	1.53481	1.48218	SETX;TNFAIP3	GO_Biological_Process_2025	470	25320
Astrocyte	Positive Regulation of Protein Polymerization (GO:0032273)	1095	0.380712	0.606768	1.53481	1.48218	VASP;LMOD1	GO_Biological_Process_2025	470	25320
Astrocyte	Regulation of Canonical NF-kappaB Signal Transduction (GO:0043122)	1096	0.382818	0.606768	1.20888	1.16076	TRIM8;EDAR;MAPKBP1;PPM1N;TNFAIP3;INAVA	GO_Biological_Process_2025	470	25320
Astrocyte	Negative Regulation of Transcription by RNA Polymerase II (GO:0000122)	1097	0.382853	0.606768	1.11121	1.06688	ZNF692;ZNF281;MAZ;NR2F1;LARP7;KEAP1;TBX18;HCFC1;EFNA1;FLCN;KAT2A;PLAGL1;ZNF219;NKX2-1;DPF2	GO_Biological_Process_2025	470	25320
Astrocyte	Brain Development (GO:0007420)	1098	0.38381	0.606768	1.28417	1.22973	CNTN5;NKX2-1;SMG9;MDGA1	GO_Biological_Process_2025	470	25320
Astrocyte	Negative Regulation of Catabolic Process (GO:0009895)	1099	0.385346	0.606768	1.35799	1.295	DLC1;WDR6;MCL1	GO_Biological_Process_2025	470	25320
Astrocyte	Regulation of Cytokine Production Involved in Immune Response (GO:0002718)	1100	0.385779	0.606768	2.11727	2.01668	INAVA	GO_Biological_Process_2025	470	25320
Astrocyte	Reg of Endoplasmic Reticulum Stress-Induced Intrinsic Apoptotic Sgnlng Pway (GO:1902235)	1101	0.385779	0.606768	2.11727	2.01668	EIF2AK3	GO_Biological_Process_2025	470	25320
Astrocyte	Acylglycerol Homeostasis (GO:0055090)	1102	0.385779	0.606768	2.11727	2.01668	OSBPL11	GO_Biological_Process_2025	470	25320
Astrocyte	Regulation of Platelet Aggregation (GO:0090330)	1103	0.385779	0.606768	2.11727	2.01668	TMX1	GO_Biological_Process_2025	470	25320
Astrocyte	Regulation of Postsynaptic Membrane Potential (GO:0060078)	1104	0.385779	0.606768	2.11727	2.01668	DRD4	GO_Biological_Process_2025	470	25320
Astrocyte	Regulation of Proteolysis Involved in Protein Catabolic Process (GO:1903050)	1105	0.385779	0.606768	2.11727	2.01668	EFNA1	GO_Biological_Process_2025	470	25320
Astrocyte	Respiratory Tube Development (GO:0030323)	1106	0.385779	0.606768	2.11727	2.01668	NKX2-1	GO_Biological_Process_2025	470	25320
Astrocyte	Cellular Response to Xenobiotic Stimulus (GO:0071466)	1107	0.385779	0.606768	2.11727	2.01668	KCNH2	GO_Biological_Process_2025	470	25320
Astrocyte	Chemical Synaptic Transmission, Postsynaptic (GO:0099565)	1108	0.385779	0.606768	2.11727	2.01668	DRD4	GO_Biological_Process_2025	470	25320
Astrocyte	Dendritic Spine Organization (GO:0097061)	1109	0.385779	0.606768	2.11727	2.01668	SHANK1	GO_Biological_Process_2025	470	25320
Astrocyte	Sterol Transport (GO:0015918)	1110	0.385779	0.606768	2.11727	2.01668	LDLRAP1	GO_Biological_Process_2025	470	25320
Astrocyte	Macromolecule Methylation (GO:0043414)	1111	0.385779	0.606768	2.11727	2.01668	NSUN6	GO_Biological_Process_2025	470	25320
Astrocyte	Negative Regulation of DNA Biosynthetic Process (GO:2000279)	1112	0.385779	0.606768	2.11727	2.01668	EXOSC10	GO_Biological_Process_2025	470	25320
Astrocyte	Negative Regulation of Endothelial Cell Apoptotic Process (GO:2000352)	1113	0.385779	0.606768	2.11727	2.01668	TNFAIP3	GO_Biological_Process_2025	470	25320
Astrocyte	Negative Regulation of Macroautophagy (GO:0016242)	1114	0.385779	0.606768	2.11727	2.01668	MTM1	GO_Biological_Process_2025	470	25320
Astrocyte	Negative Regulation of Proteolysis Involved in Protein Catabolic Process (GO:1903051)	1115	0.385779	0.606768	2.11727	2.01668	EFNA1	GO_Biological_Process_2025	470	25320
Astrocyte	Positive Regulation of Filopodium Assembly (GO:0051491)	1116	0.385779	0.606768	2.11727	2.01668	RHOQ	GO_Biological_Process_2025	470	25320
Astrocyte	Regulation of Actin Filament Bundle Assembly (GO:0032231)	1117	0.385779	0.606768	2.11727	2.01668	SHANK1	GO_Biological_Process_2025	470	25320
Astrocyte	Regulation of Actin Polymerization or Depolymerization (GO:0008064)	1118	0.385779	0.606768	2.11727	2.01668	SYNGAP1	GO_Biological_Process_2025	470	25320
Astrocyte	Regulation of Cardiac Muscle Cell Contraction (GO:0086004)	1119	0.385779	0.606768	2.11727	2.01668	RYR2	GO_Biological_Process_2025	470	25320
Astrocyte	Regulation of Cell Size (GO:0008361)	1120	0.385779	0.606768	2.11727	2.01668	PRR16	GO_Biological_Process_2025	470	25320
Astrocyte	Regulation of Chondrocyte Differentiation (GO:0032330)	1121	0.385779	0.606768	2.11727	2.01668	PKDCC	GO_Biological_Process_2025	470	25320
Astrocyte	Autophagosome Assembly (GO:0000045)	1122	0.387314	0.606768	1.51282	1.43494	MAP1LC3B2;ULK2	GO_Biological_Process_2025	470	25320
Astrocyte	Monoatomic Anion Transmembrane Transport (GO:0098656)	1123	0.387314	0.606768	1.51282	1.43494	GABRE;SLC12A9	GO_Biological_Process_2025	470	25320
Astrocyte	Peptidyl-Serine Modification (GO:0018209)	1124	0.387314	0.606768	1.51282	1.43494	MGAT5B;MAP3K10	GO_Biological_Process_2025	470	25320
Astrocyte	Regulation of DNA Replication (GO:0006275)	1125	0.387314	0.606768	1.51282	1.43494	BRPF3;ORC3	GO_Biological_Process_2025	470	25320
Astrocyte	Regulation of MAP Kinase Activity (GO:0043405)	1126	0.387314	0.606768	1.51282	1.43494	DUSP12;DRD4	GO_Biological_Process_2025	470	25320
Astrocyte	Negative Regulation of Defense Response (GO:0031348)	1127	0.390363	0.611004	1.34642	1.26655	MAPKBP1;PCBP2;TNFAIP3	GO_Biological_Process_2025	470	25320
Astrocyte	Negative Regulation of Apoptotic Signaling Pathway (GO:2001234)	1128	0.393884	0.611384	1.49145	1.38959	MAZ;NOL3	GO_Biological_Process_2025	470	25320
Astrocyte	Positive Regulation of Cytoskeleton Organization (GO:0051495)	1129	0.393884	0.611384	1.49145	1.38959	VASP;LMOD1	GO_Biological_Process_2025	470	25320
Astrocyte	Regulation of Interferon-Alpha Production (GO:0032647)	1130	0.397192	0.611384	2.03576	1.87969	PTPRS	GO_Biological_Process_2025	470	25320
Astrocyte	Regulation of Microtubule Polymerization or Depolymerization (GO:0031110)	1131	0.397192	0.611384	2.03576	1.87969	GAS2L1	GO_Biological_Process_2025	470	25320
Astrocyte	Regulation of Monocyte Chemotaxis (GO:0090025)	1132	0.397192	0.611384	2.03576	1.87969	DUSP12	GO_Biological_Process_2025	470	25320
Astrocyte	Regulation of Myelination (GO:0031641)	1133	0.397192	0.611384	2.03576	1.87969	EIF2AK3	GO_Biological_Process_2025	470	25320
Astrocyte	Regulation of Protein Localization to Cell Periphery (GO:1904375)	1134	0.397192	0.611384	2.03576	1.87969	LDLRAP1	GO_Biological_Process_2025	470	25320
Astrocyte	Regulation of Reactive Oxygen Species Biosynthetic Process (GO:1903426)	1135	0.397192	0.611384	2.03576	1.87969	SLC5A3	GO_Biological_Process_2025	470	25320
Astrocyte	Cardiac Muscle Cell Contraction (GO:0086003)	1136	0.397192	0.611384	2.03576	1.87969	SCN1A	GO_Biological_Process_2025	470	25320
Astrocyte	Regulation of Toll-Like Receptor 4 Signaling Pathway (GO:0034143)	1137	0.397192	0.611384	2.03576	1.87969	TNFAIP3	GO_Biological_Process_2025	470	25320
Astrocyte	Response to Interferon-Beta (GO:0035456)	1138	0.397192	0.611384	2.03576	1.87969	IFITM1	GO_Biological_Process_2025	470	25320
Astrocyte	Cilium-Dependent Cell Motility (GO:0060285)	1139	0.397192	0.611384	2.03576	1.87969	DNAH1	GO_Biological_Process_2025	470	25320
Astrocyte	Dicarboxylic Acid Transport (GO:0006835)	1140	0.397192	0.611384	2.03576	1.87969	SLC13A3	GO_Biological_Process_2025	470	25320
Astrocyte	Striated Muscle Cell Development (GO:0055002)	1141	0.397192	0.611384	2.03576	1.87969	LMOD1	GO_Biological_Process_2025	470	25320
Astrocyte	Zymogen Activation (GO:0031638)	1142	0.397192	0.611384	2.03576	1.87969	DLC1	GO_Biological_Process_2025	470	25320
Astrocyte	in Utero Embryonic Development (GO:0001701)	1143	0.397192	0.611384	2.03576	1.87969	FLCN	GO_Biological_Process_2025	470	25320
Astrocyte	Maturation of SSU-rRNA Frm Tricistronic rRNA Trnscpt (GO:0000462)	1144	0.397192	0.611384	2.03576	1.87969	RPS21	GO_Biological_Process_2025	470	25320
Astrocyte	Nuclear-Transcribed mRNA Catabolic Process, Nonsense-Mediated Decay (GO:0000184)	1145	0.397192	0.611384	2.03576	1.87969	SMG9	GO_Biological_Process_2025	470	25320
Astrocyte	Positive Regulation of Vascular Endothelial Growth Factor Production (GO:0010575)	1146	0.397192	0.611384	2.03576	1.87969	EIF2AK3	GO_Biological_Process_2025	470	25320
Astrocyte	Response to Cytokine (GO:0034097)	1147	0.400368	0.614747	1.32388	1.21184	IFITM1;LDLRAP1;MCL1	GO_Biological_Process_2025	470	25320
Astrocyte	Calcium Ion Transmembrane Import Into Cytosol (GO:0097553)	1148	0.400422	0.614747	1.47068	1.34602	RYR2;PLCE1	GO_Biological_Process_2025	470	25320
Astrocyte	Positive Regulation of Protein Ubiquitination (GO:0031398)	1149	0.400422	0.614747	1.47068	1.34602	ARRDC4;INAVA	GO_Biological_Process_2025	470	25320
Astrocyte	mRNA Processing (GO:0006397)	1150	0.402399	0.617245	1.20936	1.10089	U2AF2;CWF19L1;SNIP1;PRPF31;HNRNPH3	GO_Biological_Process_2025	470	25320
Astrocyte	Regulation of Stress Fiber Assembly (GO:0051492)	1151	0.406926	0.617844	1.45047	1.30416	DLC1;CD47	GO_Biological_Process_2025	470	25320
Astrocyte	Regulation of Extrinsic Apoptotic Signaling Pathway in Absence of Ligand (GO:2001239)	1152	0.408393	0.617844	1.96028	1.75548	MCL1	GO_Biological_Process_2025	470	25320
Astrocyte	Regulation of Glucose Metabolic Process (GO:0010906)	1153	0.408393	0.617844	1.96028	1.75548	ZNF692	GO_Biological_Process_2025	470	25320
Astrocyte	Amino Acid Import Across Plasma Membrane (GO:0089718)	1154	0.408393	0.617844	1.96028	1.75548	SLC38A2	GO_Biological_Process_2025	470	25320
Astrocyte	Carbohydrate Biosynthetic Process (GO:0016051)	1155	0.408393	0.617844	1.96028	1.75548	FUT3	GO_Biological_Process_2025	470	25320
Astrocyte	Cellular Response to Hexose Stimulus (GO:0071331)	1156	0.408393	0.617844	1.96028	1.75548	USF2	GO_Biological_Process_2025	470	25320
Astrocyte	Establishment of Protein Localization to Mitochondrial Membrane (GO:0090151)	1157	0.408393	0.617844	1.96028	1.75548	TIMM22	GO_Biological_Process_2025	470	25320
Astrocyte	Inner Ear Morphogenesis (GO:0042472)	1158	0.408393	0.617844	1.96028	1.75548	TBX18	GO_Biological_Process_2025	470	25320
Astrocyte	Mucosal Immune Response (GO:0002385)	1159	0.408393	0.617844	1.96028	1.75548	H2BC4	GO_Biological_Process_2025	470	25320
Astrocyte	Negative Regulation of Cytoskeleton Organization (GO:0051494)	1160	0.408393	0.617844	1.96028	1.75548	SHANK1	GO_Biological_Process_2025	470	25320
Astrocyte	Negative Regulation of Telomere Maintenance via Telomere Lengthening (GO:1904357)	1161	0.408393	0.617844	1.96028	1.75548	EXOSC10	GO_Biological_Process_2025	470	25320
Astrocyte	Organelle Fusion (GO:0048284)	1162	0.408393	0.617844	1.96028	1.75548	MCL1	GO_Biological_Process_2025	470	25320
Astrocyte	Phospholipid Biosynthetic Process (GO:0008654)	1163	0.408393	0.617844	1.96028	1.75548	PIP5K1A	GO_Biological_Process_2025	470	25320
Astrocyte	Positive Regulation of G Protein-Coupled Receptor Signaling Pathway (GO:0045745)	1164	0.408393	0.617844	1.96028	1.75548	TTF2	GO_Biological_Process_2025	470	25320
Astrocyte	Positive Regulation of Response to Endoplasmic Reticulum Stress (GO:1905898)	1165	0.408393	0.617844	1.96028	1.75548	TMX1	GO_Biological_Process_2025	470	25320
Astrocyte	Protein Methylation (GO:0006479)	1166	0.408393	0.617844	1.96028	1.75548	PRMT7	GO_Biological_Process_2025	470	25320
Astrocyte	Cell Chemotaxis (GO:0060326)	1167	0.413397	0.624342	1.43082	1.26391	PIP5K1A;CCR6	GO_Biological_Process_2025	470	25320
Astrocyte	Regulation of Rho Protein Signal Transduction (GO:0035023)	1168	0.413397	0.624342	1.43082	1.26391	FLCN;DLC1	GO_Biological_Process_2025	470	25320
Astrocyte	DNA-templated Transcription Elongation (GO:0006354)	1169	0.419387	0.626417	1.89019	1.6425	ELL3	GO_Biological_Process_2025	470	25320
Astrocyte	Regulation of Monoatomic Ion Transmembrane Transport (GO:0034765)	1170	0.419387	0.626417	1.89019	1.6425	KCNJ10	GO_Biological_Process_2025	470	25320
Astrocyte	Regulation of Platelet Activation (GO:0010543)	1171	0.419387	0.626417	1.89019	1.6425	TTF2	GO_Biological_Process_2025	470	25320
Astrocyte	Camera-Type Eye Development (GO:0043010)	1172	0.419387	0.626417	1.89019	1.6425	FBN1	GO_Biological_Process_2025	470	25320
Astrocyte	Regulation of Spindle Assembly (GO:0090169)	1173	0.419387	0.626417	1.89019	1.6425	RNF4	GO_Biological_Process_2025	470	25320
Astrocyte	Regulation of Vascular Endothelial Growth Factor Production (GO:0010574)	1174	0.419387	0.626417	1.89019	1.6425	EIF2AK3	GO_Biological_Process_2025	470	25320
Astrocyte	Cytoplasmic Pattern Recognition Receptor Signaling Pathway (GO:0002753)	1175	0.419387	0.626417	1.89019	1.6425	TNFAIP3	GO_Biological_Process_2025	470	25320
Astrocyte	Transcription Elongation by RNA Polymerase II (GO:0006368)	1176	0.419387	0.626417	1.89019	1.6425	ELL3	GO_Biological_Process_2025	470	25320
Astrocyte	Negative Regulation of Interleukin-1 Production (GO:0032692)	1177	0.419387	0.626417	1.89019	1.6425	TNFAIP3	GO_Biological_Process_2025	470	25320
Astrocyte	Negative Regulation of Protein Localization to Membrane (GO:1905476)	1178	0.419387	0.626417	1.89019	1.6425	RHOQ	GO_Biological_Process_2025	470	25320
Astrocyte	Positive Regulation of Protein Import Into Nucleus (GO:0042307)	1179	0.419387	0.626417	1.89019	1.6425	PIK3R2	GO_Biological_Process_2025	470	25320
Astrocyte	Positive Regulation of Protein Targeting to Mitochondrion (GO:1903955)	1180	0.419387	0.626417	1.89019	1.6425	HSPA1L	GO_Biological_Process_2025	470	25320
Astrocyte	Regulation of Blood Coagulation (GO:0030193)	1181	0.419387	0.626417	1.89019	1.6425	TTF2	GO_Biological_Process_2025	470	25320
Astrocyte	Regulation of Protein Catabolic Process (GO:0042176)	1182	0.425165	0.634511	1.27066	1.08677	TNFAIP3;SLC25A21;RNF41	GO_Biological_Process_2025	470	25320
Astrocyte	Regulation of Apoptotic Process (GO:0042981)	1183	0.428292	0.636604	1.07983	0.915645	CDK11A;PLK5;KHDC3L;SMG9;NOL3;PTMS;BABAM2;OLFM1;RSL1D1;FLCN;SYNGAP1;MAP3K10;TAF6;MCL1	GO_Biological_Process_2025	470	25320
Astrocyte	Circulatory System Development (GO:0072359)	1184	0.430083	0.636604	1.26053	1.0636	KAT2A;SMG9;FBN1	GO_Biological_Process_2025	470	25320
Astrocyte	L-amino Acid Transport (GO:0015807)	1185	0.430177	0.636604	1.82494	1.53944	SLC38A2	GO_Biological_Process_2025	470	25320
Astrocyte	Regulation of Transmembrane Transport (GO:0034762)	1186	0.430177	0.636604	1.82494	1.53944	KCNJ10	GO_Biological_Process_2025	470	25320
Astrocyte	Very Long-Chain Fatty Acid Metabolic Process (GO:0000038)	1187	0.430177	0.636604	1.82494	1.53944	ACOX2	GO_Biological_Process_2025	470	25320
Astrocyte	Heterotypic Cell-Cell Adhesion (GO:0034113)	1188	0.430177	0.636604	1.82494	1.53944	CD200	GO_Biological_Process_2025	470	25320
Astrocyte	Mitotic G2 DNA Damage Checkpoint Signaling (GO:0007095)	1189	0.430177	0.636604	1.82494	1.53944	BABAM2	GO_Biological_Process_2025	470	25320
Astrocyte	Negative Regulation of Cytokine Production Involved in Inflammatory Response (GO:1900016)	1190	0.430177	0.636604	1.82494	1.53944	TTF2	GO_Biological_Process_2025	470	25320
Astrocyte	Positive Regulation of Catalytic Activity (GO:0043085)	1191	0.430177	0.636604	1.82494	1.53944	SLC5A3	GO_Biological_Process_2025	470	25320
Astrocyte	Positive Regulation of Interleukin-10 Production (GO:0032733)	1192	0.430177	0.636604	1.82494	1.53944	INAVA	GO_Biological_Process_2025	470	25320
Astrocyte	RNA Catabolic Process (GO:0006401)	1193	0.432592	0.639106	1.3749	1.15211	EXOSC10;NUDT16	GO_Biological_Process_2025	470	25320
Astrocyte	Cholesterol Homeostasis (GO:0042632)	1194	0.432592	0.639106	1.3749	1.15211	ABCA5;LDLRAP1	GO_Biological_Process_2025	470	25320
Astrocyte	Proteasome-Mediated Ubiquitin-Dependent Protein Catabolic Process (GO:0043161)	1195	0.438314	0.640983	1.11993	0.923741	FBXO2;PCBP2;KLHL17;KEAP1;RNF4;SLC25A23;TOPORS	GO_Biological_Process_2025	470	25320
Astrocyte	Sterol Homeostasis (GO:0055092)	1196	0.438916	0.640983	1.35722	1.1176	ABCA5;LDLRAP1	GO_Biological_Process_2025	470	25320
Astrocyte	Regulation of Extrinsic Apoptotic Signaling Pathway via Death Domain Receptors (GO:1902041)	1197	0.440767	0.640983	1.76404	1.44517	TNFAIP3	GO_Biological_Process_2025	470	25320
Astrocyte	Regulation of Macrophage Activation (GO:0043030)	1198	0.440767	0.640983	1.76404	1.44517	CD200	GO_Biological_Process_2025	470	25320
Astrocyte	Apoptotic Mitochondrial Changes (GO:0008637)	1199	0.440767	0.640983	1.76404	1.44517	MCL1	GO_Biological_Process_2025	470	25320
Astrocyte	Regulation of Protein Localization to Cell Surface (GO:2000008)	1200	0.440767	0.640983	1.76404	1.44517	ABCA7	GO_Biological_Process_2025	470	25320
Astrocyte	Regulation of Stress-Activated MAPK Cascade (GO:0032872)	1201	0.440767	0.640983	1.76404	1.44517	INAVA	GO_Biological_Process_2025	470	25320
Astrocyte	Regulation of Transcription by RNA Polymerase I (GO:0006356)	1202	0.440767	0.640983	1.76404	1.44517	EIF2AK3	GO_Biological_Process_2025	470	25320
Astrocyte	Chromosome Condensation (GO:0030261)	1203	0.440767	0.640983	1.76404	1.44517	DFFB	GO_Biological_Process_2025	470	25320
Astrocyte	Sperm-Egg Recognition (GO:0035036)	1204	0.440767	0.640983	1.76404	1.44517	SPACA6	GO_Biological_Process_2025	470	25320
Astrocyte	Establishment of Mitotic Spindle Orientation (GO:0000132)	1205	0.440767	0.640983	1.76404	1.44517	CENPA	GO_Biological_Process_2025	470	25320
Astrocyte	Homologous Chromosome Pairing at Meiosis (GO:0007129)	1206	0.440767	0.640983	1.76404	1.44517	FANCD2	GO_Biological_Process_2025	470	25320
Astrocyte	Modulation of Excitatory Postsynaptic Potential (GO:0098815)	1207	0.440767	0.640983	1.76404	1.44517	SHANK1	GO_Biological_Process_2025	470	25320
Astrocyte	Morphogenesis of an Epithelium (GO:0002009)	1208	0.440767	0.640983	1.76404	1.44517	TBX18	GO_Biological_Process_2025	470	25320
Astrocyte	Negative Regulation of MAP Kinase Activity (GO:0043407)	1209	0.440767	0.640983	1.76404	1.44517	DUSP12	GO_Biological_Process_2025	470	25320
Astrocyte	Negative Regulation of Blood Coagulation (GO:0030195)	1210	0.440767	0.640983	1.76404	1.44517	TTF2	GO_Biological_Process_2025	470	25320
Astrocyte	Negative Regulation of Small Molecule Metabolic Process (GO:0062014)	1211	0.440767	0.640983	1.76404	1.44517	KAT2A	GO_Biological_Process_2025	470	25320
Astrocyte	Positive Regulation of D-glucose Transmembrane Transport (GO:0010828)	1212	0.440767	0.640983	1.76404	1.44517	RHOQ	GO_Biological_Process_2025	470	25320
Astrocyte	Positive Regulation of Lamellipodium Organization (GO:1902745)	1213	0.440767	0.640983	1.76404	1.44517	PLCE1	GO_Biological_Process_2025	470	25320
Astrocyte	Negative Regulation of Cell Migration (GO:0030336)	1214	0.442082	0.641838	1.18306	0.965687	IFITM1;DLC1;NKX2-1;RNF41	GO_Biological_Process_2025	470	25320
Astrocyte	Positive Regulation of Catabolic Process (GO:0009896)	1215	0.442082	0.641838	1.18306	0.965687	TRIM8;FLCN;TNFAIP3;RNF41	GO_Biological_Process_2025	470	25320
Astrocyte	Protein Localization to Plasma Membrane (GO:0072659)	1216	0.444744	0.645172	1.23106	0.997476	PIP5K1A;RAMP1;PRAM1	GO_Biological_Process_2025	470	25320
Astrocyte	Protein Modification by Small Protein Removal (GO:0070646)	1217	0.445201	0.645304	1.33999	1.08436	TNFAIP3;USP19	GO_Biological_Process_2025	470	25320
Astrocyte	Regulation of Lamellipodium Assembly (GO:0010591)	1218	0.45116	0.645866	1.70706	1.35871	PLCE1	GO_Biological_Process_2025	470	25320
Astrocyte	Regulation of Macrophage Derived Foam Cell Differentiation (GO:0010743)	1219	0.45116	0.645866	1.70706	1.35871	ABCA5	GO_Biological_Process_2025	470	25320
Astrocyte	Regulation of Postsynapse Organization (GO:0099175)	1220	0.45116	0.645866	1.70706	1.35871	LZTS3	GO_Biological_Process_2025	470	25320
Astrocyte	Bile Acid Metabolic Process (GO:0008206)	1221	0.45116	0.645866	1.70706	1.35871	ACOX2	GO_Biological_Process_2025	470	25320
Astrocyte	Respiratory System Development (GO:0060541)	1222	0.45116	0.645866	1.70706	1.35871	NKX2-1	GO_Biological_Process_2025	470	25320
Astrocyte	Chondrocyte Differentiation (GO:0002062)	1223	0.45116	0.645866	1.70706	1.35871	EIF2AK3	GO_Biological_Process_2025	470	25320
Astrocyte	Endodermal Cell Differentiation (GO:0035987)	1224	0.45116	0.645866	1.70706	1.35871	LAMA4	GO_Biological_Process_2025	470	25320
Astrocyte	Lipid Droplet Organization (GO:0034389)	1225	0.45116	0.645866	1.70706	1.35871	PLIN2	GO_Biological_Process_2025	470	25320
Astrocyte	Negative Regulation of G2/M Transition of Mitotic Cell Cycle (GO:0010972)	1226	0.45116	0.645866	1.70706	1.35871	BABAM2	GO_Biological_Process_2025	470	25320
Astrocyte	Negative Regulation of Fat Cell Differentiation (GO:0045599)	1227	0.45116	0.645866	1.70706	1.35871	FLCN	GO_Biological_Process_2025	470	25320
Astrocyte	Positive Regulation of Establishment of Protein Localization to Mitochondrion (GO:1903749)	1228	0.45116	0.645866	1.70706	1.35871	HSPA1L	GO_Biological_Process_2025	470	25320
Astrocyte	Protein Localization to Chromatin (GO:0071168)	1229	0.45116	0.645866	1.70706	1.35871	CENPA	GO_Biological_Process_2025	470	25320
Astrocyte	Purine Ribonucleoside Triphosphate Metabolic Process (GO:0009205)	1230	0.45116	0.645866	1.70706	1.35871	RHOQ	GO_Biological_Process_2025	470	25320
Astrocyte	Regulation of Interleukin-1 Beta Production (GO:0032651)	1231	0.451447	0.645866	1.32318	1.05232	TNFAIP3;INAVA	GO_Biological_Process_2025	470	25320
Astrocyte	Response to Insulin (GO:0032868)	1232	0.451447	0.645866	1.32318	1.05232	PIK3R2;RHOQ	GO_Biological_Process_2025	470	25320
Astrocyte	Inorganic Anion Transmembrane Transport (GO:0098661)	1233	0.451447	0.645866	1.32318	1.05232	GABRE;SLC12A9	GO_Biological_Process_2025	470	25320
Astrocyte	Mitochondrion Organization (GO:0007005)	1234	0.454436	0.649615	1.21217	0.956038	MTM1;MCL1;LETM2	GO_Biological_Process_2025	470	25320
Astrocyte	Ribosomal Small Subunit Biogenesis (GO:0042274)	1235	0.457652	0.653154	1.3068	1.02145	LTV1;EXOSC10	GO_Biological_Process_2025	470	25320
Astrocyte	Sphingolipid Biosynthetic Process (GO:0030148)	1236	0.457652	0.653154	1.3068	1.02145	SPTLC3;DEGS2	GO_Biological_Process_2025	470	25320
Astrocyte	Actin Filament Bundle Assembly (GO:0051017)	1237	0.461361	0.653687	1.65365	1.27922	LIMD2	GO_Biological_Process_2025	470	25320
Astrocyte	Regulation of Response to Biotic Stimulus (GO:0002831)	1238	0.461361	0.653687	1.65365	1.27922	CD55	GO_Biological_Process_2025	470	25320
Astrocyte	Cortical Cytoskeleton Organization (GO:0030865)	1239	0.461361	0.653687	1.65365	1.27922	RHOQ	GO_Biological_Process_2025	470	25320
Astrocyte	Signal Release From Synapse (GO:0099643)	1240	0.461361	0.653687	1.65365	1.27922	PCLO	GO_Biological_Process_2025	470	25320
Astrocyte	Embryonic Skeletal System Morphogenesis (GO:0048704)	1241	0.461361	0.653687	1.65365	1.27922	MEGF8	GO_Biological_Process_2025	470	25320
Astrocyte	Transcription by RNA Polymerase III (GO:0006383)	1242	0.461361	0.653687	1.65365	1.27922	GTF3A	GO_Biological_Process_2025	470	25320
Astrocyte	Vasculogenesis (GO:0001570)	1243	0.461361	0.653687	1.65365	1.27922	SYNGAP1	GO_Biological_Process_2025	470	25320
Astrocyte	Positive Regulation of Cell Development (GO:0010720)	1244	0.461361	0.653687	1.65365	1.27922	KHDC3L	GO_Biological_Process_2025	470	25320
Astrocyte	Regulation of Cell Adhesion Mediated by Integrin (GO:0033628)	1245	0.461361	0.653687	1.65365	1.27922	EFNA1	GO_Biological_Process_2025	470	25320
Astrocyte	+ Reg of Transmembrane Receptor Prot Serine/Threonine Kinase Sgnlng Pway (GO:0090100)	1246	0.463817	0.65421	1.29081	0.991681	FLCN;GDF11	GO_Biological_Process_2025	470	25320
Astrocyte	Protein Localization to Cell Periphery (GO:1990778)	1247	0.464056	0.65421	1.19385	0.916576	PIP5K1A;RAMP1;PRAM1	GO_Biological_Process_2025	470	25320
Astrocyte	Regulation of Protein Phosphorylation (GO:0001932)	1248	0.468838	0.65421	1.18489	0.897551	EFNA1;EIF2AK3;CDK2AP1	GO_Biological_Process_2025	470	25320
Astrocyte	Protein Autophosphorylation (GO:0046777)	1249	0.468838	0.65421	1.18489	0.897551	EIF2AK3;ULK2;MAP3K10	GO_Biological_Process_2025	470	25320
Astrocyte	Actomyosin Structure Organization (GO:0031032)	1250	0.469941	0.65421	1.2752	0.962969	MYBPC3;LMOD1	GO_Biological_Process_2025	470	25320
Astrocyte	Regulation of Organelle Assembly (GO:1902115)	1251	0.469941	0.65421	1.2752	0.962969	TBC1D2B;RNF4	GO_Biological_Process_2025	470	25320
Astrocyte	Negative Regulation of Transforming Growth Factor Beta Receptor Signaling Pathway (GO:0030512)	1252	0.469941	0.65421	1.2752	0.962969	NKX2-1;FBN1	GO_Biological_Process_2025	470	25320
Astrocyte	Regulation of Cell Division (GO:0051302)	1253	0.469941	0.65421	1.2752	0.962969	KAT2A;TXNIP	GO_Biological_Process_2025	470	25320
Astrocyte	Negative Regulation of Multicellular Organismal Process (GO:0051241)	1254	0.471278	0.65421	1.11195	0.836532	EFNA1;FLCN;LAMA4;NKX2-1;KAT8	GO_Biological_Process_2025	470	25320
Astrocyte	Regulation of Developmental Growth (GO:0048638)	1255	0.471372	0.65421	1.60348	1.20599	OLFM1	GO_Biological_Process_2025	470	25320
Astrocyte	JNK Cascade (GO:0007254)	1256	0.471372	0.65421	1.60348	1.20599	MAP3K10	GO_Biological_Process_2025	470	25320
Astrocyte	NADH Dehydrogenase Complex Assembly (GO:0010257)	1257	0.471372	0.65421	1.60348	1.20599	NDUFAF4	GO_Biological_Process_2025	470	25320
Astrocyte	Regulation of Protein Polymerization (GO:0032271)	1258	0.471372	0.65421	1.60348	1.20599	SYNGAP1	GO_Biological_Process_2025	470	25320
Astrocyte	Sarcomere Organization (GO:0045214)	1259	0.471372	0.65421	1.60348	1.20599	MYBPC3	GO_Biological_Process_2025	470	25320
Astrocyte	Substrate Adhesion-Dependent Cell Spreading (GO:0034446)	1260	0.471372	0.65421	1.60348	1.20599	EFNA1	GO_Biological_Process_2025	470	25320
Astrocyte	Triglyceride Homeostasis (GO:0070328)	1261	0.471372	0.65421	1.60348	1.20599	OSBPL11	GO_Biological_Process_2025	470	25320
Astrocyte	Integrated Stress Response Signaling (GO:0140467)	1262	0.471372	0.65421	1.60348	1.20599	EIF2AK3	GO_Biological_Process_2025	470	25320
Astrocyte	Left/Right Pattern Formation (GO:0060972)	1263	0.471372	0.65421	1.60348	1.20599	MEGF8	GO_Biological_Process_2025	470	25320
Astrocyte	Lung Development (GO:0030324)	1264	0.471372	0.65421	1.60348	1.20599	NKX2-1	GO_Biological_Process_2025	470	25320
Astrocyte	Mitochondrial Respiratory Chain Complex I Assembly (GO:0032981)	1265	0.471372	0.65421	1.60348	1.20599	NDUFAF4	GO_Biological_Process_2025	470	25320
Astrocyte	Negative Regulation of Endocytosis (GO:0045806)	1266	0.471372	0.65421	1.60348	1.20599	CD47	GO_Biological_Process_2025	470	25320
Astrocyte	Organophosphate Biosynthetic Process (GO:0090407)	1267	0.471372	0.65421	1.60348	1.20599	PIP5K1A	GO_Biological_Process_2025	470	25320
Astrocyte	Phospholipid Dephosphorylation (GO:0046839)	1268	0.471372	0.65421	1.60348	1.20599	MTM1	GO_Biological_Process_2025	470	25320
Astrocyte	Positive Regulation of Transcription by RNA Polymerase I (GO:0045943)	1269	0.471372	0.65421	1.60348	1.20599	EIF2AK3	GO_Biological_Process_2025	470	25320
Astrocyte	Protein Acylation (GO:0043543)	1270	0.471372	0.65421	1.60348	1.20599	KAT2A	GO_Biological_Process_2025	470	25320
Astrocyte	Regulation of JUN Kinase Activity (GO:0043506)	1271	0.471372	0.65421	1.60348	1.20599	MAP3K10	GO_Biological_Process_2025	470	25320
Astrocyte	Regulation of Cytoskeleton Organization (GO:0051493)	1272	0.473601	0.656786	1.17606	0.878979	ARAP3;SLC4A2;RHOQ	GO_Biological_Process_2025	470	25320
Astrocyte	Positive Regulation of Developmental Process (GO:0051094)	1273	0.474842	0.657991	1.10726	0.824654	SMARCC2;SMARCD3;KHDC3L;DPF2;SHANK1	GO_Biological_Process_2025	470	25320
Astrocyte	DNA Repair (GO:0006281)	1274	0.477861	0.660213	1.08754	0.803074	SETX;TOP3B;BABAM2;PARP4;FANCD2;TTF2	GO_Biological_Process_2025	470	25320
Astrocyte	Adherens Junction Organization (GO:0034332)	1275	0.481198	0.660213	1.55625	1.13836	INAVA	GO_Biological_Process_2025	470	25320
Astrocyte	Regulation of Neuronal Synaptic Plasticity (GO:0048168)	1276	0.481198	0.660213	1.55625	1.13836	DBN1	GO_Biological_Process_2025	470	25320
Astrocyte	Regulation of p38MAPK Cascade (GO:1900744)	1277	0.481198	0.660213	1.55625	1.13836	DUSP12	GO_Biological_Process_2025	470	25320
Astrocyte	Cellular Response to cAMP (GO:0071320)	1278	0.481198	0.660213	1.55625	1.13836	HCN3	GO_Biological_Process_2025	470	25320
Astrocyte	Dendrite Morphogenesis (GO:0048813)	1279	0.481198	0.660213	1.55625	1.13836	SHANK1	GO_Biological_Process_2025	470	25320
Astrocyte	Smoothened Signaling Pathway (GO:0007224)	1280	0.481198	0.660213	1.55625	1.13836	MAP3K10	GO_Biological_Process_2025	470	25320
Astrocyte	Glutathione Metabolic Process (GO:0006749)	1281	0.481198	0.660213	1.55625	1.13836	GSTO2	GO_Biological_Process_2025	470	25320
Astrocyte	Negative Regulation of Smooth Muscle Cell Proliferation (GO:0048662)	1282	0.481198	0.660213	1.55625	1.13836	TNFAIP3	GO_Biological_Process_2025	470	25320
Astrocyte	Neurotransmitter Secretion (GO:0007269)	1283	0.481198	0.660213	1.55625	1.13836	PCLO	GO_Biological_Process_2025	470	25320
Astrocyte	Protein Localization to Lysosome (GO:0061462)	1284	0.481198	0.660213	1.55625	1.13836	KPTN	GO_Biological_Process_2025	470	25320
Astrocyte	Regulation of Cellular Senescence (GO:2000772)	1285	0.481198	0.660213	1.55625	1.13836	RSL1D1	GO_Biological_Process_2025	470	25320
Astrocyte	Sodium Ion Transmembrane Transport (GO:0035725)	1286	0.482061	0.660213	1.2451	0.90853	HCN3;SCN1A	GO_Biological_Process_2025	470	25320
Astrocyte	Synapse Assembly (GO:0007416)	1287	0.482061	0.660213	1.2451	0.90853	LRRC4;GABRE	GO_Biological_Process_2025	470	25320
Astrocyte	Positive Regulation of Biosynthetic Process (GO:0009891)	1288	0.482061	0.660213	1.2451	0.90853	TTF2;SLC5A3	GO_Biological_Process_2025	470	25320
Astrocyte	Positive Regulation of Programmed Cell Death (GO:0043068)	1289	0.485488	0.662974	1.0934	0.790089	OLFM1;FLCN;MAP3K10;TAF6;MCL1	GO_Biological_Process_2025	470	25320
Astrocyte	Protein Homooligomerization (GO:0051260)	1290	0.487771	0.662974	1.15036	0.825852	STEAP4;KCNT1;BCL11B	GO_Biological_Process_2025	470	25320
Astrocyte	Regulation of Programmed Cell Death (GO:0043067)	1291	0.490681	0.662974	1.10819	0.788992	RSL1D1;CDK11A;PLK5;MCL1	GO_Biological_Process_2025	470	25320
Astrocyte	'De Novo' Post-Translational Protein Folding (GO:0051084)	1292	0.490842	0.662974	1.51173	1.0758	HSPA1L	GO_Biological_Process_2025	470	25320
Astrocyte	Axonemal Dynein Complex Assembly (GO:0070286)	1293	0.490842	0.662974	1.51173	1.0758	DNAH1	GO_Biological_Process_2025	470	25320
Astrocyte	Regulation of Release of Cytochrome C From Mitochondria (GO:0090199)	1294	0.490842	0.662974	1.51173	1.0758	NOL3	GO_Biological_Process_2025	470	25320
Astrocyte	Canonical NF-kappaB Signal Transduction (GO:0007249)	1295	0.490842	0.662974	1.51173	1.0758	TRIM8	GO_Biological_Process_2025	470	25320
Astrocyte	Regulatory ncRNA Processing (GO:0070918)	1296	0.490842	0.662974	1.51173	1.0758	SNIP1	GO_Biological_Process_2025	470	25320
Astrocyte	Cellular Response to Vascular Endothelial Growth Factor Stimulus (GO:0035924)	1297	0.490842	0.662974	1.51173	1.0758	MT1G	GO_Biological_Process_2025	470	25320
Astrocyte	Embryonic Limb Morphogenesis (GO:0030326)	1298	0.490842	0.662974	1.51173	1.0758	MEGF8	GO_Biological_Process_2025	470	25320
Astrocyte	Superoxide Metabolic Process (GO:0006801)	1299	0.490842	0.662974	1.51173	1.0758	NOX4	GO_Biological_Process_2025	470	25320
Astrocyte	Establishment of Mitotic Spindle Localization (GO:0040001)	1300	0.490842	0.662974	1.51173	1.0758	CENPA	GO_Biological_Process_2025	470	25320
Astrocyte	Lytic Vacuole Organization (GO:0080171)	1301	0.490842	0.662974	1.51173	1.0758	HPS1	GO_Biological_Process_2025	470	25320
Astrocyte	Muscle Cell Differentiation (GO:0042692)	1302	0.490842	0.662974	1.51173	1.0758	TBX18	GO_Biological_Process_2025	470	25320
Astrocyte	Negative Regulation of Hydrolase Activity (GO:0051346)	1303	0.490842	0.662974	1.51173	1.0758	RCC2	GO_Biological_Process_2025	470	25320
Astrocyte	Neutral Amino Acid Transport (GO:0015804)	1304	0.490842	0.662974	1.51173	1.0758	SLC38A2	GO_Biological_Process_2025	470	25320
Astrocyte	Peptidyl-Threonine Phosphorylation (GO:0018107)	1305	0.490842	0.662974	1.51173	1.0758	MAP3K10	GO_Biological_Process_2025	470	25320
Astrocyte	Regulation of D-glucose Import (GO:0046324)	1306	0.490842	0.662974	1.51173	1.0758	RHOQ	GO_Biological_Process_2025	470	25320
Astrocyte	Protein Transport (GO:0015031)	1307	0.493887	0.666571	1.06901	0.75413	ARRDC4;SNX27;TXNIP;AP3B1;TSNARE1;RAMP1	GO_Biological_Process_2025	470	25320
Astrocyte	Negative Regulation of DNA-templated Transcription (GO:0045892)	1308	0.498843	0.666571	1.02071	0.709867	ZNF692;TLE2;SMARCC2;ZNF281;MAZ;NR2F1;LARP7;KEAP1;TBX18;HCFC1;EFNA1;FLCN;KAT2A;PLAGL1;ZNF219;NKX2-1;DPF2;MAP3K10;KAT8	GO_Biological_Process_2025	470	25320
Astrocyte	Regulation of Protein Localization to Plasma Membrane (GO:1903076)	1309	0.499916	0.666571	1.20251	0.833714	LDLRAP1;RHOQ	GO_Biological_Process_2025	470	25320
Astrocyte	Establishment of Protein Localization to Organelle (GO:0072594)	1310	0.499916	0.666571	1.20251	0.833714	RYR2;RANBP17	GO_Biological_Process_2025	470	25320
Astrocyte	Protein O-linked Glycosylation (GO:0006493)	1311	0.499916	0.666571	1.20251	0.833714	MGAT5B;FUT3	GO_Biological_Process_2025	470	25320
Astrocyte	Regulation of Defense Response to Virus by Host (GO:0050691)	1312	0.500306	0.666571	1.46968	1.0178	TNFAIP3	GO_Biological_Process_2025	470	25320
Astrocyte	DNA Damage Checkpoint Signaling (GO:0000077)	1313	0.500306	0.666571	1.46968	1.0178	INTS7	GO_Biological_Process_2025	470	25320
Astrocyte	Aortic Valve Morphogenesis (GO:0003180)	1314	0.500306	0.666571	1.46968	1.0178	EFNA1	GO_Biological_Process_2025	470	25320
Astrocyte	Regulation of Peptidyl-Serine Phosphorylation (GO:0033135)	1315	0.500306	0.666571	1.46968	1.0178	NT5DC2	GO_Biological_Process_2025	470	25320
Astrocyte	Cellular Response to Glucose Stimulus (GO:0071333)	1316	0.500306	0.666571	1.46968	1.0178	USF2	GO_Biological_Process_2025	470	25320
Astrocyte	Regulation of Vascular Associated Smooth Muscle Cell Proliferation (GO:1904705)	1317	0.500306	0.666571	1.46968	1.0178	LDLRAP1	GO_Biological_Process_2025	470	25320
Astrocyte	Striated Muscle Tissue Development (GO:0014706)	1318	0.500306	0.666571	1.46968	1.0178	SGCD	GO_Biological_Process_2025	470	25320
Astrocyte	Intrinsic Apoptotic Signaling Pathway by P53 Class Mediator (GO:0072332)	1319	0.500306	0.666571	1.46968	1.0178	ZNF385B	GO_Biological_Process_2025	470	25320
Astrocyte	Phosphatidylinositol Phosphate Biosynthetic Process (GO:0046854)	1320	0.500306	0.666571	1.46968	1.0178	PIP5K1A	GO_Biological_Process_2025	470	25320
Astrocyte	Positive Regulation of Receptor Signaling Pathway via JAK-STAT (GO:0046427)	1321	0.500306	0.666571	1.46968	1.0178	TTF2	GO_Biological_Process_2025	470	25320
Astrocyte	Purine Nucleotide Metabolic Process (GO:0006163)	1322	0.500306	0.666571	1.46968	1.0178	AMPD2	GO_Biological_Process_2025	470	25320
Astrocyte	Regulation of G2/M Transition of Mitotic Cell Cycle (GO:0010389)	1323	0.500306	0.666571	1.46968	1.0178	RCC2	GO_Biological_Process_2025	470	25320
Astrocyte	Regulation of Cellular Component Biogenesis (GO:0044087)	1324	0.500306	0.666571	1.46968	1.0178	HCFC1	GO_Biological_Process_2025	470	25320
Astrocyte	Synapse Organization (GO:0050808)	1325	0.501754	0.667996	1.12575	0.776365	PTPRS;LRRC4;AGRN	GO_Biological_Process_2025	470	25320
Astrocyte	ERAD Pathway (GO:0036503)	1326	0.50578	0.672346	1.18895	0.810449	FBXO2;USP19	GO_Biological_Process_2025	470	25320
Astrocyte	L-alpha-amino Acid Transmembrane Transport (GO:1902475)	1327	0.509595	0.672346	1.4299	0.963948	SLC38A2	GO_Biological_Process_2025	470	25320
Astrocyte	Regulation of Metal Ion Transport (GO:0010959)	1328	0.509595	0.672346	1.4299	0.963948	TMX1	GO_Biological_Process_2025	470	25320
Astrocyte	Regulation of Microtubule Cytoskeleton Organization (GO:0070507)	1329	0.509595	0.672346	1.4299	0.963948	GAS2L1	GO_Biological_Process_2025	470	25320
Astrocyte	Inner Mitochondrial Membrane Organization (GO:0007007)	1330	0.509595	0.672346	1.4299	0.963948	TIMM22	GO_Biological_Process_2025	470	25320
Astrocyte	Interstrand Cross-Link Repair (GO:0036297)	1331	0.509595	0.672346	1.4299	0.963948	FANCD2	GO_Biological_Process_2025	470	25320
Astrocyte	mRNA Transcription by RNA Polymerase II (GO:0042789)	1332	0.509595	0.672346	1.4299	0.963948	TAF6	GO_Biological_Process_2025	470	25320
Astrocyte	Neuron Projection Extension (GO:1990138)	1333	0.509595	0.672346	1.4299	0.963948	ULK2	GO_Biological_Process_2025	470	25320
Astrocyte	Positive Regulation of Bone Mineralization (GO:0030501)	1334	0.509595	0.672346	1.4299	0.963948	PKDCC	GO_Biological_Process_2025	470	25320
Astrocyte	Positive Regulation of Neuron Apoptotic Process (GO:0043525)	1335	0.509595	0.672346	1.4299	0.963948	MCL1	GO_Biological_Process_2025	470	25320
Astrocyte	Positive Regulation of Protein Binding (GO:0032092)	1336	0.509595	0.672346	1.4299	0.963948	NMD3	GO_Biological_Process_2025	470	25320
Astrocyte	Protein K11-linked Ubiquitination (GO:0070979)	1337	0.509595	0.672346	1.4299	0.963948	RNF4	GO_Biological_Process_2025	470	25320
Astrocyte	Regulation of Cell Differentiation (GO:0045595)	1338	0.510416	0.672474	1.07971	0.726133	HEMGN;SMARCC2;SMARCD3;ELL3	GO_Biological_Process_2025	470	25320
Astrocyte	Negative Regulation of Protein Metabolic Process (GO:0051248)	1339	0.510967	0.672474	1.10991	0.74525	EIF2AK3;TTF2;TOB1	GO_Biological_Process_2025	470	25320
Astrocyte	Regulation of Osteoblast Differentiation (GO:0045667)	1340	0.511599	0.672474	1.17569	0.787963	HEMGN;IFITM1	GO_Biological_Process_2025	470	25320
Astrocyte	Glucose Homeostasis (GO:0042593)	1341	0.511599	0.672474	1.17569	0.787963	PIK3R2;FBN1	GO_Biological_Process_2025	470	25320
Astrocyte	Positive Regulation of Cell Adhesion (GO:0045785)	1342	0.511599	0.672474	1.17569	0.787963	CD47;FUT3	GO_Biological_Process_2025	470	25320
Astrocyte	Negative Regulation of Apoptotic Process (GO:0043066)	1343	0.514441	0.675707	1.0283	0.683483	BABAM2;SYNGAP1;KHDC3L;MAZ;TNFAIP3;SMG9;NOL3;PTMS;MCL1	GO_Biological_Process_2025	470	25320
Astrocyte	Positive Regulation of Metabolic Process (GO:0009893)	1344	0.51554	0.676646	1.10216	0.730226	CNOT3;TTF2;RNF41	GO_Biological_Process_2025	470	25320
Astrocyte	Positive Regulation of Apoptotic Process (GO:0043065)	1345	0.516041	0.676781	1.0441	0.690742	OLFM1;FLCN;DLC1;MAP3K10;TAF6;MCL1	GO_Biological_Process_2025	470	25320
Astrocyte	Regulation of Protein Metabolic Process (GO:0051246)	1346	0.517373	0.676781	1.16272	0.766225	TCOF1;SLC25A21	GO_Biological_Process_2025	470	25320
Astrocyte	Positive Regulation of Protein Metabolic Process (GO:0051247)	1347	0.518213	0.676781	1.06871	0.702538	EFNA1;PRR16;TNFAIP3;RNF41	GO_Biological_Process_2025	470	25320
Astrocyte	SCF-dependent Proteasomal Ubiquitin-Dependent Protein Catabolic Process (GO:0031146)	1348	0.518712	0.676781	1.39221	0.913857	FBXO2	GO_Biological_Process_2025	470	25320
Astrocyte	Fatty Acid Transport (GO:0015908)	1349	0.518712	0.676781	1.39221	0.913857	FABP7	GO_Biological_Process_2025	470	25320
Astrocyte	Phosphatidylinositol 3-Kinase/Protein Kinase B Signal Transduction (GO:0043491)	1350	0.518712	0.676781	1.39221	0.913857	PIK3R2	GO_Biological_Process_2025	470	25320
Astrocyte	Positive Regulation of SMAD Protein Signal Transduction (GO:0060391)	1351	0.518712	0.676781	1.39221	0.913857	GDF11	GO_Biological_Process_2025	470	25320
Astrocyte	Positive Regulation of Intrinsic Apoptotic Signaling Pathway (GO:2001244)	1352	0.518712	0.676781	1.39221	0.913857	TAF6	GO_Biological_Process_2025	470	25320
Astrocyte	Cellular Response to Peptide Hormone Stimulus (GO:0071375)	1353	0.523101	0.681399	1.15004	0.745203	PIK3R2;RHOQ	GO_Biological_Process_2025	470	25320
Astrocyte	Mitochondrial Translation (GO:0032543)	1354	0.523101	0.681399	1.15004	0.745203	MTG1;MRPS6	GO_Biological_Process_2025	470	25320
Astrocyte	Regulation of Cytokine-Mediated Signaling Pathway (GO:0001959)	1355	0.52766	0.681399	1.35646	0.86719	TNFAIP3	GO_Biological_Process_2025	470	25320
Astrocyte	Aortic Valve Development (GO:0003176)	1356	0.52766	0.681399	1.35646	0.86719	EFNA1	GO_Biological_Process_2025	470	25320
Astrocyte	Regulation of Protein Targeting to Mitochondrion (GO:1903214)	1357	0.52766	0.681399	1.35646	0.86719	HSPA1L	GO_Biological_Process_2025	470	25320
Astrocyte	Branching Morphogenesis of an Epithelial Tube (GO:0048754)	1358	0.52766	0.681399	1.35646	0.86719	NKX2-1	GO_Biological_Process_2025	470	25320
Astrocyte	Embryonic Skeletal System Development (GO:0048706)	1359	0.52766	0.681399	1.35646	0.86719	MEGF8	GO_Biological_Process_2025	470	25320
Astrocyte	Establishment of Spindle Orientation (GO:0051294)	1360	0.52766	0.681399	1.35646	0.86719	CENPA	GO_Biological_Process_2025	470	25320
Astrocyte	Female Gamete Generation (GO:0007292)	1361	0.52766	0.681399	1.35646	0.86719	KAT8	GO_Biological_Process_2025	470	25320
Astrocyte	Negative Regulation of Cell-Cell Adhesion (GO:0022408)	1362	0.52766	0.681399	1.35646	0.86719	EPCAM	GO_Biological_Process_2025	470	25320
Astrocyte	Positive Regulation of Gene Expression, Epigenetic (GO:0141137)	1363	0.52766	0.681399	1.35646	0.86719	KAT8	GO_Biological_Process_2025	470	25320
Astrocyte	Positive Regulation of Stem Cell Population Maintenance (GO:1902459)	1364	0.52766	0.681399	1.35646	0.86719	DPF2	GO_Biological_Process_2025	470	25320
Astrocyte	Protein Monoubiquitination (GO:0006513)	1365	0.52766	0.681399	1.35646	0.86719	TOPORS	GO_Biological_Process_2025	470	25320
Astrocyte	Regulation of Apoptotic Signaling Pathway (GO:2001233)	1366	0.52766	0.681399	1.35646	0.86719	MAZ	GO_Biological_Process_2025	470	25320
Astrocyte	Nervous System Development (GO:0007399)	1367	0.532188	0.685215	1.01269	0.638763	GDF11;OLFM1;FABP7;NR2F1;DPF2;KAT8;MTR;SLC25A23;MDGA1	GO_Biological_Process_2025	470	25320
Astrocyte	Sodium Ion Transport (GO:0006814)	1368	0.534419	0.685215	1.12548	0.705196	HCN3;SCN1A	GO_Biological_Process_2025	470	25320
Astrocyte	Regulation of TORC1 Signaling (GO:1903432)	1369	0.534419	0.685215	1.12548	0.705196	FLCN;KPTN	GO_Biological_Process_2025	470	25320
Astrocyte	DNA-templated DNA Replication Maintenance of Fidelity (GO:0045005)	1370	0.536441	0.685215	1.32249	0.823647	KHDC3L	GO_Biological_Process_2025	470	25320
Astrocyte	Acylglycerol Metabolic Process (GO:0006639)	1371	0.536441	0.685215	1.32249	0.823647	DGAT1	GO_Biological_Process_2025	470	25320
Astrocyte	Regulation of Neurotransmitter Secretion (GO:0046928)	1372	0.536441	0.685215	1.32249	0.823647	SLC38A2	GO_Biological_Process_2025	470	25320
Astrocyte	Regulation of Protein Import Into Nucleus (GO:0042306)	1373	0.536441	0.685215	1.32249	0.823647	PIK3R2	GO_Biological_Process_2025	470	25320
Astrocyte	Determination of Heart Left/Right Asymmetry (GO:0061371)	1374	0.536441	0.685215	1.32249	0.823647	MEGF8	GO_Biological_Process_2025	470	25320
Astrocyte	Visual System Development (GO:0150063)	1375	0.536441	0.685215	1.32249	0.823647	SMG9	GO_Biological_Process_2025	470	25320
Astrocyte	Vitamin Transport (GO:0051180)	1376	0.536441	0.685215	1.32249	0.823647	SLC35F3	GO_Biological_Process_2025	470	25320
Astrocyte	Lipid Catabolic Process (GO:0016042)	1377	0.536441	0.685215	1.32249	0.823647	ACADL	GO_Biological_Process_2025	470	25320
Astrocyte	Membrane Fission (GO:0090148)	1378	0.536441	0.685215	1.32249	0.823647	EXOC8	GO_Biological_Process_2025	470	25320
Astrocyte	Monoatomic Cation Transport (GO:0006812)	1379	0.536441	0.685215	1.32249	0.823647	SLC41A1	GO_Biological_Process_2025	470	25320
Astrocyte	Negative Regulation of Secretion by Cell (GO:1903531)	1380	0.536441	0.685215	1.32249	0.823647	DRD4	GO_Biological_Process_2025	470	25320
Astrocyte	Positive Regulation of Receptor Signaling Pathway via STAT (GO:1904894)	1381	0.536441	0.685215	1.32249	0.823647	TTF2	GO_Biological_Process_2025	470	25320
Astrocyte	Regulation of Protein Localization (GO:0032880)	1382	0.540009	0.687396	1.11359	0.686157	RSL1D1;KHDC3L	GO_Biological_Process_2025	470	25320
Astrocyte	Positive Regulation of Hydrolase Activity (GO:0051345)	1383	0.540009	0.687396	1.11359	0.686157	AGRN;CD200	GO_Biological_Process_2025	470	25320
Astrocyte	Regulation of Glycolytic Process (GO:0006110)	1384	0.54506	0.687396	1.29019	0.782962	FLCN	GO_Biological_Process_2025	470	25320
Astrocyte	Notch Signaling Pathway (GO:0007219)	1385	0.54506	0.687396	1.29019	0.782962	DTX3	GO_Biological_Process_2025	470	25320
Astrocyte	Regulation of Peptidyl-Tyrosine Phosphorylation (GO:0050730)	1386	0.54506	0.687396	1.29019	0.782962	EFNA1	GO_Biological_Process_2025	470	25320
Astrocyte	Regulation of Receptor-Mediated Endocytosis (GO:0048259)	1387	0.54506	0.687396	1.29019	0.782962	LDLRAP1	GO_Biological_Process_2025	470	25320
Astrocyte	Response to cAMP (GO:0051591)	1388	0.54506	0.687396	1.29019	0.782962	HCN3	GO_Biological_Process_2025	470	25320
Astrocyte	Defense Response to Fungus (GO:0050832)	1389	0.54506	0.687396	1.29019	0.782962	LEAP2	GO_Biological_Process_2025	470	25320
Astrocyte	Type I Interferon-Mediated Signaling Pathway (GO:0060337)	1390	0.54506	0.687396	1.29019	0.782962	IFITM1	GO_Biological_Process_2025	470	25320
Astrocyte	Heterophilic Cell-Cell Adhesion via Plasma Membrane Cell Adhesion Molecules (GO:0007157)	1391	0.54506	0.687396	1.29019	0.782962	PSG5	GO_Biological_Process_2025	470	25320
Astrocyte	Lysosome Localization (GO:0032418)	1392	0.54506	0.687396	1.29019	0.782962	FLCN	GO_Biological_Process_2025	470	25320
Astrocyte	Positive Regulation of Double-Strand Break Repair via Homologous Recombination (GO:1905168)	1393	0.54506	0.687396	1.29019	0.782962	KHDC3L	GO_Biological_Process_2025	470	25320
Astrocyte	Positive Regulation of Ossification (GO:0045778)	1394	0.54506	0.687396	1.29019	0.782962	PKDCC	GO_Biological_Process_2025	470	25320
Astrocyte	Positive Regulation of Production of Molecular Mediator of Immune Response (GO:0002702)	1395	0.54506	0.687396	1.29019	0.782962	INAVA	GO_Biological_Process_2025	470	25320
Astrocyte	Regulation of Cellular Component Size (GO:0032535)	1396	0.54506	0.687396	1.29019	0.782962	HP1BP3	GO_Biological_Process_2025	470	25320
Astrocyte	Cellular Response to Chemical Stress (GO:0062197)	1397	0.545552	0.687396	1.10194	0.667729	SETX;KEAP1	GO_Biological_Process_2025	470	25320
Astrocyte	Positive Regulation of Proteasomal Protein Catabolic Process (GO:1901800)	1398	0.545552	0.687396	1.10194	0.667729	TMX1;KEAP1	GO_Biological_Process_2025	470	25320
Astrocyte	Positive Regulation of Protein Modification Process (GO:0031401)	1399	0.545552	0.687396	1.10194	0.667729	CDK2AP1;RAMP1	GO_Biological_Process_2025	470	25320
Astrocyte	rRNA Metabolic Process (GO:0016072)	1400	0.545552	0.687396	1.10194	0.667729	EXOSC10;GTF3A	GO_Biological_Process_2025	470	25320
Astrocyte	Positive Regulation of Autophagy (GO:0010508)	1401	0.551049	0.689553	1.09054	0.649886	TRIM8;FLCN	GO_Biological_Process_2025	470	25320
Astrocyte	Positive Regulation of Protein Catabolic Process (GO:0045732)	1402	0.551049	0.689553	1.09054	0.649886	TNFAIP3;RNF41	GO_Biological_Process_2025	470	25320
Astrocyte	Protein Modification Process (GO:0036211)	1403	0.552309	0.689553	0.993707	0.589912	DUSP12;CDK11A;PARP4;PTPRS;FBXO2;EIF2AK3;ABCA7;NEK3;PPEF1;MTM1	GO_Biological_Process_2025	470	25320
Astrocyte	DNA Recombination (GO:0006310)	1404	0.553519	0.689553	1.25942	0.744894	TOP3B	GO_Biological_Process_2025	470	25320
Astrocyte	Regulation of Microtubule-Based Process (GO:0032886)	1405	0.553519	0.689553	1.25942	0.744894	CDK11A	GO_Biological_Process_2025	470	25320
Astrocyte	Regulation of Telomere Maintenance via Telomerase (GO:0032210)	1406	0.553519	0.689553	1.25942	0.744894	EXOSC10	GO_Biological_Process_2025	470	25320
Astrocyte	Cellular Response to Type I Interferon (GO:0071357)	1407	0.553519	0.689553	1.25942	0.744894	IFITM1	GO_Biological_Process_2025	470	25320
Astrocyte	Synaptic Vesicle Exocytosis (GO:0016079)	1408	0.553519	0.689553	1.25942	0.744894	PCLO	GO_Biological_Process_2025	470	25320
Astrocyte	Import Into the Mitochondrion (GO:0170036)	1409	0.553519	0.689553	1.25942	0.744894	SLC25A23	GO_Biological_Process_2025	470	25320
Astrocyte	mRNA Transcription (GO:0009299)	1410	0.553519	0.689553	1.25942	0.744894	TAF6	GO_Biological_Process_2025	470	25320
Astrocyte	Mitochondrial Transport (GO:0006839)	1411	0.553519	0.689553	1.25942	0.744894	TIMM22	GO_Biological_Process_2025	470	25320
Astrocyte	Neural Crest Cell Development (GO:0014032)	1412	0.553519	0.689553	1.25942	0.744894	TCOF1	GO_Biological_Process_2025	470	25320
Astrocyte	Peptidyl-Threonine Modification (GO:0018210)	1413	0.553519	0.689553	1.25942	0.744894	MAP3K10	GO_Biological_Process_2025	470	25320
Astrocyte	Positive Regulation of Biomineral Tissue Development (GO:0070169)	1414	0.553519	0.689553	1.25942	0.744894	PKDCC	GO_Biological_Process_2025	470	25320
Astrocyte	Positive Regulation of Receptor-Mediated Endocytosis (GO:0048260)	1415	0.553519	0.689553	1.25942	0.744894	LDLRAP1	GO_Biological_Process_2025	470	25320
Astrocyte	Positive Regulation of Stress Fiber Assembly (GO:0051496)	1416	0.553519	0.689553	1.25942	0.744894	CD47	GO_Biological_Process_2025	470	25320
Astrocyte	Hemopoiesis (GO:0030097)	1417	0.556498	0.691208	1.07937	0.632606	FLCN;KAT8	GO_Biological_Process_2025	470	25320
Astrocyte	Mitochondrial Gene Expression (GO:0140053)	1418	0.556498	0.691208	1.07937	0.632606	MTG1;MRPS6	GO_Biological_Process_2025	470	25320
Astrocyte	Monoatomic Ion Transport (GO:0006811)	1419	0.556498	0.691208	1.07937	0.632606	SLC17A5;SLC4A2	GO_Biological_Process_2025	470	25320
Astrocyte	Regulation of Small GTPase Mediated Signal Transduction (GO:0051056)	1420	0.559958	0.691208	1.03017	0.59739	FLCN;DLC1;ARHGEF40	GO_Biological_Process_2025	470	25320
Astrocyte	Gene Expression (GO:0010467)	1421	0.56089	0.691208	0.992125	0.573678	SETX;EXOSC10;NOX4;HNRNPH3;RPS21;MRPS6;TOPORS	GO_Biological_Process_2025	470	25320
Astrocyte	Negative Regulation of Programmed Cell Death (GO:0043069)	1422	0.56089	0.691208	0.992125	0.573678	BABAM2;SYNGAP1;KHDC3L;SMG9;NOL3;PTMS;MCL1	GO_Biological_Process_2025	470	25320
Astrocyte	Amino Acid Transport (GO:0006865)	1423	0.561821	0.691208	1.23008	0.70923	SLC38A2	GO_Biological_Process_2025	470	25320
Astrocyte	Response to Unfolded Protein (GO:0006986)	1424	0.561821	0.691208	1.23008	0.70923	HSPA1L	GO_Biological_Process_2025	470	25320
Astrocyte	Learning (GO:0007612)	1425	0.561821	0.691208	1.23008	0.70923	SHANK1	GO_Biological_Process_2025	470	25320
Astrocyte	Lysosome Organization (GO:0007040)	1426	0.561821	0.691208	1.23008	0.70923	HPS1	GO_Biological_Process_2025	470	25320
Astrocyte	Negative Regulation of BMP Signaling Pathway (GO:0030514)	1427	0.561821	0.691208	1.23008	0.70923	FBN1	GO_Biological_Process_2025	470	25320
Astrocyte	Negative Regulation of Protein Localization (GO:1903828)	1428	0.561821	0.691208	1.23008	0.70923	RNF4	GO_Biological_Process_2025	470	25320
Astrocyte	Organelle Disassembly (GO:1903008)	1429	0.561821	0.691208	1.23008	0.70923	PLIN2	GO_Biological_Process_2025	470	25320
Astrocyte	Positive Regulation of Wound Healing (GO:0090303)	1430	0.561821	0.691208	1.23008	0.70923	TTF2	GO_Biological_Process_2025	470	25320
Astrocyte	Protein Sumoylation (GO:0016925)	1431	0.561821	0.691208	1.23008	0.70923	TOPORS	GO_Biological_Process_2025	470	25320
Astrocyte	Regulated Exocytosis (GO:0045055)	1432	0.561821	0.691208	1.23008	0.70923	PCLO	GO_Biological_Process_2025	470	25320
Astrocyte	Regulation of Autophagosome Assembly (GO:2000785)	1433	0.561821	0.691208	1.23008	0.70923	MTM1	GO_Biological_Process_2025	470	25320
Astrocyte	Phospholipase C-activating G Protein-Coupled Receptor Signaling Pathway (GO:0007200)	1434	0.561901	0.691208	1.06842	0.615869	PLCE1;DRD4	GO_Biological_Process_2025	470	25320
Astrocyte	Negative Regulation of Translation (GO:0017148)	1435	0.567256	0.69731	1.05769	0.599653	EIF2AK3;TOB1	GO_Biological_Process_2025	470	25320
Astrocyte	Regulation of Nitric Oxide Biosynthetic Process (GO:0045428)	1436	0.569968	0.69783	1.20207	0.675775	CD47	GO_Biological_Process_2025	470	25320
Astrocyte	Collagen Fibril Organization (GO:0030199)	1437	0.569968	0.69783	1.20207	0.675775	COLGALT1	GO_Biological_Process_2025	470	25320
Astrocyte	Synaptic Vesicle Cycle (GO:0099504)	1438	0.569968	0.69783	1.20207	0.675775	PCLO	GO_Biological_Process_2025	470	25320
Astrocyte	Extracellular Matrix Disassembly (GO:0022617)	1439	0.569968	0.69783	1.20207	0.675775	EXOC8	GO_Biological_Process_2025	470	25320
Astrocyte	Positive Regulation of Nucleocytoplasmic Transport (GO:0046824)	1440	0.569968	0.69783	1.20207	0.675775	PIK3R2	GO_Biological_Process_2025	470	25320
Astrocyte	Ribosome Biogenesis (GO:0042254)	1441	0.572797	0.69783	1.01037	0.563001	LTV1;EXOSC10;GTF3A	GO_Biological_Process_2025	470	25320
Astrocyte	Organic Anion Transport (GO:0015711)	1442	0.577824	0.69783	1.03687	0.568708	SLC4A2;SLC25A23	GO_Biological_Process_2025	470	25320
Astrocyte	DNA Integrity Checkpoint Signaling (GO:0031570)	1443	0.577965	0.69783	1.17531	0.644356	INTS7	GO_Biological_Process_2025	470	25320
Astrocyte	T Cell Differentiation (GO:0030217)	1444	0.577965	0.69783	1.17531	0.644356	PIK3R2	GO_Biological_Process_2025	470	25320
Astrocyte	Blood Circulation (GO:0008015)	1445	0.577965	0.69783	1.17531	0.644356	SGCD	GO_Biological_Process_2025	470	25320
Astrocyte	Cellular Defense Response (GO:0006968)	1446	0.577965	0.69783	1.17531	0.644356	CCR6	GO_Biological_Process_2025	470	25320
Astrocyte	Cellular Response to Chemokine (GO:1990869)	1447	0.577965	0.69783	1.17531	0.644356	DUSP12	GO_Biological_Process_2025	470	25320
Astrocyte	Regulation of Transport (GO:0051049)	1448	0.577965	0.69783	1.17531	0.644356	CLDN10	GO_Biological_Process_2025	470	25320
Astrocyte	Replication Fork Processing (GO:0031297)	1449	0.577965	0.69783	1.17531	0.644356	KHDC3L	GO_Biological_Process_2025	470	25320
Astrocyte	Cellular Response to Type II Interferon (GO:0071346)	1450	0.577965	0.69783	1.17531	0.644356	CD47	GO_Biological_Process_2025	470	25320
Astrocyte	Central Nervous System Neuron Differentiation (GO:0021953)	1451	0.577965	0.69783	1.17531	0.644356	MDGA1	GO_Biological_Process_2025	470	25320
Astrocyte	Mononuclear Cell Differentiation (GO:1903131)	1452	0.577965	0.69783	1.17531	0.644356	MT1G	GO_Biological_Process_2025	470	25320
Astrocyte	- Reg of Phosphatidylinositol 3-Kinase/Prot Kinase B Signal Transduction (GO:0051898)	1453	0.577965	0.69783	1.17531	0.644356	FLCN	GO_Biological_Process_2025	470	25320
Astrocyte	Negative Regulation of Protein Serine/Threonine Kinase Activity (GO:0071901)	1454	0.577965	0.69783	1.17531	0.644356	DUSP12	GO_Biological_Process_2025	470	25320
Astrocyte	Negative Regulation of Viral Genome Replication (GO:0045071)	1455	0.577965	0.69783	1.17531	0.644356	IFITM1	GO_Biological_Process_2025	470	25320
Astrocyte	Neurotransmitter Transport (GO:0006836)	1456	0.577965	0.69783	1.17531	0.644356	SLC38A2	GO_Biological_Process_2025	470	25320
Astrocyte	Peptidyl-Tyrosine Modification (GO:0018212)	1457	0.577965	0.69783	1.17531	0.644356	PKDCC	GO_Biological_Process_2025	470	25320
Astrocyte	Positive Regulation of T Cell Mediated Immunity (GO:0002711)	1458	0.577965	0.69783	1.17531	0.644356	CD55	GO_Biological_Process_2025	470	25320
Astrocyte	Positive Regulation of Chemotaxis (GO:0050921)	1459	0.577965	0.69783	1.17531	0.644356	MEGF8	GO_Biological_Process_2025	470	25320
Astrocyte	Positive Regulation of Leukocyte Cell-Cell Adhesion (GO:1903039)	1460	0.577965	0.69783	1.17531	0.644356	CD47	GO_Biological_Process_2025	470	25320
Astrocyte	Positive Regulation of Transcription Elongation by RNA Polymerase II (GO:0032968)	1461	0.577965	0.69783	1.17531	0.644356	ELL3	GO_Biological_Process_2025	470	25320
Astrocyte	Regulation of Phosphatidylinositol 3-Kinase/Protein Kinase B Signal Transduction (GO:0051896)	1462	0.581956	0.699171	0.983531	0.532446	FLCN;MAZ;PIP5K1A;RNF41	GO_Biological_Process_2025	470	25320
Astrocyte	Calcium Ion Homeostasis (GO:0055074)	1463	0.583037	0.699171	1.02676	0.553942	RYR2;DRD4	GO_Biological_Process_2025	470	25320
Astrocyte	Negative Regulation of Signal Transduction (GO:0009968)	1464	0.5837	0.699171	0.975241	0.525038	MAZ;SPRY4;TNFAIP3;DACT3;MEGF8	GO_Biological_Process_2025	470	25320
Astrocyte	Negative Regulation of Cell Differentiation (GO:0045596)	1465	0.585553	0.699171	0.978938	0.523927	EFNA1;ABCA5;NKX2-1;KAT8	GO_Biological_Process_2025	470	25320
Astrocyte	BMP Signaling Pathway (GO:0030509)	1466	0.585813	0.699171	1.14972	0.614816	MEGF8	GO_Biological_Process_2025	470	25320
Astrocyte	Regulation of Endothelial Cell Apoptotic Process (GO:2000351)	1467	0.585813	0.699171	1.14972	0.614816	TNFAIP3	GO_Biological_Process_2025	470	25320
Astrocyte	Regulation of mRNA Catabolic Process (GO:0061013)	1468	0.585813	0.699171	1.14972	0.614816	CARHSP1	GO_Biological_Process_2025	470	25320
Astrocyte	Bicellular Tight Junction Assembly (GO:0070830)	1469	0.585813	0.699171	1.14972	0.614816	CLDN10	GO_Biological_Process_2025	470	25320
Astrocyte	Cellular Response to Radiation (GO:0071478)	1470	0.585813	0.699171	1.14972	0.614816	INTS7	GO_Biological_Process_2025	470	25320
Astrocyte	Ribosomal Large Subunit Biogenesis (GO:0042273)	1471	0.585813	0.699171	1.14972	0.614816	GTF3A	GO_Biological_Process_2025	470	25320
Astrocyte	Transcription Initiation-Coupled Chromatin Remodeling (GO:0045815)	1472	0.585813	0.699171	1.14972	0.614816	KAT8	GO_Biological_Process_2025	470	25320
Astrocyte	Hexose Metabolic Process (GO:0019318)	1473	0.585813	0.699171	1.14972	0.614816	FBN1	GO_Biological_Process_2025	470	25320
Astrocyte	Mitotic G2/M Transition Checkpoint (GO:0044818)	1474	0.585813	0.699171	1.14972	0.614816	BABAM2	GO_Biological_Process_2025	470	25320
Astrocyte	Natural Killer Cell Activation (GO:0030101)	1475	0.585813	0.699171	1.14972	0.614816	SNX27	GO_Biological_Process_2025	470	25320
Astrocyte	Oligosaccharide Metabolic Process (GO:0009311)	1476	0.585813	0.699171	1.14972	0.614816	FUT3	GO_Biological_Process_2025	470	25320
Astrocyte	Positive Regulation of mRNA Catabolic Process (GO:0061014)	1477	0.585813	0.699171	1.14972	0.614816	TOB1	GO_Biological_Process_2025	470	25320
Astrocyte	Protein Localization to Chromosome (GO:0034502)	1478	0.585813	0.699171	1.14972	0.614816	CENPA	GO_Biological_Process_2025	470	25320
Astrocyte	Axon Development (GO:0061564)	1479	0.59332	0.704077	1.00712	0.525739	BCL11B;MTR	GO_Biological_Process_2025	470	25320
Astrocyte	Cellular Response to Insulin Stimulus (GO:0032869)	1480	0.59332	0.704077	1.00712	0.525739	PIK3R2;RHOQ	GO_Biological_Process_2025	470	25320
Astrocyte	Protein Catabolic Process (GO:0030163)	1481	0.59332	0.704077	1.00712	0.525739	FBXO2;RNF41	GO_Biological_Process_2025	470	25320
Astrocyte	Actin Polymerization or Depolymerization (GO:0008154)	1482	0.593516	0.704077	1.12521	0.587012	VASP	GO_Biological_Process_2025	470	25320
Astrocyte	Epidermal Growth Factor Receptor Signaling Pathway (GO:0007173)	1483	0.593516	0.704077	1.12521	0.587012	PLCE1	GO_Biological_Process_2025	470	25320
Astrocyte	Negative Regulation of TORC1 Signaling (GO:1904262)	1484	0.593516	0.704077	1.12521	0.587012	KPTN	GO_Biological_Process_2025	470	25320
Astrocyte	Negative Regulation of Tumor Necrosis Factor Production (GO:0032720)	1485	0.593516	0.704077	1.12521	0.587012	TNFAIP3	GO_Biological_Process_2025	470	25320
Astrocyte	Positive Regulation of Lymphocyte Activation (GO:0051251)	1486	0.593516	0.704077	1.12521	0.587012	CD47	GO_Biological_Process_2025	470	25320
Astrocyte	Positive Regulation of Osteoblast Differentiation (GO:0045669)	1487	0.593516	0.704077	1.12521	0.587012	IFITM1	GO_Biological_Process_2025	470	25320
Astrocyte	Positive Regulation of DNA Metabolic Process (GO:0051054)	1488	0.598391	0.709229	0.997581	0.512269	BABAM2;BRPF3	GO_Biological_Process_2025	470	25320
Astrocyte	RNA 3'-End Processing (GO:0031123)	1489	0.601075	0.709229	1.10172	0.560816	INTS7	GO_Biological_Process_2025	470	25320
Astrocyte	Regulation of Intracellular Transport (GO:0032386)	1490	0.601075	0.709229	1.10172	0.560816	MYBPC3	GO_Biological_Process_2025	470	25320
Astrocyte	Activation of Protein Kinase Activity (GO:0032147)	1491	0.601075	0.709229	1.10172	0.560816	FBN1	GO_Biological_Process_2025	470	25320
Astrocyte	Cellular Component Disassembly (GO:0022411)	1492	0.601075	0.709229	1.10172	0.560816	EXOC8	GO_Biological_Process_2025	470	25320
Astrocyte	Triglyceride Metabolic Process (GO:0006641)	1493	0.601075	0.709229	1.10172	0.560816	DGAT1	GO_Biological_Process_2025	470	25320
Astrocyte	Positive Regulation of Epithelial to Mesenchymal Transition (GO:0010718)	1494	0.601075	0.709229	1.10172	0.560816	OLFM1	GO_Biological_Process_2025	470	25320
Astrocyte	Positive Regulation of Smooth Muscle Cell Proliferation (GO:0048661)	1495	0.601075	0.709229	1.10172	0.560816	LDLRAP1	GO_Biological_Process_2025	470	25320
Astrocyte	Ubiquitin-Dependent Protein Catabolic Process (GO:0006511)	1496	0.603422	0.711521	0.951835	0.480809	PCBP2;KLHL17;KEAP1;TNFAIP3;SLC25A23;RNF4;RNF166;TOPORS	GO_Biological_Process_2025	470	25320
Astrocyte	Regulation of Macromolecule Biosynthetic Process (GO:0010556)	1497	0.605872	0.712266	0.961067	0.481577	HMG20B;MEGF8;TOB1	GO_Biological_Process_2025	470	25320
Astrocyte	Regulation of Interleukin-12 Production (GO:0032655)	1498	0.608495	0.712266	1.0792	0.536109	CD47	GO_Biological_Process_2025	470	25320
Astrocyte	Regulation of Interleukin-2 Production (GO:0032663)	1499	0.608495	0.712266	1.0792	0.536109	TNFAIP3	GO_Biological_Process_2025	470	25320
Astrocyte	Autophagosome Maturation (GO:0097352)	1500	0.608495	0.712266	1.0792	0.536109	MAP1LC3B2	GO_Biological_Process_2025	470	25320
Astrocyte	Cardiac Muscle Tissue Development (GO:0048738)	1501	0.608495	0.712266	1.0792	0.536109	SGCD	GO_Biological_Process_2025	470	25320
Astrocyte	Regulation of Tumor Necrosis Factor-Mediated Signaling Pathway (GO:0010803)	1502	0.608495	0.712266	1.0792	0.536109	TNFAIP3	GO_Biological_Process_2025	470	25320
Astrocyte	Determination of Left/Right Symmetry (GO:0007368)	1503	0.608495	0.712266	1.0792	0.536109	MEGF8	GO_Biological_Process_2025	470	25320
Astrocyte	Negative Regulation of Tumor Necrosis Factor Superfamily Cytokine Production (GO:1903556)	1504	0.608495	0.712266	1.0792	0.536109	TNFAIP3	GO_Biological_Process_2025	470	25320
Astrocyte	Nuclear Export (GO:0051168)	1505	0.608495	0.712266	1.0792	0.536109	RANBP17	GO_Biological_Process_2025	470	25320
Astrocyte	Organic Hydroxy Compound Transport (GO:0015850)	1506	0.608495	0.712266	1.0792	0.536109	SLC5A3	GO_Biological_Process_2025	470	25320
Astrocyte	Positive Regulation of Developmental Growth (GO:0048639)	1507	0.608495	0.712266	1.0792	0.536109	AGRN	GO_Biological_Process_2025	470	25320
Astrocyte	Organelle Assembly (GO:0070925)	1508	0.611805	0.714625	0.943427	0.463545	CFAP221;HPS1;MAP1LC3B2;ULK2;AP3B1;B9D2	GO_Biological_Process_2025	470	25320
Astrocyte	Regulation of Wnt Signaling Pathway (GO:0030111)	1509	0.613315	0.714625	0.970007	0.474213	TNFAIP3;DACT3	GO_Biological_Process_2025	470	25320
Astrocyte	Regulation of Interferon-Beta Production (GO:0032648)	1510	0.615776	0.714625	1.05757	0.512785	PTPRS	GO_Biological_Process_2025	470	25320
Astrocyte	Blood Vessel Morphogenesis (GO:0048514)	1511	0.615776	0.714625	1.05757	0.512785	SYNGAP1	GO_Biological_Process_2025	470	25320
Astrocyte	Response to Glucose (GO:0009749)	1512	0.615776	0.714625	1.05757	0.512785	USF2	GO_Biological_Process_2025	470	25320
Astrocyte	Epithelial to Mesenchymal Transition (GO:0001837)	1513	0.615776	0.714625	1.05757	0.512785	OLFM1	GO_Biological_Process_2025	470	25320
Astrocyte	Fatty Acid Oxidation (GO:0019395)	1514	0.615776	0.714625	1.05757	0.512785	ECHDC2	GO_Biological_Process_2025	470	25320
Astrocyte	Macromolecule Glycosylation (GO:0043413)	1515	0.615776	0.714625	1.05757	0.512785	FUT3	GO_Biological_Process_2025	470	25320
Astrocyte	Negative Regulation of T Cell Activation (GO:0050868)	1516	0.615776	0.714625	1.05757	0.512785	ILDR2	GO_Biological_Process_2025	470	25320
Astrocyte	Negative Regulation of Cell Projection Organization (GO:0031345)	1517	0.615776	0.714625	1.05757	0.512785	PTPRS	GO_Biological_Process_2025	470	25320
Astrocyte	Positive Regulation of TORC1 Signaling (GO:1904263)	1518	0.615776	0.714625	1.05757	0.512785	FLCN	GO_Biological_Process_2025	470	25320
Astrocyte	Positive Regulation of Actin Filament Bundle Assembly (GO:0032233)	1519	0.615776	0.714625	1.05757	0.512785	CD47	GO_Biological_Process_2025	470	25320
Astrocyte	Positive Regulation of Nervous System Development (GO:0051962)	1520	0.615776	0.714625	1.05757	0.512785	KHDC3L	GO_Biological_Process_2025	470	25320
Astrocyte	Lipid Transport (GO:0006869)	1521	0.618195	0.71696	0.96115	0.462266	ABCA5;FABP7	GO_Biological_Process_2025	470	25320
Astrocyte	Apoptotic Process (GO:0006915)	1522	0.620513	0.719175	0.935243	0.446306	CDK11A;PLAGL1;DPF2;MAP3K10	GO_Biological_Process_2025	470	25320
Astrocyte	Regulation of Cytokine Production (GO:0001817)	1523	0.62176	0.719604	0.938168	0.445818	KAT2A;PLAGL1;CD47	GO_Biological_Process_2025	470	25320
Astrocyte	Signal Transduction by P53 Class Mediator (GO:0072331)	1524	0.622923	0.719604	1.03679	0.490747	ZNF385B	GO_Biological_Process_2025	470	25320
Astrocyte	Endosome Organization (GO:0007032)	1525	0.622923	0.719604	1.03679	0.490747	EXOC8	GO_Biological_Process_2025	470	25320
Astrocyte	Glycoprotein Metabolic Process (GO:0009100)	1526	0.622923	0.719604	1.03679	0.490747	FBXO2	GO_Biological_Process_2025	470	25320
Astrocyte	Regulation of Cell Development (GO:0060284)	1527	0.622923	0.719604	1.03679	0.490747	BRPF3	GO_Biological_Process_2025	470	25320
Astrocyte	Transforming Growth Factor Beta Receptor Superfamily Signaling Pathway (GO:0141091)	1528	0.627813	0.723831	0.94391	0.439403	GDF11;MEGF8	GO_Biological_Process_2025	470	25320
Astrocyte	Positive Regulation of Wnt Signaling Pathway (GO:0030177)	1529	0.627813	0.723831	0.94391	0.439403	PPM1N;TNFAIP3	GO_Biological_Process_2025	470	25320
Astrocyte	Protein Processing (GO:0016485)	1530	0.627813	0.723831	0.94391	0.439403	IMMP2L;DLC1	GO_Biological_Process_2025	470	25320
Astrocyte	B Cell Differentiation (GO:0030183)	1531	0.629937	0.723914	1.01681	0.469905	PIK3R2	GO_Biological_Process_2025	470	25320
Astrocyte	Regulation of Proteolysis (GO:0030162)	1532	0.629937	0.723914	1.01681	0.469905	TTF2	GO_Biological_Process_2025	470	25320
Astrocyte	Regulation of Smooth Muscle Cell Proliferation (GO:0048660)	1533	0.629937	0.723914	1.01681	0.469905	TNFAIP3	GO_Biological_Process_2025	470	25320
Astrocyte	Regulation of Smoothened Signaling Pathway (GO:0008589)	1534	0.629937	0.723914	1.01681	0.469905	MEGF8	GO_Biological_Process_2025	470	25320
Astrocyte	Microtubule Bundle Formation (GO:0001578)	1535	0.629937	0.723914	1.01681	0.469905	GAS2L1	GO_Biological_Process_2025	470	25320
Astrocyte	Positive Regulation of Cell Projection Organization (GO:0031346)	1536	0.632551	0.726445	0.935519	0.428463	SETX;PLK5	GO_Biological_Process_2025	470	25320
Astrocyte	Positive Regulation of Multicellular Organismal Process (GO:0051240)	1537	0.632978	0.726463	0.924136	0.422625	OLFM1;KAT2A;KHDC3L;ACADL;CNOT3;DPF2;ABCA7	GO_Biological_Process_2025	470	25320
Astrocyte	Apical Junction Assembly (GO:0043297)	1538	0.63682	0.727559	0.997586	0.450178	CLDN10	GO_Biological_Process_2025	470	25320
Astrocyte	Regulation of Proteasomal Protein Catabolic Process (GO:0061136)	1539	0.63682	0.727559	0.997586	0.450178	USP19	GO_Biological_Process_2025	470	25320
Astrocyte	Regulation of Receptor Signaling Pathway via JAK-STAT (GO:0046425)	1540	0.63682	0.727559	0.997586	0.450178	TTF2	GO_Biological_Process_2025	470	25320
Astrocyte	Cellular Response to BMP Stimulus (GO:0071773)	1541	0.63682	0.727559	0.997586	0.450178	MEGF8	GO_Biological_Process_2025	470	25320
Astrocyte	Tight Junction Assembly (GO:0120192)	1542	0.63682	0.727559	0.997586	0.450178	CLDN10	GO_Biological_Process_2025	470	25320
Astrocyte	Interferon-Mediated Signaling Pathway (GO:0140888)	1543	0.63682	0.727559	0.997586	0.450178	IFITM1	GO_Biological_Process_2025	470	25320
[truncated: 64,363 more rows]

## Sheet: SupTable 4 DEG-linked Peak DA
Supplementary Table 4
[truncated: 3,084 more rows]

## Sheet: SupTable5 TrajectoryDEGs
Supplementary Table 5
[truncated: 8,380 more rows]

## Sheet: SupTable6 Trajectory_Pathways
Supplementary Table 6
[truncated: 14,745 more rows]

## Sheet: SupTable7 Gene Set RVAT
Supplementary Table 7
[truncated: 94 more rows]

[truncated: 4 more sheets: SupTable8 Peak Level RVAT, SupTable9 Familial PD Variants, SupTable10 GP2 Author List, SupTable 11 Data Availability]
